# Supplementary material for: Novel loci associated with resistance to downy and powdery mildew in grapevine
Source: Front Plant Sci. 2024 Mar 22;15:1386225. doi: 10.3389/fpls.2024.1386225 (PMC10998452; doi:10.3389/fpls.2024.1386225)
Supplement: Supplementary file 2 [file Table_1.xlsx]

## Sheet: Sheet1
Supplementary Table 1. List of 88 grapevine genotypes, cultivated and wild, coming from Caucasus, Iran and Uzbekistan and SSR profiles. VVS2, VVMD5, VVMD7, VVMD25, VVMD27, VVMD28, VVDM32, VrZAG62, VrZAG79, ISV2, ISV3, ISV4 and VMCNG4b9 loci were used for varietal identification. Ren1, Rpv1-Run1 and Ren3-Ren9 loci were amplified for identification of alleles associated with resistance to downy and…
Accession ID	BioSample ID	Accession name	Subspecies	Origin	Collection site	Identity by SSR	VIVC variety No.	SSRs for identification																										Ren1 (useful alleles combination: 206-147 and 208-149)				Rpv1-Run1 (useful alleles combination: 156-192)				Ren3-Ren9 (useful alleles combination: 342-445)
								VVS2		VVMD5		VVMD7		VVMD25		VVMD27		VVMD28		VVMD32		VrZAG62		VrZAG79		ISV2		ISV3		ISV4		VMCNG4B9		SC47_20		SC8-0071-014		VMC8g9		VMC4f3.1		GF 15-28		GF 15-30
G1	SAMN39466929	Chilar	sativa	Armenia	CREA - Research Center for Viticulture and Enology, Conegliano (TV), Italy	Eskeri	3960	141	145	234	238	239	253	243	245	179	194	221	261	251	273	187	197	250	258	141	143	133	139	169	193	138	158	204	206	162	164	163	163	186	192	359	359	411	415
G2	SAMN39466930	Mahmudu	sativa	Azerbaijan	CREA - Research Center for Viticulture and Enology, Conegliano (TV), Italy	Makhudu	23305	145	155	228	238	239	249	245	249	194	194	247	261	271	273	187	199	250	256	143	167	133	135	187	187	138	178	204	206	174	178	169	172	178	178	359	363	413	454
G3	SAMN39466931	Rzgi	sativa	Armenia	CREA - Research Center for Viticulture and Enology, Conegliano (TV), Italy	Azateni	820	133	143	228	236	247	249	243	245	185	193	247	285	267	273	189	195	250	250	143	165	139	139	169	177	138	176	204	204	164	178	163	172	178	182	359	373	435	435
G4	SAMN39466932	Absheron Gelinbarmaghy B.	sativa	Azerbaijan	CREA - Research Center for Viticulture and Enology, Conegliano (TV), Italy	Khusaine belyi	6203	147	155	224 and 226	234	243	243	249	259	194	194	247	261	251	273	187	195	248	250	143	169	133	139	187	197	150	160	201	206	174	179	169	170	186	206	359	366	413	433
G5	SAMN39466933	Seyrak Areni	sativa	Armenia	CREA - Research Center for Viticulture and Enology, Conegliano (TV), Italy	Areni Sev/Mormor	576/8002	133	133	236	240	249	249	245	259	179	185	247	247	273	293	195	199	242	246	143	151	133	139	169	177	138	176	204	206	162	162	169	172	192	192	359	373	413	435
G6	SAMN39466934	Dash Marandi	sativa	Azerbaijan	CREA - Research Center for Viticulture and Enology, Conegliano (TV), Italy	Marandi Shemakhinskii	7364	145	145	234	236	239	249	243	259	194	194	247	261	245	273	187	201	256	256	143	167	133	139	177	193	138	158	201	204	164	166	169	172	170	178	359	363	454	454
G7	SAMN39466935	Yeraskheni	sativa	Armenia	CREA - Research Center for Viticulture and Enology, Conegliano (TV), Italy	Eraskheni	3924	143	153	234	236	233	239	249	259	194	194	247	261	259	275	187	195	248	256	143	143	139	139	177	183	166	176	204	206	170	174	158	163	170	206	362	363	415	454
G8	SAMN39466936	Absheron Khatyny	sativa	Azerbaijan	CREA - Research Center for Viticulture and Enology, Conegliano (TV), Italy	Khatuny	6169	137	145	224	240	239	245	243	245	189	194	239	247	251	251	195	195	236	256	143	143	133	133	177	191	172	176	204	204	164	170	168	169	168	176	376	376	411	413
G9	SAMN39466937	Gyoybandam	sativa	Azerbaijan	CREA - Research Center for Viticulture and Enology, Conegliano (TV), Italy	Gara Gyoibendam	21979	143	155	232	238	235	249	249	259	194	194	239	261	257	271	193	199	256	258	141	143	139	145	187	197	158	168	201	204	166	178	172	175	170	178	359	363	429	454
G10	SAMN39466938	Khatoun Kharji	sativa	Armenia	CREA - Research Center for Viticulture and Enology, Conegliano (TV), Italy	Ararati	553	135	151	234	236	247	249	253	259	181	185	238	247	251	273	193	199	246	250	151	165	133	139	187	191	158	158	204	206	174	174	170	175	170	192	359	361	413	429
G11	SAMN39466939	Absheron Kechimemesi	sativa	Azerbaijan	CREA - Research Center for Viticulture and Enology, Conegliano (TV), Italy	-	-	125	143	234	236	247	249	243	245	185	194	251	261	253	271	199	203	250	250	143	167	133	139	187	187	138	158	204	204	164	164	163	169	172	182	359	376	413	413
G12	SAMN39466940	Kakhet	sativa	Armenia	CREA - Research Center for Viticulture and Enology, Conegliano (TV), Italy	Kakhet	5895	135	143	240	240	239	253	259	259	179	179	239	239	251	273	199	201	236	248	151	163	139	145	181	187	174	176	201	208	149	203	165	175	170	186	359	359	413	435
G13	SAMN39466941	Gyrmyzy Khuseiny	sativa	Azerbaijan	CREA - Research Center for Viticulture and Enology, Conegliano (TV), Italy	Ichkimar (Uzbekistan)	5477	141	151	234	240	243	253	253	259	185	194	238	247	251	257	187	195	248	256	141	143	133	145	177	177	150	172	204	204	164	170	163	169	186	186	366	380	413	429
G14	SAMN39466942	Ararati	sativa	Armenia	CREA - Research Center for Viticulture and Enology, Conegliano (TV), Italy	Mskhali	8109	135	151	238	246	247	249	253	259	179	194	239	251	257	273	187	199	246	246	143	165	139	159	169	187	138	138	204	206	164	164	163	172	182	186	359	376	413	415
G15	SAMN39466943	Kishmish vatkana	sativa	Uzbekistan	CREA - Research Center for Viticulture and Enology, Conegliano (TV), Italy	Kishmish Vatkana	6277	137	145	234	240	239	249	243	243	179	194	221	237	251	273	187	201	246	258	141	143	133	139	191	191	138	158	204	206	147	164	163	170	168	194	359	359	413	413
G16	SAMN39466944	Sev Krop	sativa	Armenia	CREA - Research Center for Viticulture and Enology, Conegliano (TV), Italy	-	-	125	133	236	236	247	249	245	245	179	181	247	247	273	293	193	195	242	246	141	143	133	139	169	187	158	158	201	206	164	179	167	170	174	176	359	366	411	413
G17	SAMN39466945	Khyndogny N.	sativa	Azerbaijan	CREA - Research Center for Viticulture and Enology, Conegliano (TV), Italy	Matrassa	7514	135	145	228	240	249	263	243	245	181	185	243	275	245	253	193	201	238	258	165	169	139	145	177	177	158	176	201	204	147	178	163	175	194	206	363	373	433	435
G18	SAMN39466946	Khupishij	sativa	Georgia	CREA - Research Center for Viticulture and Enology, Conegliano (TV), Italy	-	-	151	153	232	238	249	251	243	253	185	192	239	239	253	263	193	199	236	254	141	141	133	145	169	183	150	172	206	208	149	174	165	169	182	204	367	367	413	435
G19	SAMN39466947	Tsirkvalis tetri	sativa	Georgia	CREA - Research Center for Viticulture and Enology, Conegliano (TV), Italy	-	-	143	145	240	240	239	253	245	259	179	189	239	239	263	273	187	199	242	248	151	165	133	139	177	181	158	172	201	204	178	203	165	175	170	184	359	379	413	441
G20	SAMN39466948	Rkatsiteli Tsiteli	sativa	Georgia	CREA - Research Center for Viticulture and Enology, Conegliano (TV), Italy	Rkatsiteli	10116	133	141	234	240	247	253	243	271	179	181	239	247	263	273	189	199	248	258	141	143	133	139	181	193	174	174	197	201	166	210	169	175	176	186	359	361	413	413
G21	SAMN39466949	Alexandrouli	sativa	Georgia	CREA - Research Center for Viticulture and Enology, Conegliano (TV), Italy	Alexandroouli	263	143	153	236	240	247	247	243	259	179	185	237	247	263	263	189	203	236	250	141	143	139	145	181	181	150	168	206	208	149	174	163	165	178	186	359	379	435	441
G22	SAMN39466950	Borchalo	sativa	Georgia	CREA - Research Center for Viticulture and Enology, Conegliano (TV), Italy	-	-	143	143	232	234	247	249	251	259	179	179	239	251	273	273	199	203	236	254	161	177	133	139	169	177	154	176	204	204	164	178	163	169	176	186	352	352	411	454
G23	SAMN39466951	Sarygilya	sativa	Azerbaijan	CREA - Research Center for Viticulture and Enology, Conegliano (TV), Italy	-	-	133	137	226	234	245	247	243	243	181	185	247	261	245	273	187	201	242	250	143	169	139	145	177	191	150	164	201	204	164	170	169	175	186	206	369	376	433	437
G24	SAMN39466952	Dondghlabi Shavi	sativa	Georgia	CREA - Research Center for Viticulture and Enology, Conegliano (TV), Italy	Dziragoulis Shavi (Georgia)	-	143	145	234	236	247	259	245	259	179	179	237	251	273	273	189	195	236	248	141	151	133	139	177	187	174	176	197	204	178	210	165	175	184	190	359	373	413	435
G25	SAMN39466953	Mgaloblishvili	sativa	Georgia	CREA - Research Center for Viticulture and Enology, Conegliano (TV), Italy	Shavbarda	11716	137	143	232	234	249	249	243	259	185	189	237	251	259	263	195	203	250	252	143	161	139	139	177	183	150	174	201	201	203	205	175	175	190	190	373	373	437	441
G26	SAMN39466954	Garabulaghy	sativa	Azerbaijan	CREA - Research Center for Viticulture and Enology, Conegliano (TV), Italy	Gorula	4910	141	143	234	236	247	253	259	271	175	185	237	247	251	273	189	199	236	250	141	169	133	139	181	193	158	172	201	201	203	203	169	172	178	186	359	379	413	441
G27	SAMN39466955	Chesm gave 1	sativa	Iran	CREA - Research Center for Viticulture and Enology, Conegliano (TV), Italy	-	-	135	151	234	246	249	253	253	259	181	185	239	247	249	251	187	201	248	250	143	143	139	145	177	177	172	178	204	204	164	164	163	170	186	192	366	380	413	429
G28	SAMN39466956	Khurmayi	sativa	Azerbaijan	CREA - Research Center for Viticulture and Enology, Conegliano (TV), Italy	Armenia	617	143	155	224	234	239	243	245	249	194	194	247	275	257	273	187	195	248	256	143	143	133	139	187	197	150	160	201	206	162	179	163	170	206	208	359	366	413	433
G29	SAMN39466957	Institutis Grdzelmtevana	sativa	Georgia	CREA - Research Center for Viticulture and Enology, Conegliano (TV), Italy	Grdzelmtevana Institutis	24411	135	145	228	234	249	259	243	245	179	181	239	243	245	251	195	201	254	258	141	165	133	139	177	177	158	168	204	204	177	178	175	175	176	190	363	373	435	454
G30	SAMN39466958	Saperavi Khashmis	sativa	Georgia	CREA - Research Center for Viticulture and Enology, Conegliano (TV), Italy	Saperavi	10708	133	145	224	240	239	239	243	245	189	192	238	247	245	251	187	199	242	260	141	143	133	139	177	197	158	172	204	204	178	178	175	175	170	182	367	367	415	415
G31	SAMN39466959	Dzvelshavi	sativa	Georgia	CREA - Research Center for Viticulture and Enology, Conegliano (TV), Italy	-	-	143	143	226	232	247	247	259	259	179	187	239	261	263	273	203	207	238	250	141	143	133	139	177	187	158	174	206	208	149	174	165	175	170	176	359	359	413	413
G32	SAMN39466960	Gorula (clone)	sativa	Georgia	CREA - Research Center for Viticulture and Enology, Conegliano (TV), Italy	Meskhuri Mtsvane	22087	135	143	236	240	247	249	243	259	185	194	239	261	253	259	187	193	250	256	143	167	133	139	183	191	158	176	201	204	164	166	172	175	176	192	363	365	413	454
G33	SAMN39466961	Andreuli tkhelkana	sativa	Georgia	CREA - Research Center for Viticulture and Enology, Conegliano (TV), Italy	-	-	135	141	234	234	253	259	243	271	175	181	237	239	245	251	195	199	248	258	141	165	139	145	177	181	158	174	201	204	178	203	165	175	184	190	373	379	435	441
G34	SAMN39466962	Khart-Khart	sativa	Azerbaijan	CREA - Research Center for Viticulture and Enology, Conegliano (TV), Italy	Itsaptuk Spitak	22279	139	155	224	228	249	249	249	259	185	194	239	247	273	273	195	199	250	256	143	143	133	135	187	191	138	166	204	204	164	174	169	170	178	206	359	363	413	454
G35	SAMN39466963	Shavkapito	sativa	Georgia	CREA - Research Center for Viticulture and Enology, Conegliano (TV), Italy	-	-	141	143	234	236	239	253	245	271	179	185	239	251	251	263	199	201	242	248	151	165	139	145	181	187	172	176	201	204	178	203	165	175	170	184	359	373	413	435
G36	SAMN39466964	Ag Darbandi	sativa	Azerbaijan	CREA - Research Center for Viticulture and Enology, Conegliano (TV), Italy	Ala Shaani	203	145	155	234	234	249	249	245	249	194	194	237	261	251	273	193	199	250	256	143	143	133	139	187	187	172	178	201	204	164	166	172	175	170	176	359	363	454	454
G37	SAMN39466965	Dana Burnu	sativa	Georgia	CREA - Research Center for Viticulture and Enology, Conegliano (TV), Italy	-	-	143	155	234	234	239	249	245	249	194	194	261	281	251	275	187	193	250	258	143	167	133	139	187	197	172	176	204	204	164	164	170	172	170	192	359	359	413	454
G38	SAMN39466966	Tabrizi B.	sativa	Azerbaijan	CREA - Research Center for Viticulture and Enology, Conegliano (TV), Italy	Tebrizi	6249	137	137	234	238	239	245	243	245	185	189	261	263	245	273	201	201	242	250	143	165	139	145	191	193	150	176	204	204	170	178	175	175	170	206	359	369	413	437
G39	SAMN39466967	Mskhvili Kurdzeni	sativa	Georgia	CREA - Research Center for Viticulture and Enology, Conegliano (TV), Italy	-	-	137	141	234	236	249	253	245	271	179	185	237	261	263	273	199	199	248	250	151	169	139	145	181	187	158	172	201	201	164	203	163	165	182	184	359	359	413	452
G40	SAMN39466968	Ag Gyavra	sativa	Azerbaijan	CREA - Research Center for Viticulture and Enology, Conegliano (TV), Italy	-	-	133	151	224	240	239	249	243	253	185	185	239	249	273	273	187	203	250	250	143	165	133	139	193	195	158	176	201	204	170	203	170	172	178	206	359	359	413	441
G41	SAMN39466969	Chitistvala kakhuri (bobduri)	sativa	Georgia	CREA - Research Center for Viticulture and Enology, Conegliano (TV), Italy	Mtsvane Kakhuri	8121	135	141	234	240	247	253	243	271	179	179	239	243	263	273	189	199	236	236	151	165	133	139	177	181	174	176	197	204	177	210	165	175	170	184	352	359	413	454
G42	SAMN39466970	Ary Uzumu	sativa	Azerbaijan	CREA - Research Center for Viticulture and Enology, Conegliano (TV), Italy	Taifi Rozovyi (Uzbekistan)	12208	137	143	228	234	243	247	243	259	179	194	247	247	251	259	187	195	246	256	143	147	133	139	177	191	172	176	204	206	164	174	169	175	176	186	359	366	413	433
G43	SAMN39466971	Kvelouri	sativa	Georgia	CREA - Research Center for Viticulture and Enology, Conegliano (TV), Italy	-	-	141	141	232	234	239	253	253	271	179	179	237	239	251	253	187	199	248	250	141	165	133	139	177	181	172	172	197	208	149	210	165	169	176	186	359	379	413	441
G44	SAMN39466972	Seura	sativa	Georgia	CREA - Research Center for Viticulture and Enology, Conegliano (TV), Italy	-	-	143	153	226	234	239	247	243	259	179	189	239	251	251	273	195	203	236	260	141	165	133	139	169	191	154	176	201	208	149	178	172	181	182	212	352	373	441	454
G45	SAMN39466973	Bayanshira B.	sativa	Azerbaijan	CREA - Research Center for Viticulture and Enology, Conegliano (TV), Italy	Bayan Shirei	1049	143	143	228	238	243	247	243	259	193	194	239	247	273	273	189	203	250	250	165	167	139	139	177	187	176	176	201	204	178	203	172	175	178	190	359	373	413	435
G46	SAMN39466974	Adreula tchelkana	sativa	Georgia	CREA - Research Center for Viticulture and Enology, Conegliano (TV), Italy	-	-	141	143	234	236	239	253	245	271	179	185	239	251	263	273	199	201	242	248	141	165	139	145	181	187	174	176	201	204	178	203	169	175	170	186	373	379	435	441
G47	SAMN39466975	Yaghoti white	sativa	Iran	CREA - Research Center for Viticulture and Enology, Conegliano (TV), Italy	Naose (Afghanistan)	8343	143	145	234	240	243	253	243	267	181	185	221	247	251	273	187	187	246	250	143	153	139	145	169	193	158	166	201	201	164	203	170	172	190	192	359	366	413	433
G48	SAMN39466976	Almura Tetri	sativa	Georgia	CREA - Research Center for Viticulture and Enology, Conegliano (TV), Italy	-	-	137	141	238	240	249	253	245	271	181	185	261	279	253	273	199	199	244	250	151	167	133	145	177	187	158	158	201	204	164	178	165	172	178	192	359	369	413	435
G49	SAMN39466977	Kharistvala Meskhuri	sativa	Georgia	CREA - Research Center for Viticulture and Enology, Conegliano (TV), Italy	-	-	141	145	234	236	239	247	245	271	179	185	239	261	273	273	189	199	236	250	141	169	133	139	177	181	176	176	197	204	178	210	172	175	178	190	359	373	413	435
G50	SAMN39466978	Chesm gave 2	sativa	Iran	CREA - Research Center for Viticulture and Enology, Conegliano (TV), Italy	Fahri (Aradhya, 2003) Afghanistan e Riaz 2013	-	141	151	234	240	253	253	253	259	185	194	238	263	257	275	187	187	248	256	143	143	133	139	177	177	150	150	204	206	170	178	163	163	186	186	359	380	413	429
G51	SAMN39466979	Aladasturi	sativa	Georgia	CREA - Research Center for Viticulture and Enology, Conegliano (TV), Italy	-	-	133	145	232	232	233	249	243	271	185	189	236	238	247	257	199	203	250	250	141	151	137	139	177	181	150	162	208	208	149	174	163	169	182	182	359	359	413	413
G52	SAMN39466980	Tchumuta	sativa	Georgia	CREA - Research Center for Viticulture and Enology, Conegliano (TV), Italy	-	-	145	151	232	232	247	249	243	253	185	189	236	238	251	263	199	203	236	250	161	165	137	139	181	183	150	164	201	206	147	174	175	175	182	190	359	381	413	435
G53	SAMN39466981	Ubakluri	sativa	Georgia	CREA - Research Center for Viticulture and Enology, Conegliano (TV), Italy	-	-	133	135	234	240	253	259	243	243	179	179	237	239	251	273	199	199	236	248	141	151	139	145	177	177	172	174	201	204	177	203	165	175	170	184	352	367	415	454
G54	SAMN39466982	Skhilatubani	sativa	Georgia	CREA - Research Center for Viticulture and Enology, Conegliano (TV), Italy	-	-	151	151	232	232	241	249	259	267	179	185	237	239	255	263	193	199	238	250	141	161	139	145	177	181	150	168	204	208	170	174	165	175	190	206	367	373	413	435
G55	SAMN39466983	Maghlari shavi	sativa	Georgia	CREA - Research Center for Viticulture and Enology, Conegliano (TV), Italy	Asyl Kara	731	135	145	228	232	239	245	245	259	192	194	247	279	253	257	187	201	250	260	141	143	139	145	177	197	158	176	201	204	178	210	169	175	182	190	376	378	413	461
G56	SAMN39466984	Atcharuli tetri	sativa	Georgia	CREA - Research Center for Viticulture and Enology, Conegliano (TV), Italy	-	-	151	153	232	240	233	239	267	275	179	189	237	251	247	257	193	203	238	250	151	161	137	145	177	193	150	162	208	208	149	174	165	175	190	212	359	359	413	413
G57	SAMN39466985	Orona shemokmedis	sativa	Georgia	CREA - Research Center for Viticulture and Enology, Conegliano (TV), Italy	Tskobila	12704	141	143	236	240	239	253	245	271	175	185	237	239	251	273	199	201	236	242	141	165	139	145	181	187	172	176	201	204	178	203	165	175	170	184	359	369	413	435
G58	SAMN39466986	Shavtkhila	sativa	Georgia	CREA - Research Center for Viticulture and Enology, Conegliano (TV), Italy	Shavtkhila	11723	135	141	234	234	239	247	243	259	179	193	239	261	251	273	189	199	242	248	141	169	133	139	177	181	158	176	201	204	178	203	165	175	184	190	359	373	413	435
G59	SAMN39466987	Djvari	sativa	Georgia	CREA - Research Center for Viticulture and Enology, Conegliano (TV), Italy	Jvari	3779	135	141	234	240	249	259	243	271	179	193	239	261	251	263	195	199	236	250	141	151	133	133	177	181	174	176	201	204	164	178	169	169	170	186	359	359	413	413
G60	SAMN39466988	Pashaniki	sativa	Georgia	CREA - Research Center for Viticulture and Enology, Conegliano (TV), Italy	-	-	137	145	228	232	239	247	253	259	179	189	237	261	241	257	193	207	238	250	141	141	137	139	169	181	150	172	201	204	205	210	163	175	210	212	359	373	413	435
G61	SAMN39466989	Didshavi	sativa	Georgia	CREA - Research Center for Viticulture and Enology, Conegliano (TV), Italy	-	-	141	151	236	240	247	253	267	271	181	194	237	251	263	273	199	203	236	258	143	151	139	145	181	187	154	174	206	206	174	178	165	169	186	212	352	367	415	454
G62	SAMN39466990	Sirgula	sativa	Georgia	CREA - Research Center for Viticulture and Enology, Conegliano (TV), Italy	-	-	137	143	236	240	247	253	245	259	175	185	237	247	263	273	189	199	236	250	141	169	139	145	177	187	174	176	197	201	203	210	165	172	178	184	359	359	413	413
G63	SAMN39466991	Beglaris kurdzeni	sativa	Georgia	CREA - Research Center for Viticulture and Enology, Conegliano (TV), Italy	-	-	133	141	234	234	239	253	243	271	179	179	239	261	245	251	199	199	248	254	143	151	133	139	181	193	176	176	197	201	166	210	172	175	176	178	359	359	413	413
G64	SAMN39466992	Chkhaveri	sativa	Georgia	CREA - Research Center for Viticulture and Enology, Conegliano (TV), Italy	-	-	143	153	232	240	233	247	271	275	185	189	239	251	247	257	193	203	250	256	141	161	139	145	181	183	150	162	201	208	149	203	165	165	184	212	359	359	413	435
G65	SAMN39466993	Bazaleturi	sativa	Georgia	CREA - Research Center for Viticulture and Enology, Conegliano (TV), Italy	-	-	143	145	226	232	249	253	243	259	179	185	239	261	251	263	193	195	238	250	121	141	133	145	177	177	154	172	201	201	147	205	165	175	211	211	359	373	413	437
G66	SAMN39466994	Sahebi	sativa	Iran	CREA - Research Center for Viticulture and Enology, Conegliano (TV), Italy	-	-	135	141	226	234	233	253	259	259	179	185	238	247	273	275	187	195	248	250	143	143	133	133	177	183	150	172	204	204	170	178	163	169	168	186	359	359	413	413
G67	SAMN39466995	Tchodi salkhinosi	sativa	Georgia	CREA - Research Center for Viticulture and Enology, Conegliano (TV), Italy	-	-	137	145	226	232	239	239	243	253	183	192	237	239	259	263	187	187	250	254	151	163	133	141	181	193	150	172	208	208	174	205	169	220	176	204	367	371	415	437
G68	SAMN39466996	Wild form of Ramishvili WF 110 298	sylvestris	Georgia	CREA - Research Center for Viticulture and Enology, Conegliano (TV), Italy	-	-	135	149	234	240	239	259	243	245	179	189	239	251	251	273	195	199	236	242	141	141	133	139	177	177	158	176	204	204	178	178	169	175	170	190	359	373	413	435
G69	SAMN39466997	Wild grape (the male flower) N1	sylvestris	Azerbaijan	CREA - Research Center for Viticulture and Enology, Conegliano (TV), Italy	-	-	133	137	240	246	239	249	243	243	185	189	239	247	249	251	193	195	236	236	141	143	129	133	177	177	172	176	204	204	164	178	165	168	168	216	373	373	411	435
G70	SAMN39466998	Wild grape of female flower (black berry)	sylvestris	Azerbaijan	CREA - Research Center for Viticulture and Enology, Conegliano (TV), Italy	-	-	143	155	234	240	235	249	275	277	179	194	238	261	245	251	195	201	242	248	141	141	133	135	181	187	150	172	201	201	178	205	172	196	170	178	373	373	437	447
G71	SAMN39466999	Wild grape of female flower (dark red berry)	sylvestris	Azerbaijan	CREA - Research Center for Viticulture and Enology, Conegliano (TV), Italy	-	-	143	155	232	234	235	249	249	275	194	194	238	261	245	273	195	201	250	260	141	161	129	135	181	187	150	172	201	204	205	210	169	175	182	182	373	373	437	447
G72	SAMN39467000	Paldo 02	sylvestris	Georgia	CREA - Research Center for Viticulture and Enology, Conegliano (TV), Italy	-	-	153	153	236	236	245	245	243	253	189	189	238	279	249	249	195	203	236	250	151	151	137	137	181	181	162	172	201	206	149	174	165	165	210	212	343	343	435	435
G73	SAMN39467001	Kvetari 10(2)	sylvestris	Georgia	CREA - Research Center for Viticulture and Enology, Conegliano (TV), Italy	-	-	135	141	226	240	259	263	243	253	189	189	239	251	249	249	193	195	236	248	147	161	145	145	181	193	162	166	201	201	149	210	165	169	182	182	343	369	437	437
G74	SAMN39467002	Tushis tbebi 02	sylvestris	Georgia	CREA - Research Center for Viticulture and Enology, Conegliano (TV), Italy	-	-	153	153	234	236	233	239	253	275	179	194	237	279	249	249	193	195	250	250	169	169	137	145	187	197	150	150	201	208	149	210	165	181	182	210	343	373	0	0
G75	SAMN39467003	Ninotminda 12	sylvestris	Georgia	CREA - Research Center for Viticulture and Enology, Conegliano (TV), Italy	-	-	141	145	236	240	233	245	245	271	181	183	257	279	245	249	195	203	236	258	141	143	129	137	181	181	162	174	197	204	149	210	165	175	170	181	361	373	435	461
G76	SAMN39467004	Nakhiduri 04	sylvestris	Georgia	CREA - Research Center for Viticulture and Enology, Conegliano (TV), Italy	-	-	141	155	232	240	235	239	253	259	181	189	237	237	249	249	195	199	254	254	151	165	137	137	181	193	150	166	201	206	147	174	165	169	185	210	373	373	413	435
G77	SAMN39467005	Larchvali 01	sylvestris	Georgia	CREA - Research Center for Viticulture and Enology, Conegliano (TV), Italy	-	-	137	153	234	236	249	259	243	259	189	189	251	261	249	251	207	207	250	250	121	161	129	145	0	0	162	172	204	204	168	170	165	169	176	182	373	373	435	441
G78	SAMN39467006	Wild form of Ramishvili WF KTSIA 12	sylvestris	Georgia	CREA - Research Center for Viticulture and Enology, Conegliano (TV), Italy	-	-	133	145	228	240	239	245	243	245	189	194	251	251	251	255	187	201	242	250	141	143	133	139	177	193	168	172	201	206	166	174	163	175	176	182	367	373	437	454
G79	SAMN39467007	Ninotsminda - 13	sylvestris	Georgia	CREA - Research Center for Viticulture and Enology, Conegliano (TV), Italy	-	-	141	155	232	234	235	247	245	271	189	189	251	279	249	249	195	203	236	258	161	165	129	137	181	181	150	176	201	204	149	203	163	165	182	188	341	343 and 350	0	0
G80	SAMN39467008	Tedotsminda 25	sylvestris	Georgia	CREA - Research Center for Viticulture and Enology, Conegliano (TV), Italy	-	-	141	153	236	236	243	263	243	275	179	183	238	251	247	249	195	203	250	254	147	161	137	137	181	181	162	168	201	204	149	210	163	181	182	192	343	350 and 373	435	435
G81	SAMN39467009	Wild grape (the male flower) N2	sylvestris	Azerbaijan	CREA - Research Center for Viticulture and Enology, Conegliano (TV), Italy	-	-	155	155	234	234	249	249	249	277	179	194	236	238	251	273	201	201	248	260	141	161	129	133	181	187	150	176	201	204	178	210	175	196	170	182	364	373	413	447
G82	SAMN39467010	Wild form of Ramishvili WF 10	sylvestris	Georgia	CREA - Research Center for Viticulture and Enology, Conegliano (TV), Italy	-	-	137	141	228	236	235	239	243	253	185	189	243	275	249	273	193	201	242	250	121	141	139	145	187	193	158	166	201	204	177	203	163	165	178	214	341	350	411	411
G83	SAMN39467011	Nakhiduri 06	sylvestris	Georgia	CREA - Research Center for Viticulture and Enology, Conegliano (TV), Italy	-	-	137	153	236	236	239	247	243	253	179	181	238	261	249	249	189	201	242	248	169	171	137	145	181	183	174	176	201	204	170	203	165	165	176	184	367	373	413	437
G84	SAMN39467012	Skra 01	sylvestris	Georgia	CREA - Research Center for Viticulture and Enology, Conegliano (TV), Italy	-	-	137	143	228	236	239	259	243	253	189	189	231	251	249	255	195	207	236	250	147	147	129	145	181	183	162	162	204	208	149	149	169	196	182	182	369	369	435	437
G85	SAMN39467013	Chachkhriala - 01	sylvestris	Georgia	CREA - Research Center for Viticulture and Enology, Conegliano (TV), Italy	-	-	153	153	228	234	235	235	253	277	183	189	239	239	253	263	193	201	260	260	151	169	137	137	187	193	162	176	204	208	149	177	163	165	185	185	357	373	413	435
G86	SAMN39467014	Samebis seri 02	sylvestris	Georgia	CREA - Research Center for Viticulture and Enology, Conegliano (TV), Italy	-	-	143	153	232	236	235	235	243	243	192	192	279	279	249	249	195	195	258	260	161	169	129	137	181	183	164	172	204	208	149	166	169	175	181	190	373	373	435	437
G87	SAMN39467015	Barisakho turning 01	sylvestris	Georgia	CREA - Research Center for Viticulture and Enology, Conegliano (TV), Italy	-	-	133	153	236	238	235	247	243	253	179	192	251	279	245	273	193	203	236	250	161	161	137	145	169	191	158	172	208	208	149	149	165	165	182	185	373	381	437	437
G88	SAMN39467016	Shirikhevi 04	sylvestris	Georgia	CREA - Research Center for Viticulture and Enology, Conegliano (TV), Italy	-	-	143	153	234	236	245	247	243	259	179	179	251	267	253	255	193	195	236	254	151	161	137	145	177	183	172	172	204	206	168	177	163	175	185	212	343	352 and 369	454	454
