# Supplementary material for: Novel loci associated with resistance to downy and powdery mildew in grapevine
Source: Front Plant Sci. 2024 Mar 22;15:1386225. doi: 10.3389/fpls.2024.1386225 (PMC10998452; doi:10.3389/fpls.2024.1386225)
Supplement: Supplementary file 3 [file Table_2.xlsx]

## Sheet: Sheet1
Supplementary Table 2. SNP profiles of 88 grapevine genotypes, cultivated and wild, coming from Caucasus, Iran and Uzbekistan, genotyped at 18 k loci.
Locus ID	Chromosome	Position	G1	G2	G3	G4	G5	G6	G7	G8	G9	G10	G11	G12	G13	G14	G15	G16	G17	G18	G19	G20	G21	G22	G23	G24	G25	G26	G27	G28	G29	G30	G31	G32	G33	G34	G35	G36	G37	G38	G39	G40	G41	G42	G43	G44	G45	G46	G47
chr1_27655_C_T	1	27655	AG	AA	AG	AG	AA	AA	AA	AA	AA	AA	AA	AG	AA	AG	AA	AA	AG	AG	AG	AG	AG	AA	AG	AG	GG	GG	AA	AA	AA	AA	GG	AG	AG	AG	AG	AG	AG	GG	GG	AG	AG	AA	GG	AG	AG	AG	AG
chr1_53639_C_T	1	53639	AG	GG	AG	AG	GG	GG	GG	GG	GG	GG	GG	AG	GG	AG	GG	GG	AG	AG	AG	AG	AG	GG	AG	AG	AA	AA	GG	GG	GG	GG	AA	AG	AG	AG	AG	AG	AG	AA	AA	AG	AG	GG	AA	AG	AG	AG	AG
chr1_61191_C_T	1	61191	CC	TC	CC	CC	TC	TC	CC	TC	CC	CC	TC	TC	TC	TC	CC	TC	TC	CC	TC	CC	TC	TC	CC	CC	CC	CC	CC	CC	TC	CC	CC	TC	TC	CC	TC	TC	CC	CC	CC	CC	TC	TC	CC	CC	TC	CC	CC
chr1_119067_G_T	1	119067	TT	TG	TT	TG	TG	TG	TT	TG	TT	TT	TG	TG	TG	TG	TT	TG	TG	TT	TG	TT	TG	TG	TT	TT	TT	TT	TT	TG	GG	TT	TT	TG	TG	TT	TG	TG	TG	TT	TT	TT	TG	TG	TT	TT	TG	TT	TT
chr1_164167_C_T	1	164167	AG	GG	GG	AG	GG	GG	GG	GG	GG	GG	GG	AG	GG	AG	GG	GG	AG	AG	AG	AG	AG	GG	AG	AG	AA	AA	GG	GG	GG	GG	AA	GG	AG	AG	AG	AG	AG	AA	AG	AG	AG	GG	AA	AG	GG	AG	AG
chr1_196881_C_T	1	196881	AA	AA	AA	AG	AA	AG	AA	AG	AA	AA	AG	AG	AG	AG	AA	AA	AG	AA	AG	AA	AG	AG	AA	AA	AA	AA	AA	AG	GG	AA	AA	AG	AG	AA	AG	AA	AG	AA	AA	AA	AG	AG	AA	AA	AG	AA	AA
be_A_G_chr1_230083	1	230083	AA	AG	AA	AG	AA	AA	AA	AA	AA	AA	AA	AA	AG	AG	AA	AA	AA	AA	AA	AA	AA	AA	AA	AG	AA	AA	AA	AG	AG	AG	AA	AA	AA	AG	AA	AG	AA	AG	AA	AA	AA	AA	AA	AA	AA	AA	AA
chr1_261342_A_G	1	261342	TC	TC	CC	TT	TC	TC	CC	CC	CC	CC	TC	TC	CC	TC	CC	TC	TC	CC	TC	CC	TC	TC	TC	TC	CC	TC	CC	TC	TT	CC	CC	CC	TC	TC	TC	TT	TC	TT	CC	TC	TC	CC	CC	CC	TC	CC	TC
chr1_random_299123_A_G	1	299123	GG	AG	AA	AA	AA	AG	AG	GG	AA	AG	AA	AG	AA	AG	AG	AA	AA	AA	AA	AA	AG	AG	AA	AA	AG	AA	AA	AA	AA	AA	AA	AG	AA	AG	AG	GG	GG	AA	AA	AG	AA	AA	AG	AG	AA	AG	AG
chr1_random_299660_A_G	1	299660	AG	GG	GG	GG	GG	GG	GG	GG	GG	AG	GG	GG	GG	GG	AG	GG	GG	GG	GG	GG	GG	GG	GG	GG	GG	GG	GG	GG	GG	GG	GG	AG	GG	GG	GG	GG	AG	GG	GG	GG	GG	GG	GG	GG	GG	GG	AG
chr1_301596_A_G	1	301596	AA	AA	AA	AA	AA	AA	AA	AA	AA	AA	AA	AA	AA	AA	AA	AA	AA	AG	AA	AA	AA	AA	AA	AA	GG	AA	AA	AA	AA	AA	AG	AA	AA	AA	AA	AA	AG	AA	AA	AA	AA	AA	AG	AA	AA	AA	AA
chr1_random_310365_A_C	1	310365	AA	AC	CC	CC	CC	AC	AC	AA	CC	AC	CC	AC	CC	AC	AC	CC	CC	CC	CC	CC	AC	AC	CC	CC	AC	CC	CC	CC	CC	CC	CC	AC	CC	AC	AC	AA	AA	CC	CC	AC	CC	CC	AC	AC	CC	AC	AC
chr1_random_312051_A_G	1	312051	GG	AG	AA	AA	AA	AG	AG	GG	AA	AG	AA	AG	AA	AG	AG	AA	AA	AA	AA	AA	AA	AG	AA	AA	AG	AA	AA	AA	AA	AA	AA	AG	AA	AG	AG	GG	GG	AA	AA	AG	AA	AA	AA	AG	AA	AG	AG
chr1_random_320168_A_G	1	320168	GG	AG	AA	AG	AG	AG	AG	GG	AG	AG	AG	AG	AA	GG	AG	AA	AG	AA	AG	AA	AG	GG	AG	AA	AG	AA	AA	AG	AG	AG	AA	GG	AA	AG	AG	GG	GG	AA	AA	AG	AG	AA	AG	GG	AG	AG	AG
chr1_340893_C_T	1	340893	TC	CC	CC	CC	CC	CC	TC	TC	CC	CC	CC	TC	CC	CC	TC	TT	CC	CC	TC	CC	CC	TC	TC	CC	CC	CC	CC	CC	TC	CC	CC	CC	CC	CC	TC	CC	CC	CC	CC	CC	CC	CC	CC	CC	TC	CC	TC
chr1_373564_A_G	1	373564	CC	CC	CC	CC	CC	CC	CC	CC	CC	CC	CC	TC	CC	CC	CC	CC	TC	TC	TC	TC	TC	CC	CC	CC	TT	TC	CC	CC	CC	CC	TT	CC	TC	CC	TC	CC	CC	CC	TC	CC	TC	CC	TT	TC	CC	TC	CC
chr1_380881_A_G	1	380881	TT	TT	TT	TT	TT	TT	TT	TT	TT	TT	TT	TT	TT	TT	TT	TT	TC	TT	TT	TT	TT	TT	TT	TT	TT	TT	TT	TT	TT	TT	TT	TT	TT	TT	TC	TT	TT	TT	TT	TT	TT	TT	TC	TT	TT	TT	TT
chr1_404955_C_T	1	404955	TT	TC	TT	TT	TC	TT	TT	TC	TT	TT	TT	TT	TT	TT	TT	TC	TT	TT	TT	TT	TT	TT	TC	TT	TT	TT	TT	TT	TT	TT	TT	TT	TT	TT	TT	TC	TT	TT	TT	TT	TT	TT	TT	TT	TT	TT	TT
lb_G_A_chr1_random_462746	1	462746	CC	CC	CC	CC	CC	CC	CC	TC	CC	CC	CC	TC	CC	CC	CC	CC	CC	CC	CC	CC	CC	CC	CC	CC	TC	CC	CC	CC	CC	CC	CC	CC	CC	CC	TC	CC	CC	CC	CC	CC	CC	CC	CC	TC	CC	TC	CC
chr1_random_468195_A_G	1	468195	AA	AA	AA	AA	AA	AA	AA	AA	AA	AA	AA	AA	AA	AA	AA	AA	AA	AA	AA	AA	AG	AA	AA	AA	AA	AA	AA	AA	AA	AA	AA	AA	AA	AA	AA	AA	AG	AA	AA	AA	AA	AA	AG	AA	AA	AA	AA
chr1_random_468874_C_T	1	468874	AG	GG	GG	AG	AG	GG	GG	AG	AG	AG	AG	AG	GG	AG	AG	GG	AG	GG	AG	GG	AG	AG	AG	GG	AG	GG	GG	AG	AG	AG	GG	AA	GG	GG	AG	GG	AA	GG	GG	GG	AG	GG	AG	AA	AG	AG	AG
chr1_482242_A_G	1	482242	CC	TC	TT	TC	TT	TC	TC	TT	TC	TT	TT	TT	TC	TC	CC	TC	TT	TT	TT	TC	TT	TT	TT	TT	TT	TT	TC	TC	TT	TC	TT	TT	TT	CC	TT	TC	TC	TT	TT	CC	TT	TT	TT	TT	TT	TT	CC
chr1_random_482849_A_G	1	482849	AG	AA	AA	AG	AA	AA	AA	AA	AG	AG	AA	AA	AA	AG	AG	AA	AG	AA	AG	AA	AA	AG	AG	AA	AA	AA	AA	AG	AG	AG	AA	AA	AA	AA	AA	AA	AA	AA	AA	AA	AG	AA	AA	AG	AG	AA	AG
chr1_random_487744_C_T	1	487744	TT	TT	TT	TT	TT	TT	TT	TT	TT	TT	TT	TT	TT	TT	TT	TT	TT	TT	TT	TT	TC	TT	TT	TT	TT	TT	TT	TT	TT	TT	TT	TT	TT	TT	TT	TT	TT	TT	TT	TT	TT	TT	TC	TT	TT	TT	TT
chr1_random_490188_A_G	1	490188	AG	GG	GG	AG	AG	GG	GG	GG	AG	AG	AG	GG	GG	AG	AG	GG	AG	GG	AG	GG	GG	AG	AG	GG	GG	GG	GG	AG	AG	AG	GG	AG	GG	GG	GG	GG	GG	GG	GG	GG	AG	GG	GG	AG	AG	GG	AG
chr1_496453_C_T	1	496453	AA	AA	GG	AA	AG	AA	AA	AG	AA	AG	AA	AA	AA	AA	AA	AA	AA	AA	AA	AA	AA	AA	AG	AA	AA	AA	AA	AA	AA	AA	AA	GG	AA	AA	AA	AA	AA	AA	AG	AA	AA	AG	AA	AA	AG	AA	AA
chr1_random_506200_C_T	1	506200	TC	TC	TC	TC	TC	TC	TC	TC	TC	TC	CC	CC	TC	TC	TC	TC	CC	TC	CC	TC	CC	TC	CC	CC	CC	TC	TC	TC	CC	CC	TC	CC	CC	TC	CC	TC	CC	TC	TC	TC	CC	TC	CC	CC	TC	CC	TC
chr1_518154_C_T	1	518154	CC	TC	TT	CC	TC	TC	TC	TC	TC	TC	TT	TC	TC	TC	CC	TC	TC	TC	TC	CC	TC	TT	TC	TC	CC	CC	TC	CC	TT	TC	CC	TT	TC	CC	TC	TC	CC	TC	TC	CC	TC	TT	CC	TC	TT	TC	CC
chr1_random_518920_A_G	1	518920	CC	CC	CC	CC	CC	CC	CC	CC	CC	CC	CC	CC	CC	CC	CC	CC	CC	CC	CC	CC	CC	CC	CC	CC	CC	CC	CC	CC	CC	CC	CC	TC	CC	CC	CC	CC	TT	CC	CC	CC	CC	CC	CC	CC	CC	CC	CC
chr1_random_522206_A_C	1	522206	TG	GG	TT	GG	GG	GG	TG	TG	GG	TT	TT	TT	GG	GG	TG	TG	TG	TT	TG	TG	TT	GG	TG	TT	TT	TT	GG	GG	TG	GG	TT	TT	TT	GG	TT	GG	TT	TT	TT	GG	TG	GG	TT	TG	TG	TT	TG
chr1_random_522794_C_T	1	522794	TT	TT	TT	TT	TC	TT	TT	TT	TT	TT	TT	TT	TT	TT	TT	TT	TT	TT	TT	TT	TT	TT	TT	TT	TT	TT	TC	TC	TT	TT	TT	TT	TT	TT	TT	TT	TT	TT	TT	TT	TT	TT	TT	TT	TT	TT	TT
chr1_542829_A_C	1	542829	CC	CC	CC	CC	AC	CC	CC	CC	CC	AC	CC	CC	CC	CC	CC	CC	AC	CC	CC	CC	CC	CC	CC	CC	CC	CC	CC	CC	CC	CC	CC	CC	CC	CC	CC	CC	CC	CC	CC	AC	CC	CC	CC	CC	CC	CC	CC
chr1_random_545810_C_T	1	545810	GG	GG	GG	GG	GG	GG	GG	AG	GG	GG	GG	AG	GG	GG	GG	GG	GG	GG	GG	GG	AG	GG	GG	GG	AG	GG	GG	GG	GG	GG	GG	GG	GG	GG	AG	GG	GG	GG	GG	GG	GG	GG	AG	AG	GG	AG	GG
chr1_random_546617_A_G	1	546617	GG	GG	GG	GG	GG	GG	GG	AG	GG	GG	GG	AG	GG	GG	GG	GG	GG	GG	GG	GG	AG	GG	GG	GG	AG	GG	GG	GG	GG	GG	GG	GG	GG	GG	AG	GG	GG	GG	GG	GG	GG	GG	AG	AG	GG	AG	GG
chr1_551026_A_G	1	551026	GG	GG	AG	GG	GG	GG	GG	GG	GG	GG	AA	AG	GG	GG	GG	GG	AG	AA	AG	AG	AG	GG	GG	GG	AA	AG	GG	GG	GG	GG	AA	GG	AG	GG	AG	GG	AG	GG	AA	GG	AG	GG	AA	AA	GG	AA	GG
chr1_586987_C_T	1	586987	CC	CC	TC	CC	CC	CC	CC	CC	CC	CC	CC	TC	CC	TC	CC	CC	CC	CC	TC	CC	CC	TC	CC	TC	CC	CC	TC	CC	TC	TC	CC	TC	CC	CC	TC	CC	CC	CC	TC	CC	CC	TC	CC	CC	TT	CC	CC
chr1_625863_C_T	1	625863	GG	AA	AG	AG	AA	AA	AA	AG	AA	AA	GG	AA	AA	AG	AG	GG	AG	AA	AA	AA	AG	AG	AG	GG	AA	AG	AA	AA	GG	AA	AA	AG	AG	AA	AA	AG	AA	GG	AA	AA	AG	AG	AA	AA	AG	AA	GG
chr1_658493_A_G	1	658493	TC	TT	TT	TT	TT	TT	TT	TT	TT	TT	TT	TT	TT	TT	TC	TC	TT	TT	TT	TT	TT	TT	TT	TT	TC	TT	TT	TT	TT	TT	TT	TT	TT	TT	TC	TT	TC	TT	TT	TT	TT	TT	CC	TT	TT	TT	TC
chr1_690894_G_T	1	690894	GG	GG	GG	GG	GG	GG	GG	TG	GG	GG	GG	TG	GG	GG	GG	GG	TG	TG	TG	TG	TG	GG	TG	GG	TG	TG	GG	GG	GG	GG	TT	GG	TG	GG	GG	GG	GG	GG	TG	GG	TG	GG	GG	TG	GG	TG	GG
chr1_694816_C_T	1	694816	AA	AA	AA	AA	AA	AA	AA	AA	AA	AA	AA	AA	AA	AA	AA	AA	AA	AA	AA	AA	AA	AA	AA	AA	AA	AA	AA	AA	AA	AA	AG	AA	AA	AA	AA	AA	AA	AA	AA	AA	AA	AA	AA	AA	AA	AA	AA
chr1_728704_A_G	1	728704	AG	GG	AA	AA	AG	AG	AA	AA	AG	AA	AA	AA	AG	AA	GG	GG	GG	AG	AA	AG	AG	AA	AA	AA	AG	AA	AG	AG	AG	AG	AA	AA	AG	AG	AG	AG	AG	AA	AA	AA	AG	AA	AG	AA	AA	AA	AG
SNP1453_40	1	729514	TT	TC	TC	TT	TC	TC	TC	TC	TC	TC	TC	CC	TC	TT	TT	TC	CC	CC	CC	TC	CC	CC	TC	TT	TC	TC	TT	TT	CC	TT	CC	TC	CC	TT	TC	TC	TC	TC	TC	TT	CC	TC	TT	CC	TC	CC	TC
chr1_765680_C_T	1	765680	CC	CC	TT	CC	TC	TC	TC	TC	TC	TT	TC	CC	TC	CC	CC	CC	TC	TT	CC	CC	CC	TC	TC	CC	TC	CC	CC	CC	CC	CC	CC	CC	CC	CC	CC	CC	TC	TC	TC	TC	CC	TC	CC	TC	TC	TC	CC
chr1_792517_A_C	1	792517	CC	CC	CC	CC	CC	CC	CC	AC	CC	CC	CC	CC	CC	CC	CC	CC	CC	CC	CC	CC	CC	CC	CC	CC	CC	CC	CC	CC	CC	CC	AC	CC	CC	CC	CC	CC	AC	CC	CC	CC	CC	CC	CC	AC	CC	CC	CC
chr1_799033_A_C	1	799033	AA	AC	AA	AA	AC	AC	AC	AC	AC	AC	AA	AC	AC	AA	AC	AA	CC	AC	AC	CC	CC	AA	AC	AC	CC	AC	AC	AC	AC	CC	AC	AA	CC	AC	AC	AA	AA	AA	AC	AC	CC	AA	CC	AA	AA	AC	AA
chr1_799751_C_T	1	799751	CC	TC	TC	CC	TC	TT	TC	TC	TT	TT	TC	CC	TT	CC	TC	CC	TT	TT	CC	TC	TC	TC	TT	CC	TT	CC	TC	TC	TC	TC	CC	CC	TC	TC	CC	CC	TC	TC	CC	TC	TC	TC	TC	TC	CC	TC	CC
chr1_946801_C_T	1	946801	TC	CC	CC	TC	CC	CC	CC	CC	CC	CC	TC	CC	CC	CC	TC	TC	CC	CC	CC	CC	CC	CC	TC	TC	CC	TC	CC	TC	CC	CC	CC	TC	CC	CC	CC	CC	CC	TC	CC	CC	CC	CC	CC	CC	CC	CC	TC
chr1_980292_C_T	1	980292	TC	TC	CC	TC	TC	TC	TC	TT	TC	TC	TC	TT	TC	TT	TC	CC	TT	TC	TT	TT	TT	TC	TC	TC	TT	TC	TT	TC	TT	TT	TT	TC	TT	TT	TT	TC	TT	CC	TC	TT	TT	TC	TT	TC	TC	TC	TC
chr1_996477_A_G	1	996477	AA	GG	AG	AA	GG	AG	AA	AG	AG	AG	AG	AA	AG	AA	AG	AG	AA	AA	AA	AG	AA	AA	AG	AA	AA	AA	AG	AG	AA	AG	AA	AA	AA	AG	AA	AG	AA	AG	AG	AG	AA	AA	AA	AA	AG	AA	AA
chr1_1054717_C_T	1	1054717	GG	AG	AG	GG	AG	AG	AG	AG	AG	GG	AG	AG	AG	GG	AG	GG	GG	AG	AG	AG	AG	AG	GG	AG	AG	AG	AG	AG	GG	AG	AG	GG	AG	AG	GG	GG	GG	GG	AG	GG	AG	AG	AG	AG	GG	AG	GG
chr1_1087116_A_G	1	1087116	CC	TC	CC	CC	TC	TC	CC	CC	TC	CC	CC	CC	TC	CC	TC	CC	CC	CC	CC	TC	CC	CC	CC	CC	CC	CC	TC	TC	CC	TC	CC	CC	CC	TC	CC	CC	TC	CC	CC	CC	CC	CC	CC	CC	CC	CC	CC
chr1_1163551_A_G	1	1163551	TC	TC	TT	CC	TT	TC	TT	TC	TC	TC	TC	TC	TC	CC	TC	TT	TT	TC	TC	CC	TC	TT	TT	TC	TC	TC	CC	CC	TT	CC	TT	TC	TC	TC	TC	TC	TC	TT	TC	TT	TC	TT	CC	TT	TT	TC	TC
chr1_1164056_G_T	1	1164056	AC	AC	CC	AA	CC	AC	CC	AC	AC	AC	AC	AC	AC	AA	AC	CC	CC	AC	AC	AA	AC	CC	CC	AC	AC	AC	AA	AA	CC	AA	CC	AC	AC	AC	AC	AC	AC	CC	AC	CC	AC	CC	AA	CC	CC	AC	AC
chr1_1198061_A_C	1	1198061	AA	AA	CC	AA	AC	AC	AC	AC	AC	AA	AC	AC	AC	AA	AA	AA	CC	AC	AC	AA	AC	CC	AC	AA	AC	AA	AA	AA	CC	AA	CC	AA	AC	AC	AC	AA	AC	AA	AC	AC	AC	CC	AA	CC	CC	AC	AA
cn_C_T_chr1_1211000	1	1211000	CC	TT	TC	CC	TT	TT	TC	TC	TT	CC	TC	CC	TT	CC	TC	TC	CC	TC	CC	TC	CC	TC	TC	CC	TC	CC	TC	TC	CC	TC	TC	CC	CC	TC	CC	TC	CC	TC	CC	CC	CC	TC	CC	TC	CC	TC	CC
chr1_1222768_G_T	1	1222768	AA	AA	AA	AA	AA	AA	AA	AA	AA	AA	AA	AA	AA	AA	AA	AA	AA	AA	AA	AA	AA	AA	AA	AA	AA	AA	AA	AA	AA	AA	AA	AA	AA	AA	AC	AA	AA	AA	AA	AA	AA	AA	AA	AA	AA	AA	AA
be_C_T_chr1_1236598	1	1236598	GG	AG	AG	GG	GG	GG	GG	GG	GG	GG	GG	AG	GG	AG	GG	GG	GG	GG	AG	GG	GG	AG	AA	GG	GG	GG	AA	GG	AG	GG	GG	AG	GG	GG	AG	GG	AG	GG	AG	GG	GG	AG	GG	GG	AA	GG	AG
SNP1439_90	1	1259215	AG	AA	AG	AA	AA	AA	AG	AG	AA	AG	AA	AG	AA	AA	AG	AG	AA	AA	AG	AA	AA	AG	AG	AG	AA	AG	AA	AA	AG	AA	AA	AG	AA	AG	AG	AA	AG	AG	AG	GG	AA	AG	AA	AA	GG	AA	AG
chr1_1261165_A_C	1	1261165	TG	TG	TG	TG	TG	GG	GG	GG	GG	GG	GG	TG	GG	TG	GG	TG	GG	TG	TG	TG	TG	GG	TG	GG	GG	TG	GG	GG	GG	GG	GG	GG	TG	GG	GG	TT	GG	TG	TG	GG	TG	GG	TG	GG	GG	TG	GG
chr1_1302400_C_T	1	1302400	TT	TC	TC	TT	TC	TT	TT	TT	TT	TT	TT	TC	TT	TT	TT	TC	TT	TT	TC	TT	TT	TC	CC	TT	TT	TT	TT	TT	TC	TT	TC	TT	TT	TT	TC	TC	TC	TC	TT	TT	TT	TC	TT	TC	TC	TT	TT
chr1_1304398_C_T	1	1304398	TC	TC	TC	TC	TC	TT	TT	TT	TT	TT	TT	TC	TT	CC	TT	TC	TT	TC	TC	TT	TT	TC	CC	TT	TT	TT	TC	TT	TC	TT	TC	TC	TT	TT	TC	CC	TC	TC	TT	TT	TT	TC	TT	TC	TC	TT	TC
chr1_1336961_G_T	1	1336961	CC	CC	CC	CC	CC	CC	CC	CC	CC	CC	CC	AC	CC	AC	CC	CC	CC	CC	AC	CC	CC	AC	AC	CC	CC	CC	AC	CC	AC	CC	CC	AC	CC	CC	AC	CC	CC	CC	CC	CC	CC	CC	CC	CC	AC	CC	AC
chr1_1372222_C_T	1	1372222	TC	TC	TT	TT	TT	TC	TC	TC	TC	TC	TC	TT	TC	TT	TC	TC	TT	TT	TT	TC	TT	TT	TT	TC	TT	TC	TC	TC	TT	TC	TT	TC	TT	TC	TT	TT	TT	TC	TT	TC	TT	TT	TT	TC	TT	TT	TC
chr1_1403770_C_T	1	1403770	CC	TC	TC	CC	TC	CC	CC	CC	CC	CC	CC	TC	CC	TC	CC	TC	CC	CC	TC	CC	CC	TC	TT	CC	CC	CC	TC	CC	TC	CC	CC	TC	CC	CC	TC	TC	TC	TC	TC	CC	CC	TC	CC	CC	TT	CC	TC
chr1_1449213_C_T	1	1449213	TT	TT	TT	TT	TT	TT	TT	TT	TT	TT	TT	TT	TT	TT	TT	TT	TT	CC	TT	TT	TT	TT	TT	TC	TC	TT	TT	TT	TT	TC	CC	TT	TT	TT	TT	TT	TC	TT	TT	TT	TT	TT	TC	TC	TT	TT	TT
chr1_1458632_A_G	1	1458632	GG	GG	GG	GG	GG	GG	GG	GG	GG	GG	GG	GG	GG	GG	GG	GG	GG	GG	GG	GG	GG	GG	GG	GG	GG	GG	GG	GG	GG	GG	GG	GG	GG	GG	AG	GG	GG	GG	GG	GG	GG	GG	GG	GG	GG	GG	GG
chr1_1482338_G_T	1	1482338	CC	CC	CC	CC	CC	CC	CC	CC	CC	CC	CC	CC	CC	CC	CC	CC	CC	AC	CC	CC	CC	CC	CC	AC	CC	CC	CC	CC	CC	AC	CC	CC	CC	CC	AC	CC	AC	CC	CC	CC	CC	CC	CC	CC	CC	CC	CC
chr1_1482634_C_T	1	1482634	AA	AG	AG	AA	AG	AA	AA	AA	AA	AA	AA	AA	AA	AA	AA	AG	AA	AA	AA	AA	AA	AA	AG	AA	AA	AA	AA	AA	AA	AA	AA	AA	AA	AA	AA	AG	AA	AG	AG	AA	AA	AA	AA	AA	AG	AA	AA
chr1_1513844_A_C	1	1513844	TG	GG	GG	GG	GG	GG	TG	TG	GG	TG	TG	GG	GG	GG	TG	TG	GG	GG	GG	GG	GG	GG	GG	TG	GG	TG	GG	GG	GG	GG	GG	TG	GG	GG	GG	GG	GG	TG	GG	TG	GG	GG	GG	TG	GG	GG	TG
chr1_1562688_A_C	1	1562688	AC	AC	AC	AC	AC	CC	CC	AC	CC	CC	CC	CC	CC	AC	CC	AC	AC	CC	CC	CC	AC	CC	AC	CC	CC	CC	CC	CC	AC	CC	CC	CC	AC	CC	CC	AA	CC	AC	AC	CC	AC	CC	CC	CC	AC	CC	CC
SNP229_112	1	1563978	TG	GG	GG	GG	GG	GG	GG	GG	GG	GG	GG	TG	GG	TG	TG	GG	GG	TT	TG	GG	GG	TG	TG	TG	TG	GG	TG	GG	TG	TG	TT	TG	GG	GG	TT	GG	TG	GG	GG	GG	GG	TG	TG	TG	TG	GG	TT
chr1_1583561_A_G	1	1583561	GG	GG	GG	AG	AG	AG	AG	GG	AG	AG	AG	AG	AG	GG	GG	GG	GG	AA	AG	GG	GG	AG	GG	AG	AA	GG	GG	AG	AG	AG	AA	GG	GG	AG	AA	GG	GG	GG	GG	AG	AG	AG	AG	AG	AG	AG	GG
chr1_1611098_A_C	1	1611098	AA	AA	AA	AA	AA	AA	AA	AA	AA	AA	AA	AA	AA	AA	AA	AA	AA	CC	AA	AA	AA	AA	AA	AC	AC	AA	AA	AA	AA	AC	CC	AA	AA	AA	AC	AA	AA	AA	AA	AA	AC	AA	AC	AC	AA	AA	AA
chr1_1620902_C_T	1	1620902	TC	TC	TT	TC	TT	TC	TT	TT	TC	TT	TT	TT	TC	TC	TC	TT	TT	CC	TT	TC	TT	TT	TT	TT	TC	TT	TC	TC	TT	TC	CC	TT	TT	TC	TC	TC	TT	TT	TT	TT	TT	TT	TC	TC	TT	TT	TT
chr1_1655940_C_T	1	1655940	CC	CC	CC	CC	CC	CC	TC	TT	CC	TC	TC	CC	CC	CC	CC	TC	CC	TC	CC	CC	CC	CC	CC	TC	CC	TC	CC	CC	CC	CC	CC	TC	CC	CC	CC	CC	CC	TC	CC	TC	CC	CC	CC	TC	CC	CC	CC
chr1_1695157_A_G	1	1695157	TC	TC	CC	TT	TT	CC	TC	TT	CC	TT	TT	TC	CC	TC	CC	TT	TT	TT	TC	TC	TT	CC	TC	TT	TC	TT	TC	TC	TC	TC	TT	TT	TT	CC	TC	TT	TT	TT	TC	TC	TT	TC	TT	TT	CC	TC	TC
chr1_1764767_A_G	1	1764767	AA	AA	AA	AA	AA	AA	AG	AG	AA	AG	AG	AA	AA	AA	AA	AG	AA	AA	AA	AA	AA	AA	AA	AG	AA	AG	AA	AG	AA	AA	AA	AG	AA	AA	AA	AA	AA	AG	AA	AG	AA	AA	AA	AG	AA	AA	AA
chr1_1836149_A_G	1	1836149	AA	AA	AA	AA	AA	AG	AG	AG	AG	AG	AG	AA	AA	AA	AA	AG	AA	AA	AA	AA	AA	AA	AA	AG	AG	AG	AA	AG	AA	AA	AA	AG	AA	AA	AG	AA	AG	AG	AA	AG	AA	AA	AG	AG	AA	AG	AA
chr1_1870587_C_T	1	1870587	AA	AA	AA	AA	AA	AA	AA	AA	AA	AA	AA	AA	AA	AA	AA	AA	AA	AA	AA	AA	AA	AA	AA	AA	AG	AA	AA	AA	AA	AA	AA	AA	AA	AA	AG	AA	AG	AA	AA	AA	AA	AA	AG	AA	AA	AA	AA
chr1_1915978_A_G	1	1915978	GG	AG	AA	AG	AG	AG	GG	AG	AG	AG	AG	AG	AG	GG	AG	GG	GG	GG	AG	AG	GG	AA	AG	GG	GG	GG	AG	AG	AG	AG	GG	GG	GG	AG	AG	GG	AG	GG	AG	GG	GG	AG	GG	GG	AA	GG	GG
chr1_1941422_A_C	1	1941422	GG	GG	GG	GG	GG	TG	TG	TG	TG	TG	TG	GG	GG	GG	GG	TG	GG	GG	GG	GG	GG	GG	GG	TG	GG	TG	GG	TG	GG	GG	GG	TG	GG	GG	GG	GG	GG	TG	GG	TG	GG	GG	GG	TG	GG	TG	GG
chr1_1978372_A_C	1	1978372	CC	AC	CC	CC	AC	AC	AC	AC	AC	AC	AC	AA	CC	CC	CC	AA	AC	CC	AA	AC	AA	AA	AA	AC	AC	AA	AC	AC	AA	CC	CC	AA	AA	CC	AC	AC	CC	AA	AC	AC	AC	CC	AA	AC	AC	AA	AC
chr1_2013068_A_G	1	2013068	GG	GG	GG	GG	GG	AG	AG	AG	AG	AG	AG	AA	GG	GG	GG	AG	AA	GG	AA	AG	AA	AG	GG	AG	GG	AA	GG	AG	AG	GG	GG	AG	AA	GG	AG	GG	GG	AG	AG	AG	AG	GG	AG	AG	GG	AA	GG
chr1_2049117_G_T	1	2049117	TT	TT	TT	TT	TT	TG	TG	GG	TG	TG	TG	TG	TT	TT	TT	TG	TT	TT	TG	TT	TT	TG	TT	TG	TG	TG	TT	TG	TT	TT	TT	TG	TT	TT	TG	TT	TG	TG	TT	TG	TT	TT	TG	TG	TT	TG	TT
chr1_2083858_A_C	1	2083858	AA	AA	AA	AA	AA	AC	AC	AC	AC	AC	AC	AC	AA	AA	AA	AC	AA	AA	AC	AA	AA	AC	AA	AC	AA	AC	AA	AC	AA	AA	AA	AC	AA	AA	AC	AA	AA	AC	AA	AC	AA	AA	AA	AC	AA	AC	AA
chr1_2119583_G_T	1	2119583	TT	TT	TG	TT	TT	TT	TT	TG	TT	TT	TT	TG	TT	TT	TT	TT	GG	TT	TG	TG	GG	TG	TT	TT	TG	TG	TG	TT	GG	TT	TG	TG	GG	TT	TT	TT	TT	TT	GG	TT	TG	TG	GG	TT	GG	TG	TG
chr1_2136674_C_T	1	2136674	TT	TT	TT	TT	TT	TT	TT	TC	TT	TT	TT	TT	TT	TT	TT	TT	TC	TT	TT	TT	TC	TT	TT	TT	TT	TT	TT	TT	TC	TT	TC	TT	TC	TT	TT	TT	TT	TT	TT	TT	TT	TC	TT	TT	TC	TT	TT
chr1_2145603_A_C	1	2145603	GG	TG	GG	GG	GG	TG	GG	GG	TG	GG	GG	GG	TG	GG	TG	GG	GG	GG	GG	TG	GG	GG	TG	GG	GG	GG	TG	GG	GG	TG	GG	GG	GG	TG	GG	GG	GG	GG	GG	GG	GG	GG	GG	GG	GG	GG	GG
chr1_2243289_A_G	1	2243289	AA	AA	AA	AA	AA	AA	AA	AA	AA	AA	AA	AG	AA	AA	AA	AA	AA	AA	AG	AG	AG	AA	AA	AA	AA	AG	AA	AG	AG	AA	AG	AA	AG	AA	AA	AA	AA	AA	AG	AA	AG	AA	AG	AA	AG	AG	AA
chr1_2262939_C_T	1	2262939	TT	TT	TC	TT	TT	TC	TC	CC	TC	TC	TC	CC	TT	TT	TT	TC	CC	TC	CC	TT	CC	CC	TC	CC	TT	CC	TT	TT	CC	TT	TC	CC	CC	TT	TC	TT	CC	TC	CC	TC	TC	TT	TT	CC	CC	CC	TT
chr1_2296184_A_G	1	2296184	TC	TC	TC	CC	TC	TC	TT	TT	TC	TC	TC	TT	TC	TC	TC	TT	TT	CC	TT	TC	TT	TT	TT	TC	TC	TT	TC	TC	TT	CC	TT	TT	TT	TC	TC	TC	TC	TT	TT	TT	TC	TT	TC	TT	TT	TT	TT
chr1_2425051_A_G	1	2425051	TC	CC	TC	TC	CC	CC	TC	CC	CC	CC	CC	TC	CC	TC	CC	CC	CC	TC	TC	TC	TC	CC	TC	CC	CC	TC	TC	CC	TC	CC	TT	TT	TC	CC	CC	TC	TC	CC	TT	CC	TC	TC	TC	TC	TT	TC	TC
chr1_2438051_G_T	1	2438051	TG	TT	TT	TG	TT	TT	TG	TT	TT	TT	TT	TG	TT	TG	TT	TT	GG	TG	TG	TG	GG	TG	TT	TT	TG	TG	TG	TG	GG	TT	GG	GG	GG	TT	TT	TG	TT	TT	TG	TT	TG	TG	TG	TG	TG	TG	TG
chr1_2465455_A_C	1	2465455	GG	GG	GG	GG	GG	GG	GG	GG	GG	GG	GG	GG	GG	GG	GG	GG	GG	TG	GG	GG	GG	GG	GG	TG	TG	GG	GG	GG	GG	TG	GG	GG	GG	GG	GG	GG	GG	GG	GG	GG	TG	TG	GG	GG	GG	GG	GG
chr1_2477665_C_T	1	2477665	TC	CC	TC	TC	CC	CC	TC	CC	CC	CC	CC	CC	CC	TC	CC	CC	CC	TC	CC	CC	CC	CC	TC	TC	TC	CC	TC	CC	TC	TC	CC	TT	CC	CC	CC	TC	TC	CC	TC	CC	TC	TC	TC	CC	TT	CC	TC
chr1_2511205_C_T	1	2511205	TC	TC	TC	TC	TT	TC	TC	TC	TC	TT	TT	TC	TC	TC	TC	TT	CC	CC	TC	CC	CC	TC	TC	TC	TC	TC	CC	TC	CC	CC	CC	CC	CC	TC	TT	TC	TC	TT	CC	TT	CC	TC	CC	TC	CC	TC	TC
chr1_2532098_C_T	1	2532098	AG	AA	AG	AG	AA	AA	AA	AA	AA	AA	AA	AA	AA	AG	AA	AA	AA	AG	AA	AA	AA	AA	AA	AA	AA	AA	AA	AA	AA	AA	AA	AA	AA	AA	AA	AG	AG	AA	AG	AA	AA	AA	AA	AA	AG	AA	AA
chr1_2547257_C_T	1	2547257	TC	TT	TT	TC	TT	TT	TT	TT	TT	TT	TT	TT	TT	TC	TT	TT	TT	TT	TT	TT	TT	TT	TT	TT	TT	TT	TT	TT	TT	TT	TT	TT	TT	TT	TT	TC	TT	TT	TT	TT	TT	TT	TT	TT	TT	TT	TT
chr1_2582787_G_T	1	2582787	TG	TT	TT	TG	TT	TT	TT	TT	TT	TT	TT	TT	TT	TG	TT	TT	TT	TT	TT	TT	TT	TT	TT	TT	TT	TT	TT	TT	TT	TT	TT	TT	TT	TT	TT	TG	TT	TT	TT	TT	TT	TT	TT	TT	TT	TT	TT
chr1_2653364_A_C	1	2653364	AC	AA	AA	AA	AA	AC	AC	AC	AC	AC	AC	CC	AA	AA	AC	AA	AC	AC	CC	AC	AC	CC	CC	CC	AC	CC	AC	AC	AC	AC	AC	CC	AC	AA	AC	AA	AC	CC	AC	AC	CC	AA	AC	AC	AC	CC	AC
chr1_2685592_A_G	1	2685592	GG	GG	GG	GG	GG	GG	GG	GG	GG	GG	GG	GG	GG	GG	GG	GG	GG	GG	GG	GG	GG	GG	GG	GG	GG	GG	GG	GG	GG	GG	GG	GG	GG	GG	GG	GG	AG	GG	GG	GG	GG	GG	GG	GG	GG	GG	GG
chr1_2690277_A_G	1	2690277	TT	TT	TT	TT	TT	TT	TT	TT	TT	TT	TT	TT	TT	TT	TT	TT	TT	TT	TT	TT	TT	TT	TT	TC	TT	TT	TT	TT	TT	TC	TT	TT	TT	TT	TT	TT	TC	TT	TT	TT	TC	TT	TT	TT	TT	TT	TT
be_G_A_chr1_2693043	1	2693043	CC	TC	CC	CC	CC	TC	CC	TC	TC	CC	CC	CC	TC	CC	TC	TC	CC	CC	CC	TC	CC	CC	CC	CC	CC	CC	TC	CC	CC	TC	CC	CC	CC	TC	CC	CC	TC	CC	CC	CC	CC	CC	CC	CC	CC	CC	CC
chr1_2766340_C_T	1	2766340	AA	AA	AA	AA	AA	AG	AA	AG	AG	AG	AG	AG	AA	AA	AA	AA	AG	AA	AG	AA	AA	AG	AG	GG	AA	AG	AA	AA	AG	AG	AG	AG	AA	AA	AG	AA	AG	GG	AA	AG	AG	AA	AA	AG	AG	AG	AA
chr1_2796258_C_T	1	2796258	TC	TT	TC	TC	TT	TC	CC	CC	TC	TC	TC	CC	TT	TC	TT	TT	CC	CC	CC	CC	CC	CC	CC	CC	CC	CC	TC	TC	CC	CC	CC	CC	CC	TC	CC	TC	CC	CC	CC	CC	CC	TC	TC	CC	CC	CC	TC
chr1_2824341_C_T	1	2824341	AG	GG	AG	AG	GG	AG	AA	AA	AG	AG	AG	AA	GG	AG	GG	GG	AA	AA	AA	AA	AA	AA	AA	AA	AA	AA	AG	AG	AA	AA	AA	AA	AA	AG	AA	AG	AA	AA	AA	AA	AA	AG	AG	AA	AA	AA	AG
chr1_2844356_C_T	1	2844356	TC	CC	TC	TC	CC	TC	CC	TT	TC	TC	TC	TC	CC	TC	CC	CC	CC	TC	TC	TC	CC	TC	TC	TC	TC	TC	TC	CC	TC	TC	CC	TT	CC	CC	TT	TC	CC	TT	TC	TC	TC	CC	CC	TC	TT	TC	TC
chr1_2880420_A_G	1	2880420	AA	AA	AA	AA	AA	AA	GG	AA	AA	AA	AA	AA	AA	AA	AA	AA	AG	AA	AA	AA	AA	AA	AA	AA	AG	AA	AA	AG	AA	AA	AA	AA	AA	AG	AA	AA	AA	AA	AA	AG	AA	AG	AA	AA	AA	AA	AA
chr1_2904096_G_T	1	2904096	GG	GG	GG	GG	GG	TG	GG	TG	TG	TG	TG	TG	GG	GG	GG	GG	TG	TG	TG	GG	TG	TG	TG	TT	GG	TG	GG	GG	TT	TG	TG	TG	TG	GG	TG	GG	GG	TT	GG	TG	TG	GG	GG	TG	TG	TG	GG
chr1_2941366_G_T	1	2941366	AA	CC	AA	AC	CC	CC	AA	AC	CC	CC	CC	AC	CC	AC	AC	CC	AA	AA	AC	AA	AA	AC	AC	AC	AA	AC	AC	AC	AC	AA	AA	AC	AA	AC	AC	AC	AA	CC	AA	AC	AC	AC	AC	AC	AC	AC	AA
chr1_2975668_A_G	1	2975668	AA	AA	AA	AA	AA	AA	AG	AG	AA	AA	AA	AA	AA	AA	AA	AA	AA	AG	AA	AG	AA	AA	AA	AG	AA	AA	AG	AA	AA	AG	AG	AG	AA	AA	AG	AA	AG	AA	AA	AA	AA	AA	AA	AG	AA	AA	AG
chr1_2992477_A_G	1	2992477	CC	CC	CC	CC	CC	CC	CC	CC	CC	CC	CC	CC	CC	CC	CC	CC	CC	TT	CC	CC	CC	CC	CC	TC	CC	CC	CC	CC	CC	TC	CC	CC	CC	CC	TC	CC	TC	CC	CC	CC	CC	CC	CC	CC	CC	CC	TC
chr1_3010321_A_C	1	3010321	AA	AA	AA	AA	AA	AC	AA	AC	AC	AC	AC	AC	AA	AA	AA	AA	AA	AA	AC	AA	AA	AC	AA	AC	AC	AC	AA	AA	AC	AA	AA	AC	AA	AA	AC	AA	AA	AC	AA	AC	AC	AA	AA	AC	AC	AC	AA
chr1_3047360_C_T	1	3047360	TC	CC	TC	CC	CC	CC	CC	CC	CC	CC	CC	CC	CC	CC	TC	CC	CC	CC	CC	CC	CC	CC	TC	CC	CC	CC	CC	CC	CC	CC	CC	CC	CC	TC	CC	CC	CC	CC	CC	TC	CC	CC	CC	CC	CC	CC	TC
chr1_3081200_G_T	1	3081200	CC	CC	AC	CC	CC	CC	CC	CC	CC	CC	CC	CC	CC	CC	CC	CC	CC	AC	CC	CC	CC	CC	AC	AC	CC	CC	CC	AC	CC	AC	CC	CC	CC	AC	CC	CC	CC	CC	AC	AC	CC	CC	CC	CC	AC	CC	CC
Vvi_1196	1	3100779	TT	TT	TT	TT	TT	TC	TT	TC	TC	TC	TC	TC	TT	TT	TT	TT	TT	TT	TC	TT	TT	TC	TT	TC	TC	TC	TT	TT	TC	TT	TT	TC	TT	TT	TC	TT	TT	TC	TT	TC	TC	TT	TT	TC	TC	TC	TT
chr1_3126878_A_C	1	3126878	GG	GG	GG	GG	GG	GG	GG	GG	GG	GG	GG	GG	GG	GG	GG	GG	GG	GG	GG	GG	GG	GG	GG	GG	GG	GG	TG	GG	GG	GG	GG	TG	GG	GG	GG	GG	TG	GG	GG	GG	GG	GG	GG	GG	GG	GG	GG
chr1_3145799_C_T	1	3145799	AA	AA	AG	AA	AA	AA	AA	AA	AA	AA	AA	AA	AA	AA	AA	AA	GG	AG	AA	AA	AG	AG	GG	AG	AA	AA	AA	AG	AG	AG	AG	AA	AG	AG	AA	AA	AA	AG	AG	AG	AA	AA	AA	AA	AG	AA	AA
chr1_3147694_C_T	1	3147694	CC	CC	CC	CC	CC	CC	CC	CC	CC	CC	CC	CC	CC	CC	CC	CC	CC	CC	CC	CC	CC	CC	CC	CC	CC	CC	CC	CC	CC	CC	CC	CC	CC	CC	TC	CC	TC	CC	CC	CC	CC	CC	CC	CC	CC	CC	TC
be_A_G_chr1_3169143	1	3169143	AA	AA	AA	AA	AA	AA	AA	AA	AA	AA	AA	AA	AA	AA	AA	AA	AG	AA	AA	AA	AG	AA	AA	AA	AA	AA	AA	AA	AA	AA	AA	AA	AG	AA	AA	AA	AA	AA	AG	AA	AA	AA	AA	AA	AA	AA	AA
chr1_3188815_A_C	1	3188815	TT	GG	TT	TG	GG	TG	TT	TT	TG	TG	TG	TT	TG	TG	TG	GG	TT	TG	TT	TT	TT	TT	TT	TT	TT	TT	TG	TG	TT	TT	TT	TT	TT	TG	TT	TG	TT	TT	TT	TT	TT	TT	TG	TT	TT	TT	TT
chr1_3224471_A_G	1	3224471	TC	CC	TC	CC	CC	CC	CC	CC	CC	CC	CC	CC	CC	CC	TC	CC	CC	TC	CC	CC	CC	CC	CC	CC	CC	CC	CC	CC	CC	CC	TC	CC	CC	CC	TC	CC	CC	CC	CC	CC	CC	CC	CC	TC	CC	CC	TT
chr1_3260597_A_C	1	3260597	AA	CC	AA	AC	CC	CC	AA	AC	CC	CC	AC	AC	CC	AC	AC	CC	AA	AC	AC	AC	AA	AC	AA	AC	AC	AC	AC	AC	AC	AC	AC	AC	AA	AC	CC	AC	AC	AC	AA	AC	AC	AC	AC	CC	AC	AC	AC
chr1_3293743_C_T	1	3293743	CC	CC	TC	CC	CC	CC	TC	TC	CC	CC	TC	TC	CC	CC	CC	CC	TT	TC	TC	TC	TT	TC	TT	CC	TC	TC	TC	TC	TC	CC	TC	TC	TT	TC	TC	CC	TC	TC	TT	TC	TC	CC	TC	CC	TC	TC	TC
chr1_3306534_A_C	1	3306534	GG	GG	TG	GG	GG	GG	TG	TG	GG	GG	TG	TG	GG	GG	GG	GG	TT	TG	TG	TG	TT	TG	TT	TG	TG	TG	TG	TG	TG	TG	TG	TG	TT	TG	GG	GG	TG	TG	TT	TG	TG	GG	TG	GG	TG	TG	GG
chr1_3328583_A_C	1	3328583	AA	CC	AC	AC	CC	CC	AC	CC	CC	CC	CC	CC	CC	AC	AC	CC	CC	CC	CC	CC	CC	CC	CC	CC	AC	CC	CC	CC	CC	CC	CC	CC	CC	CC	CC	AC	CC	CC	CC	CC	CC	CC	CC	CC	CC	CC	AC
SNP391_170	1	3357013	GG	GG	AG	GG	GG	GG	GG	GG	GG	GG	GG	AG	GG	GG	GG	GG	AA	GG	AG	AG	AA	GG	AA	GG	GG	AG	AG	AG	AG	GG	AA	AG	AA	AG	GG	GG	AG	AG	AA	AG	AG	GG	AG	AG	AG	AG	GG
chr1_3373891_C_T	1	3373891	GG	AA	GG	AG	AA	AA	GG	AA	AA	AG	AA	AG	AG	AG	AG	AA	GG	GG	AG	AG	GG	AG	GG	GG	AG	GG	AG	AG	GG	AG	GG	AG	GG	AG	AA	AG	AG	GG	GG	GG	AG	GG	AG	GG	GG	AG	AG
chr1_3434841_A_G	1	3434841	AA	AA	AA	AA	AA	AA	AA	AG	AA	AA	AA	AA	AA	AA	AA	AA	AA	AA	AA	AG	AA	AA	AA	AA	AA	AA	AA	AA	AA	AG	AG	AA	AA	AA	AG	AA	AA	AA	AA	AA	AA	AA	AA	AA	AA	AA	GG
chr1_3451797_A_C	1	3451797	CC	CC	CC	CC	CC	CC	CC	CC	CC	CC	CC	AC	CC	CC	CC	CC	AC	CC	AC	AC	AC	CC	AC	CC	CC	AC	CC	CC	CC	CC	CC	CC	AC	CC	CC	CC	CC	CC	AC	CC	AC	CC	AC	CC	CC	AC	CC
chr1_3456810_A_G	1	3456810	GG	AA	GG	AG	AA	AG	GG	GG	AG	AA	AG	GG	AA	AG	AG	AA	GG	GG	GG	GG	GG	GG	GG	AG	GG	AG	AG	AG	AG	GG	GG	AG	GG	AG	GG	AG	GG	AG	GG	AG	GG	AG	AG	AG	AG	GG	GG
chr1_3477330_C_T	1	3477330	AA	GG	AA	AG	GG	AG	AA	AA	AG	AG	AG	AA	AG	AA	AG	GG	AA	AA	AA	AA	AA	AA	AA	AA	AA	AA	AG	AG	AA	AA	AG	AG	AA	AG	AG	AG	AA	AA	AA	AA	AA	AA	AG	AA	AA	AA	AG
chr1_3509301_A_C	1	3509301	AC	CC	AC	CC	CC	CC	AC	AC	CC	AC	CC	CC	AC	AC	AC	CC	CC	CC	CC	AC	CC	CC	CC	AC	CC	AC	CC	CC	AC	AC	CC	CC	CC	CC	CC	CC	CC	AC	CC	AC	CC	AA	CC	AC	AC	CC	AC
chr1_3581101_A_G	1	3581101	AA	AA	AA	AA	AA	AA	AA	AG	AA	AG	AA	AA	AA	AG	AA	AA	AA	AA	AA	AG	AA	AA	AA	AG	AA	AG	AA	AA	AG	AG	AA	AA	AA	AA	AA	AA	AA	AG	AA	AG	AA	AG	AA	AG	AG	AA	AA
chr1_3591346_A_G	1	3591346	CC	CC	CC	CC	CC	CC	CC	CC	CC	TC	CC	CC	CC	TC	CC	CC	CC	CC	CC	CC	CC	CC	CC	TC	CC	TC	CC	CC	TC	CC	CC	CC	CC	CC	CC	CC	CC	TC	CC	TC	CC	TC	CC	TC	TC	CC	CC
chr1_3631408_C_T	1	3631408	AA	AA	AA	AA	AA	AA	AA	AA	AA	AA	AA	AA	AA	AA	AA	AA	AA	AA	AA	AA	AA	AA	AA	AA	AA	AA	AA	AA	AA	AA	AG	AA	AA	AA	AG	AA	AA	AA	AA	AA	AA	AA	AA	AA	AA	AA	AG
mu_o_C_T_chr1_3652739	1	3652739	CC	CC	CC	CC	CC	CC	CC	CC	CC	CC	CC	CC	CC	CC	CC	CC	CC	CC	CC	CC	CC	CC	CC	CC	CC	CC	CC	CC	CC	CC	TC	CC	CC	CC	TC	CC	CC	CC	CC	CC	CC	CC	CC	CC	CC	CC	TC
chr1_3654499_A_G	1	3654499	AA	GG	AA	AG	GG	GG	AG	GG	GG	GG	GG	AG	GG	AG	AG	GG	AA	GG	AG	AG	AA	AG	AA	GG	AG	AG	AG	AG	AG	GG	AG	AG	AA	AG	GG	AG	AG	AG	AA	AG	AG	GG	AG	AG	AG	AG	AG
cn_A_C_chr1_3671441	1	3671441	AC	CC	AC	CC	CC	CC	AC	CC	CC	CC	CC	CC	CC	CC	AC	CC	CC	CC	CC	CC	CC	AC	CC	CC	AC	CC	AC	CC	CC	CC	AC	AC	CC	CC	AC	CC	CC	CC	CC	CC	CC	CC	CC	CC	CC	CC	AA
lb_C_T_chr1_3687262	1	3687262	AG	AA	AA	AG	AA	AA	AA	GG	AA	AA	AG	AA	AA	AG	AA	AA	AG	GG	AA	AG	AG	AG	AG	AG	AA	AA	AG	AA	AG	GG	AG	AG	AG	AA	AG	AG	AA	AG	AA	AA	AA	AG	AA	AA	AA	AA	AG
chr1_3691115_A_G	1	3691115	AG	AA	AG	AA	AA	AA	AA	AG	AA	AA	AG	AA	AA	AA	AG	AA	AG	AA	AA	AA	AG	AA	AG	AA	AA	AA	AA	AA	AG	AA	AG	AA	AG	AA	AA	AA	AA	AG	AA	AA	AA	AG	AA	AA	AA	AA	AG
chr1_3724132_A_C	1	3724132	TT	TT	TG	TT	TT	TT	GG	GG	TT	TG	TT	TG	TT	TG	TT	TT	GG	GG	TG	GG	GG	TT	GG	GG	TG	GG	TG	TG	GG	GG	GG	TG	GG	TG	TG	TT	TG	GG	GG	GG	TG	GG	TG	GG	GG	TG	TG
chr1_3758788_A_G	1	3758788	TT	CC	TT	TC	CC	CC	CC	TC	CC	CC	TC	TC	CC	TC	TC	CC	TT	TT	TC	TC	TT	TC	TT	TC	CC	TC	CC	TC	TC	TC	TC	CC	TT	TC	CC	TC	TC	TC	TT	TC	TC	CC	TC	TC	TC	TC	TC
chr1_3759142_C_T	1	3759142	GG	GG	GG	GG	GG	AG	GG	GG	AG	GG	GG	AG	GG	GG	GG	GG	GG	GG	AG	GG	GG	AG	GG	GG	AG	GG	GG	GG	GG	GG	AG	GG	GG	GG	AG	GG	AG	GG	GG	GG	AG	GG	GG	GG	GG	AG	GG
chr1_3774934_C_T	1	3774934	TT	TT	TT	TT	TT	TT	TC	TT	TT	TT	TT	TT	TT	TT	TT	TT	TT	TT	TT	TT	TT	TT	TT	TT	TT	TT	TT	TT	TT	TT	TT	TT	TT	TT	TT	TT	TT	TT	TT	TT	TT	TC	TT	TT	TT	TT	TT
chr1_3797506_C_T	1	3797506	GG	GG	GG	GG	GG	AG	GG	AA	AG	AG	AG	AG	GG	AG	GG	GG	GG	GG	AG	AG	GG	AG	GG	AG	AG	AG	AG	GG	AG	AG	GG	AG	GG	GG	AG	GG	AG	AG	GG	AG	AG	GG	GG	AG	AG	AG	GG
chr1_3831340_A_G	1	3831340	TC	CC	TC	TC	CC	CC	TT	TC	CC	CC	CC	TC	CC	TC	CC	CC	TT	TT	TC	TT	TT	TC	TC	TC	TC	TC	CC	TC	TC	TT	TC	CC	TT	TC	CC	TC	TC	TC	TC	TC	TC	TC	TC	TC	CC	TC	CC
chr1_3859748_C_T	1	3859748	TC	CC	TT	TC	CC	CC	CC	TC	CC	CC	CC	CC	CC	TC	CC	CC	CC	CC	CC	TC	CC	CC	TC	CC	CC	CC	CC	TC	CC	TC	CC	CC	CC	TC	CC	TC	CC	CC	TC	TC	CC	CC	CC	CC	TC	CC	CC
chr1_3901308_C_T	1	3901308	TC	CC	TC	TC	CC	CC	CC	CC	CC	CC	CC	CC	CC	TC	CC	CC	CC	CC	CC	CC	CC	CC	CC	TC	CC	CC	CC	TC	CC	TC	CC	CC	CC	TC	CC	TC	TC	CC	CC	TC	CC	CC	CC	CC	CC	CC	CC
chr1_3912644_A_G	1	3912644	AG	AA	GG	AG	AA	AA	AG	AA	AA	AG	AA	AG	AA	GG	AA	AA	AG	AA	AG	AG	AG	AG	AG	GG	AG	GG	AA	AG	AG	AG	GG	AG	AG	AG	AG	AG	AG	AG	GG	GG	AG	AA	AG	GG	GG	AG	AG
chr1_3939437_C_T	1	3939437	AG	GG	AG	AG	GG	GG	GG	GG	GG	GG	GG	GG	GG	AG	GG	GG	GG	AG	GG	GG	GG	AG	AG	GG	GG	GG	GG	GG	GG	GG	AG	GG	GG	AG	GG	AG	AG	GG	GG	AG	GG	GG	GG	GG	GG	GG	GG
chr1_3973232_A_G	1	3973232	TC	TC	TT	TC	TC	CC	TC	CC	CC	TC	CC	TC	CC	TT	CC	TC	TC	TC	TC	TC	TC	TC	TC	TT	TC	TT	CC	TC	TC	TC	TC	TC	TC	TC	CC	TT	TC	TC	TT	TT	TC	CC	TC	TT	TT	TC	CC
chr1_4037365_A_C	1	4037365	TT	TT	TG	TT	TT	TT	TT	TT	TT	TG	TT	TT	TT	TG	TT	TT	TG	TG	TT	TT	TG	TT	TG	TG	TT	TG	TT	TT	GG	TT	TT	TG	TG	TT	TG	TT	TT	GG	TT	TG	TT	TT	TT	TG	TG	TT	TG
chr1_4080597_A_G	1	4080597	TT	TT	TT	TT	TT	TT	TT	TC	TT	TC	TC	TT	TT	TC	TT	TT	TT	TT	TT	TT	TT	TT	TT	TC	TT	TC	TT	TT	TC	TT	TT	TC	TT	TT	TT	TT	TT	TC	TT	TC	TT	TT	TT	TC	TC	TT	TT
chr1_4115621_A_C	1	4115621	CC	CC	CC	CC	CC	CC	AC	CC	CC	CC	CC	CC	CC	CC	CC	CC	AC	CC	CC	CC	AC	CC	AC	CC	CC	CC	CC	CC	AC	CC	CC	CC	AC	CC	CC	CC	CC	AC	CC	CC	CC	AC	CC	CC	CC	CC	CC
chr1_4115697_G_T	1	4115697	AC	AC	AA	AC	AC	AC	AC	AC	AC	AC	CC	AA	CC	AA	CC	AC	AC	AC	AA	AA	AC	AA	AC	AA	AA	AA	CC	CC	AC	AA	AC	AC	AC	AC	AC	AA	AA	AC	AA	AA	AA	CC	AC	AA	AA	AA	CC
chr1_4153036_C_T	1	4153036	TC	CC	TC	TC	CC	CC	CC	CC	CC	CC	CC	TC	CC	TC	CC	CC	TT	TC	TC	TC	TT	CC	TT	TC	CC	TC	CC	CC	TC	CC	TT	CC	TT	TC	CC	TC	TC	TC	TC	TC	TC	CC	TC	TC	CC	TC	CC
chr1_4189252_C_T	1	4189252	CC	CC	CC	CC	CC	TC	CC	TC	TC	TC	CC	TC	CC	TC	CC	CC	CC	CC	TC	TC	CC	TC	CC	CC	TC	TC	CC	CC	TC	TC	CC	TC	CC	CC	TC	CC	TC	TC	CC	TC	TC	CC	CC	TC	TC	TC	CC
chr1_4216628_A_G	1	4216628	AA	AA	AA	AA	AA	AA	AA	AA	AA	AA	AA	AA	AA	AA	AA	AA	AG	AA	AA	AA	AG	AA	GG	AA	AA	AA	AA	AA	AG	AA	AA	AA	AG	AA	AA	AA	AA	AG	AA	AA	AA	AA	AA	AA	AA	AA	AA
chr1_4217401_A_G	1	4217401	AG	AG	AG	AG	AG	AG	AG	GG	AG	AA	GG	GG	AA	AG	AA	AG	GG	GG	GG	GG	GG	GG	GG	GG	GG	AG	AG	AG	AG	GG	GG	AA	GG	AG	GG	GG	GG	AG	GG	AG	GG	GG	AG	AG	AG	GG	AG
chr1_4244591_A_G	1	4244591	GG	GG	GG	GG	GG	AG	GG	GG	AG	GG	GG	AG	GG	GG	GG	GG	GG	GG	AG	GG	GG	AG	GG	GG	AG	GG	GG	GG	GG	GG	GG	GG	GG	GG	AG	GG	GG	GG	GG	GG	AG	GG	GG	GG	GG	AG	GG
chr1_4328972_G_T	1	4328972	TT	TT	TG	TT	TT	TT	TG	TG	TT	TT	TT	TG	TT	TG	TT	TT	GG	GG	TG	GG	GG	TT	GG	GG	TG	TG	TG	TG	TG	GG	GG	TT	GG	TT	TG	TT	TG	TG	GG	TT	TG	TG	TG	TG	TG	TG	TG
chr1_4363169_C_T	1	4363169	TT	TT	TT	TT	TT	TC	TT	TC	TC	TT	TT	TC	TT	TC	TT	TT	TT	TT	TC	TC	TT	TC	TT	TT	TC	TT	TC	TT	TT	TC	TC	TT	TT	TT	CC	TT	TT	TT	TT	TT	TC	TT	TT	TC	TT	TC	TC
chr1_4372397_G_T	1	4372397	CC	CC	CC	CC	CC	CC	CC	CC	CC	CC	CC	CC	CC	CC	CC	CC	AC	CC	CC	CC	AC	CC	AA	CC	CC	CC	CC	CC	AC	CC	CC	CC	AC	CC	CC	CC	CC	AC	CC	CC	CC	AC	CC	CC	CC	CC	CC
chr1_4436801_A_G	1	4436801	CC	TC	TC	CC	TC	CC	CC	CC	CC	CC	CC	TC	CC	CC	CC	TC	TC	CC	TC	TC	TT	CC	TT	TC	CC	TC	TC	TC	TC	CC	CC	CC	TT	CC	CC	TC	TC	TC	TT	CC	TC	TC	TC	CC	TC	TC	CC
chr1_4472344_C_T	1	4472344	CC	CC	CC	CC	CC	CC	CC	CC	CC	CC	CC	CC	CC	CC	CC	CC	TC	TC	CC	CC	CC	CC	CC	CC	TC	CC	TC	CC	CC	CC	TC	CC	CC	CC	TC	CC	CC	CC	CC	CC	CC	TC	CC	TC	CC	CC	TC
chr1_4507532_C_T	1	4507532	TT	TT	TT	TT	TT	TT	TT	TC	TT	TT	TC	TT	TT	TT	TT	TT	TC	TC	TT	TT	TT	TT	TT	TC	TC	TT	TC	TT	TT	TC	TC	TT	TT	TT	TC	TT	TC	TT	TT	TT	TT	TC	TT	TC	TT	TT	TC
chr1_4526701_C_T	1	4526701	CC	CC	CC	CC	CC	CC	TC	CC	CC	CC	TC	CC	CC	CC	CC	CC	CC	CC	CC	CC	CC	CC	TC	CC	TC	CC	CC	TC	CC	CC	CC	CC	CC	CC	CC	CC	TC	CC	CC	CC	CC	TC	CC	CC	CC	CC	CC
chr1_4542269_A_G	1	4542269	TT	TC	TC	TT	TC	TT	TC	CC	TT	TT	CC	TT	TT	TC	TT	TC	TC	TC	TT	TC	TT	TT	TC	TC	CC	TT	TC	TC	TT	CC	TC	TT	TT	TT	TC	TC	CC	TT	TC	TT	TT	CC	TT	TC	TC	TT	TC
chr1_4576447_A_G	1	4576447	AG	AG	GG	AG	AG	GG	AG	GG	GG	GG	AG	AG	GG	AG	GG	AG	AG	AG	AG	AG	AA	AG	AA	AG	AG	AG	GG	AG	AG	GG	AG	GG	AA	AG	GG	AA	GG	AG	AG	AG	AG	AG	AG	GG	GG	AG	GG
chr1_4613154_C_T	1	4613154	TC	TC	TC	TC	TC	CC	CC	TT	CC	CC	TT	TC	CC	TT	CC	TC	TC	TC	TC	TT	TT	TC	TT	TC	CC	TC	CC	TC	TC	TC	TC	CC	TT	TC	CC	TT	TC	TC	TT	TC	TC	TC	TC	CC	TC	TC	CC
be_G_A_chr1_4644161	1	4644161	GG	GG	AG	GG	GG	GG	GG	GG	GG	GG	GG	GG	GG	GG	GG	GG	AG	GG	GG	GG	AG	GG	AA	GG	GG	GG	GG	AG	AG	GG	GG	GG	AG	GG	GG	GG	GG	AG	AG	GG	GG	AG	GG	GG	AG	GG	GG
chr1_4651426_G_T	1	4651426	CC	AC	AC	AC	AC	AA	AC	CC	AA	AA	CC	AC	AC	CC	AC	AC	AC	AA	AC	CC	CC	AC	CC	AC	CC	AC	AC	AC	AC	AC	AA	AA	CC	AC	AA	CC	AC	AC	CC	AC	AC	AC	AC	AA	AC	AC	AC
chr1_4682493_G_T	1	4682493	AC	CC	CC	CC	CC	CC	CC	CC	CC	CC	CC	CC	AC	CC	AC	CC	CC	AC	CC	CC	CC	CC	CC	CC	AC	CC	CC	AC	CC	CC	AC	CC	CC	CC	CC	CC	CC	CC	CC	CC	CC	CC	CC	CC	CC	CC	AC
chr1_4720796_A_C	1	4720796	CC	AC	AC	AC	AC	AA	AC	CC	AA	AA	CC	AC	AC	CC	AC	AC	AC	CC	AC	CC	CC	AC	CC	CC	CC	AC	AC	AC	AC	CC	CC	AA	CC	AC	AC	CC	CC	AC	CC	AC	AC	CC	AC	AC	AC	AC	CC
chr1_4758051_G_T	1	4758051	AA	AA	AC	AC	AC	AC	AC	AA	AC	CC	AA	AC	AA	AA	AA	AA	AC	AC	AC	AA	AA	AC	AA	AA	AA	AC	AC	AC	AC	AA	AC	CC	AA	AA	AC	AA	AC	AC	AA	AC	AC	AC	AC	CC	AC	AC	AA
chr1_4765587_C_T	1	4765587	CC	CC	CC	CC	CC	CC	CC	CC	CC	CC	CC	CC	CC	CC	CC	CC	CC	CC	CC	CC	CC	CC	CC	TC	CC	CC	CC	CC	CC	TC	CC	CC	CC	CC	TC	CC	CC	CC	CC	CC	CC	CC	CC	CC	CC	CC	TC
cn_A_G_chr1_4837590	1	4837590	AA	AA	AA	AA	AA	AA	AA	AA	AA	AA	AA	AA	AA	AA	AG	AA	AA	AA	AA	AA	AA	AA	AA	AA	AA	AA	AA	AA	AA	AA	AA	AA	AA	AA	AA	AA	AA	AA	AA	AA	AA	AA	AA	AA	AA	AA	AA
chr1_4849070_C_T	1	4849070	TC	TC	CC	CC	CC	TC	TC	CC	TC	CC	TC	CC	TT	CC	TT	TC	TT	CC	CC	CC	TC	TC	TT	TC	TT	CC	TT	TC	TC	TC	CC	CC	TC	TC	CC	CC	TT	TC	CC	CC	CC	TC	CC	CC	CC	CC	TT
chr1_4865597_A_G	1	4865597	TT	TT	TC	TT	TT	TT	TT	TC	TT	TT	TC	TC	TC	TT	TT	TT	TT	TT	TC	TC	TC	TC	TT	TC	TT	TC	TT	TC	TT	TT	CC	TT	TC	TT	TT	TT	TC	TT	CC	TT	TC	CC	TC	TC	TC	TC	TT
chr1_4899311_C_T	1	4899311	AA	AA	AA	AA	AA	AA	AA	AA	AA	AA	AA	AA	AA	AA	AA	AA	AG	AA	AA	AA	AA	AA	AA	AA	AA	AA	AA	AA	AA	AA	AA	AA	AA	AA	AG	AA	AA	AA	AA	AA	AA	AG	AA	AA	AA	AA	AG
chr1_4934163_C_T	1	4934163	TC	TT	CC	CC	TC	TC	TC	TC	TC	CC	TC	CC	TC	CC	TT	TC	TC	TC	CC	CC	TC	TC	TC	TC	TC	CC	TT	TC	TC	TC	CC	CC	TC	TC	CC	TC	CC	TC	CC	CC	CC	TC	CC	CC	CC	CC	TC
chr1_4986870_C_T	1	4986870	GG	GG	AA	AG	AG	AG	AG	AG	AG	AA	AG	AG	GG	AG	GG	GG	AG	AG	AG	AG	GG	AA	AG	AG	GG	AG	AG	AA	AG	AA	AG	AA	GG	GG	AA	GG	AA	AG	AG	AG	AG	AG	AG	AA	AA	AG	AG
chr1_5042215_A_G	1	5042215	AA	AG	AG	AG	GG	GG	GG	GG	GG	GG	AA	GG	AG	AG	AG	AA	GG	AA	GG	GG	GG	GG	AG	AA	GG	GG	GG	GG	GG	AG	AG	GG	GG	AA	GG	AA	AA	GG	AA	AG	GG	GG	GG	GG	AG	GG	GG
chr1_5060409_C_T	1	5060409	AA	AA	AA	AA	AA	AA	AG	AG	AA	AA	GG	AG	AA	AA	AA	AA	AA	AA	AG	AG	AG	AA	AG	AG	AG	AG	AA	AA	AA	AA	AA	AA	AG	AA	AA	AA	AG	AA	AG	AA	AG	AA	AG	AA	AA	AG	AA
chr1_5121140_G_T	1	5121140	TT	TT	TT	TT	TT	TT	TT	TT	TT	TT	TT	TT	TT	TT	TT	TT	TT	TT	TT	TT	TT	TT	TT	TT	TT	TT	TT	TT	TT	TT	TT	TT	TT	TT	TT	TT	TT	TT	TT	TT	TT	TT	TT	TT	TT	TT	TT
chr1_5140666_C_T	1	5140666	CC	TC	CC	CC	TC	CC	TC	CC	CC	CC	CC	CC	CC	CC	CC	TC	CC	TC	CC	CC	CC	CC	CC	CC	TC	CC	CC	CC	CC	CC	TC	CC	CC	CC	CC	TC	TC	CC	CC	CC	CC	CC	CC	TC	CC	CC	CC
ae_G_A_chr1_5144110	1	5144110	AA	AA	GG	AG	AG	AG	AG	AG	AG	GG	AA	AG	AA	AG	AA	AA	AG	AA	AG	AG	AG	AG	AG	AA	AA	AG	AA	AG	GG	AG	AA	GG	AG	AA	AG	AA	AA	GG	AG	AG	AG	AA	AG	AG	GG	AG	AA
chr1_5144587_A_G	1	5144587	AA	AA	AA	AA	AA	AA	AA	AA	AA	AA	AG	AA	AG	AA	AA	AA	AG	AA	AA	AA	AA	AG	AG	AG	AA	AA	AG	AG	AA	AG	AG	AA	AA	AA	AA	AA	AA	AA	AA	AA	AA	AG	AA	AA	AA	AA	AA
chr1_5183903_C_T	1	5183903	CC	CC	CC	CC	CC	CC	CC	TC	CC	CC	TC	CC	CC	CC	CC	CC	CC	CC	CC	CC	CC	CC	CC	CC	CC	CC	CC	CC	CC	CC	CC	CC	CC	CC	CC	CC	CC	CC	CC	CC	CC	CC	CC	CC	CC	CC	CC
chr1_5213775_C_T	1	5213775	TC	TC	CC	CC	CC	TC	CC	TC	TC	CC	TC	TC	TC	CC	TT	CC	CC	TC	TC	TC	TC	CC	CC	TC	TC	TC	TC	CC	CC	CC	CC	CC	TC	TC	CC	CC	CC	CC	TC	CC	TC	TC	TC	CC	CC	TC	TC
chr1_5295802_C_T	1	5295802	TC	CC	CC	TC	CC	CC	CC	CC	CC	CC	CC	CC	CC	TC	CC	TC	CC	CC	CC	CC	CC	TC	CC	CC	CC	CC	CC	CC	TC	CC	CC	TC	CC	TC	CC	TC	CC	CC	CC	TC	CC	CC	CC	CC	TC	CC	CC
chr1_5325032_C_T	1	5325032	TT	TT	TT	TT	TT	TT	TT	TT	TT	TT	TT	TT	TT	TT	TT	TT	TT	TT	TT	TT	TT	TT	TT	TT	TT	TT	TT	TT	TC	TT	TC	TC	TT	TT	TT	TT	TT	TT	TT	TT	TT	TT	TT	TT	TC	TT	TT
SNP1427_120	1	5368886	AG	AG	AG	AG	AG	GG	GG	AG	GG	GG	AG	AG	AG	AG	GG	AA	GG	AA	AG	AG	AG	AG	GG	AG	GG	AG	AG	AG	GG	GG	AG	GG	AG	AG	GG	AA	AA	GG	AA	AG	AG	GG	AG	AG	AG	AG	GG
chr1_5371051_C_T	1	5371051	CC	CC	CC	CC	CC	CC	CC	TC	CC	CC	TC	CC	CC	CC	CC	CC	CC	CC	CC	CC	CC	CC	CC	CC	CC	CC	CC	CC	CC	CC	CC	CC	CC	CC	CC	CC	CC	CC	CC	CC	CC	CC	CC	CC	CC	CC	CC
chr1_5399768_C_T	1	5399768	TT	TT	TT	TT	TT	TT	TT	TC	TT	TT	TT	TT	TT	TC	TT	TT	TC	TT	TT	TC	TT	TT	TT	TC	TT	TT	TT	TT	TT	CC	TT	TT	TT	TT	TT	TT	TT	TT	TT	TT	TT	TC	TT	TT	TT	TT	TT
chr1_5433796_C_T	1	5433796	AA	AA	AA	AA	AA	AA	AA	AA	AA	AA	AA	AA	AA	AA	AA	AA	AG	AA	AA	AA	AA	AA	AA	AG	AG	AA	AA	AA	AA	AG	AG	AA	AA	AA	AA	AA	AA	AA	AA	AA	AA	AG	AA	AA	AA	AA	AA
chr1_5447426_C_T	1	5447426	GG	GG	AG	GG	GG	GG	GG	GG	GG	GG	GG	GG	GG	GG	GG	GG	GG	GG	GG	GG	GG	GG	GG	GG	GG	GG	GG	GG	AG	GG	GG	AG	GG	GG	GG	GG	GG	GG	AG	GG	GG	GG	GG	GG	AA	GG	GG
chr1_5540305_A_G	1	5540305	CC	CC	CC	CC	CC	CC	CC	CC	CC	CC	CC	CC	CC	CC	CC	CC	TC	CC	CC	CC	CC	CC	CC	TC	CC	CC	CC	CC	CC	TC	CC	CC	CC	CC	CC	CC	CC	CC	CC	CC	CC	TC	CC	CC	CC	CC	CC
chr1_5577208_C_T	1	5577208	CC	CC	CC	CC	CC	CC	CC	TC	CC	CC	TT	CC	CC	CC	CC	CC	TC	CC	CC	CC	CC	CC	TC	TC	CC	CC	CC	CC	CC	TC	CC	CC	CC	CC	CC	CC	CC	CC	CC	CC	CC	TC	CC	CC	CC	CC	CC
chr1_5612001_G_T	1	5612001	CC	CC	CC	CC	CC	CC	CC	AA	CC	CC	AC	CC	CC	AC	CC	CC	CC	CC	CC	AC	CC	CC	CC	CC	AC	CC	AC	CC	CC	AC	CC	CC	CC	CC	CC	CC	CC	CC	CC	CC	CC	CC	CC	CC	CC	CC	CC
ae_A_G_chr1_5617181	1	5617181	AG	AG	AG	AA	AA	AG	AA	GG	AG	AA	AG	AG	GG	GG	GG	AA	AG	AG	AG	GG	AG	AA	AA	GG	AG	AG	AG	AA	AA	GG	AA	AA	AG	GG	AG	AG	AG	AA	GG	AG	AG	GG	AG	AA	AG	AG	AG
cn_T_C_chr1_5633809	1	5633809	AA	AG	AG	AG	AG	GG	AG	AG	GG	GG	AG	AG	AG	AA	GG	AA	GG	AA	AG	AA	AG	AG	AG	AG	AG	AG	GG	AG	AG	AG	AG	AG	AG	AG	GG	AA	AG	GG	AA	AG	AG	GG	AG	AG	AA	AG	AG
chr1_5649071_G_T	1	5649071	AA	AA	AC	AC	AC	AC	AC	AA	AC	CC	AA	CC	AA	AA	AA	AA	AC	AA	CC	AA	CC	AC	AC	AA	AA	CC	AC	AC	AC	AA	AA	AC	CC	AA	AC	AA	AA	CC	AA	AC	CC	AA	CC	AC	AA	CC	AA
chr1_5720872_A_G	1	5720872	GG	AG	GG	AG	GG	AG	GG	GG	AG	AG	AG	GG	AG	GG	AA	AG	GG	GG	GG	GG	GG	GG	AG	GG	GG	GG	AG	GG	AG	GG	GG	AG	GG	AG	GG	GG	GG	GG	GG	GG	GG	AG	GG	GG	AA	GG	GG
li_C_T_chr1_5753959	1	5753959	CC	CC	CC	CC	CC	CC	CC	CC	CC	CC	CC	CC	CC	CC	CC	CC	CC	CC	CC	CC	CC	CC	CC	CC	CC	CC	CC	CC	CC	CC	CC	CC	CC	CC	TC	CC	CC	CC	CC	CC	CC	CC	CC	CC	CC	CC	TC
chr1_5754629_C_T	1	5754629	GG	GG	AG	AA	AG	AG	AG	GG	AG	AG	GG	AG	GG	GG	GG	AG	GG	GG	AG	GG	GG	AA	GG	GG	AG	AG	AG	AG	AG	GG	GG	AA	GG	GG	AG	GG	AG	AG	GG	AG	AG	GG	AG	AG	AG	AG	GG
chr1_5755006_A_G	1	5755006	AA	AA	AA	AA	AA	AA	AA	AG	AA	AA	AG	AA	AA	AA	AA	AA	GG	AA	AA	AA	AG	AA	AG	AG	AA	AA	AA	AA	AG	AG	AG	AA	AG	AA	AA	AA	AA	AG	AA	AA	AA	AG	AA	AA	AA	AA	AA
chr1_5766532_A_G	1	5766532	TC	TT	TC	TT	TT	TT	CC	CC	TT	TT	CC	TC	TT	CC	TT	TT	CC	TC	TC	CC	CC	TT	CC	CC	CC	TC	TT	TC	TT	CC	TT	TT	CC	TC	TT	TC	TT	TC	CC	TC	TC	TT	TC	TT	TT	TC	TT
chr1_5789020_A_C	1	5789020	AC	AA	AA	AC	AA	AA	AC	AA	AA	AA	AA	AA	AA	AC	AA	AC	AA	AA	AA	AA	AA	AC	AA	AA	AA	AA	AA	AC	AC	AA	AA	AC	AA	AC	AA	AC	AA	AA	AA	AC	AA	AA	AA	AA	AC	AA	AA
chr1_5829143_A_G	1	5829143	TC	CC	TT	TC	TC	TC	TC	TC	TC	TC	CC	TC	CC	TC	CC	CC	TC	TC	TC	TC	CC	TT	CC	TC	TT	TC	TC	TC	CC	TT	TT	TC	CC	CC	TC	CC	TT	TC	TC	TC	TC	TC	TC	TT	TC	TC	TC
chr1_5862174_C_T	1	5862174	TT	TT	TT	TC	TT	TT	TT	TT	TT	TT	TT	TT	TT	TT	TT	TC	TT	TT	TT	TT	TT	TT	TT	TT	TT	TT	TT	TT	TC	TT	TT	TC	TT	TT	TT	TT	TT	TT	TT	TT	TT	TT	TT	TT	TC	TT	TT
chr1_5906790_A_C	1	5906790	CC	CC	CC	AC	CC	CC	CC	CC	CC	CC	CC	CC	CC	CC	CC	AC	CC	CC	CC	CC	CC	CC	CC	CC	CC	CC	CC	CC	AC	CC	CC	AC	CC	CC	CC	CC	CC	CC	CC	CC	CC	CC	CC	CC	AC	CC	CC
chr1_5933624_A_G	1	5933624	TC	TT	TT	TC	TT	TT	TT	TT	TT	TT	TT	TT	TT	TT	TT	CC	TT	TT	TT	TT	TT	TT	TT	TT	TT	TT	TT	TT	TC	TT	TT	TC	TT	TT	TT	TC	TT	TT	TT	TT	TT	TT	TT	TT	CC	TT	TT
chr1_5973457_C_T	1	5973457	CC	TT	TT	CC	TT	TC	TT	TC	TC	TT	CC	TC	TT	TC	TT	TC	CC	TC	CC	TC	CC	CC	CC	CC	TC	TC	TT	TC	CC	TC	TC	TC	CC	TC	TT	TC	TC	TC	TC	CC	CC	TC	TC	TC	TC	CC	TC
chr1_6004042_A_G	1	6004042	TT	TC	TC	TT	TC	TT	TC	TT	TT	TT	TT	TT	TT	TT	TT	TC	TT	TC	TT	TC	TT	TT	TT	TT	TC	TT	TT	TC	TT	TT	TT	TT	TT	TT	TC	TC	TT	TT	TC	TT	TT	TT	TT	TT	TC	TT	TC
chr1_6062580_G_T	1	6062580	TG	TT	TT	TG	TT	TG	TT	TG	TG	TT	TG	TT	TT	TG	TT	TT	TT	TT	TG	TT	TT	TG	TT	TT	TT	TT	TT	TG	TT	TT	TT	TT	TT	TG	TT	TG	TT	TT	TT	GG	TG	TT	TT	TT	TT	TG	TT
chr1_6074809_G_T	1	6074809	TT	TG	TG	TT	TG	TG	TT	TG	TG	GG	TT	TG	TG	TG	GG	TT	TT	TT	TT	TG	TT	TT	TT	TT	TT	TG	TG	TT	TT	TG	TT	TG	TT	TG	TG	TT	TT	TG	TT	TT	TT	TG	TG	TG	TT	TT	TT
chr1_6083020_A_C	1	6083020	CC	CC	CC	CC	CC	CC	AA	CC	CC	CC	AC	CC	CC	CC	CC	CC	CC	CC	CC	CC	CC	CC	AC	CC	AA	CC	CC	CC	CC	CC	CC	CC	CC	CC	CC	CC	AC	CC	CC	CC	CC	CC	CC	CC	CC	CC	CC
chr1_6109262_A_G	1	6109262	AG	AG	AA	GG	AG	AG	GG	AA	AG	AA	AA	AA	AG	AG	AA	GG	AG	AA	AG	AA	AA	GG	AG	AA	AA	AA	AG	AG	GG	AA	AG	AG	AG	AG	AA	GG	AA	AG	AA	GG	AG	AA	AA	AG	AG	AG	AA
be_C_T_chr1_6124236	1	6124236	AG	GG	AG	GG	AG	GG	AG	GG	GG	AG	AG	AG	GG	AG	GG	GG	AA	GG	GG	GG	GG	GG	AA	GG	GG	AG	AG	GG	AG	GG	GG	GG	AG	AG	AG	AG	AG	AA	AG	AG	GG	GG	AG	AG	AG	GG	GG
chr1_6142886_C_T	1	6142886	TC	TC	TC	TC	TC	TC	CC	TC	TC	TT	TC	TT	TC	TT	TT	TC	TT	CC	TC	TC	TC	CC	TT	TC	TC	TT	TC	CC	TT	TC	TC	TT	TT	TT	TC	TC	TT	TT	TC	TC	TC	TC	TT	TT	TC	TC	CC
chr1_6214249_A_G	1	6214249	CC	TC	TC	CC	CC	TC	CC	CC	TC	TC	CC	CC	TC	CC	TT	CC	CC	CC	CC	CC	CC	CC	CC	CC	CC	CC	TC	CC	CC	CC	CC	CC	CC	TC	CC	CC	CC	CC	CC	CC	CC	TC	CC	CC	CC	CC	CC
chr1_6218393_C_T	1	6218393	TT	TT	TT	TC	TT	TT	TT	TT	TT	TT	TC	TT	TT	TT	TT	TC	TT	TT	TT	TT	TT	TT	TC	TT	TT	TT	TT	TT	TC	TT	TT	TC	TT	TT	TT	TT	TT	TT	TT	TT	TT	TT	TT	TT	TC	TT	TT
chr1_6298545_A_G	1	6298545	AA	AA	AA	AA	AG	AA	AA	AG	AA	AG	AA	AG	AA	AG	AA	AA	AG	AG	AG	AG	AG	AG	AA	AG	AG	GG	AG	AA	AA	AG	AG	AG	AG	AA	AA	AA	AG	AG	AG	AA	AG	AA	GG	AA	AA	AG	AA
chr1_6322315_A_G	1	6322315	TT	CC	TC	TT	CC	TC	TT	TC	TC	CC	TC	TC	TC	TC	CC	TC	TC	CC	TC	CC	CC	TC	TC	CC	TC	CC	CC	TC	TT	CC	CC	TC	TC	TC	TC	TC	TC	TC	TC	TT	TC	CC	CC	TC	TT	TC	TC
chr1_6359505_A_C	1	6359505	AA	AA	AA	AC	AA	AA	AA	AC	AA	AA	AC	AA	AA	AA	AA	AC	AA	AC	AA	AA	AA	AA	AA	AA	AA	AA	AA	AA	AC	AA	AA	AC	AA	AA	AA	AA	AA	AA	AA	AA	AA	AA	AA	AA	AC	AA	AA
chr1_6366603_A_G	1	6366603	TT	CC	TC	TT	CC	TC	TT	TC	TC	CC	TC	TC	TC	TC	CC	TC	TC	TC	TC	CC	CC	TC	TC	CC	TC	CC	CC	TC	TT	CC	CC	TC	TC	TC	TC	TC	TC	TC	TC	TT	TC	CC	CC	TC	TT	TC	TC
chr1_6394661_A_C	1	6394661	CC	CC	CC	CC	AA	CC	CC	AC	CC	AC	CC	CC	CC	AA	CC	CC	CC	CC	CC	AA	CC	CC	CC	CC	CC	AC	CC	CC	CC	AC	CC	AC	CC	CC	CC	AC	CC	AC	CC	CC	CC	CC	AC	CC	CC	CC	CC
chr1_6416049_A_G	1	6416049	AA	AA	AG	AG	AA	AG	AG	AA	AG	AA	AA	AA	AA	AA	AA	AA	AA	AA	AG	AG	AA	AG	AA	AA	AA	AA	AA	GG	AA	AA	AA	AA	AA	AA	AG	AA	AA	AA	AG	AG	AG	AA	AA	AA	AG	AA	AG
chr1_6433498_C_T	1	6433498	CC	TC	TT	TT	TC	TT	TC	TT	TT	TT	TT	TC	TT	TC	TT	TC	TC	TC	TT	TT	TT	TT	TC	TT	TT	TT	TT	TT	TC	TT	TT	TT	TC	TC	TC	CC	TC	TC	TT	TC	TT	TT	TT	TC	TT	TC	TC
chr1_6466156_A_C	1	6466156	CC	CC	CC	AC	CC	CC	AC	AC	CC	CC	AA	AC	CC	CC	CC	AC	CC	CC	AC	AC	AC	CC	AC	AC	AC	AC	CC	AC	AC	CC	CC	AC	AC	CC	AC	CC	AC	CC	AC	CC	AC	CC	AC	CC	AC	AC	AC
ae_A_C_chr1_6610767	1	6610767	AA	AA	AA	AC	AA	AC	CC	AA	AC	AA	AA	AC	AC	AA	AA	AA	AA	AA	AC	AC	AA	AA	AA	AA	AA	AA	AA	CC	AA	AA	AC	AA	AA	AA	CC	AC	AC	AA	AA	CC	AC	AA	AA	AC	AA	AC	AC
chr1_6612179_A_G	1	6612179	GG	AA	AG	AA	AG	AA	AG	AA	AA	AG	AA	AA	AG	AG	AA	AA	AG	AA	AA	AA	AA	AA	AG	AA	AG	AG	AA	AA	AG	AA	AA	AG	AG	AG	AA	AG	AA	GG	AG	AG	AA	AA	AG	AA	AG	AA	AG
be_C_T_chr1_6617103	1	6617103	CC	TT	TC	CC	TC	TC	CC	CC	TC	TC	CC	CC	TC	CC	TT	TC	CC	CC	CC	CC	CC	TC	CC	CC	TC	CC	TT	CC	CC	CC	TC	CC	CC	TC	CC	TC	CC	CC	CC	CC	CC	TC	CC	TC	CC	CC	CC
chr1_6673914_C_T	1	6673914	CC	CC	CC	TC	CC	CC	CC	TC	CC	CC	TC	CC	CC	CC	CC	TC	TC	TT	CC	CC	TC	TC	CC	TC	CC	CC	CC	CC	TC	TC	CC	TC	CC	CC	CC	CC	TC	CC	CC	CC	CC	TC	CC	CC	TC	CC	CC
chr1_6681414_C_T	1	6681414	TC	TT	TT	TC	TC	TC	TC	TT	TC	TC	TT	TT	TT	TT	TT	TC	TC	TT	TC	TC	TT	TC	TC	TT	TC	TC	TT	CC	TC	TT	TT	TC	TC	TT	TC	TT	TT	CC	TT	TC	TC	TT	TC	TT	TT	TT	CC
chr1_6715047_A_G	1	6715047	CC	TT	TT	TC	TC	TT	TT	TC	TT	TC	CC	TC	TC	TC	TT	CC	TC	TT	TC	TC	TC	TT	CC	TC	TC	CC	TT	TC	CC	TT	CC	CC	CC	TC	TC	TC	TC	CC	TC	TC	TC	TT	CC	TC	TC	TC	CC
chr1_6737530_A_G	1	6737530	TC	CC	CC	CC	TC	CC	CC	CC	CC	TC	CC	CC	CC	CC	CC	CC	TC	CC	CC	CC	CC	CC	TC	CC	CC	TC	CC	CC	TC	CC	CC	TC	TC	CC	CC	CC	CC	TT	CC	CC	CC	CC	TC	CC	CC	CC	TC
chr1_6751978_A_G	1	6751978	AG	AA	AA	AG	AG	AG	AG	AA	AG	AG	AA	AA	AG	AA	AA	AG	AG	AA	AG	AG	AG	AG	AG	AG	AG	AG	AA	AG	AG	AG	AG	AG	AG	AA	AG	AA	AA	GG	AA	AG	AG	AA	AG	AA	AA	AA	GG
chr1_6787182_C_T	1	6787182	GG	GG	GG	GG	GG	GG	GG	GG	GG	GG	GG	AA	GG	GG	GG	GG	GG	AA	AG	GG	AG	AG	GG	AG	GG	AG	GG	GG	GG	GG	GG	GG	AG	GG	AG	GG	AG	GG	AG	GG	AG	AG	AG	AG	GG	AA	GG
chr1_6829041_A_G	1	6829041	AA	AA	GG	AA	AA	AA	AA	AA	AA	AA	AA	AA	AA	AA	AA	AA	AA	AA	AA	AA	AA	AA	AA	AA	AA	AA	AG	AA	AA	AA	AA	AA	AA	AA	AA	AA	AA	AA	AG	AA	AA	AA	AA	AA	AG	AA	AA
chr1_6864170_C_T	1	6864170	TT	TC	TC	TT	TT	TC	TT	TT	TC	TC	TT	TT	TC	TT	CC	TT	TT	TT	TT	TT	TT	TT	TT	TT	TT	TT	CC	TT	TT	TT	TT	TT	TT	TC	TT	TT	TC	TT	TT	TT	TT	CC	TT	TT	TT	TT	TT
chr1_6897691_A_G	1	6897691	TT	CC	TC	TC	TC	CC	CC	TT	CC	TC	TT	CC	TC	TT	CC	TC	TT	CC	CC	TC	TC	TC	TT	TC	TC	TC	CC	CC	TT	TT	TC	TT	TC	TC	CC	TC	CC	TT	TC	TC	CC	CC	TC	CC	TT	CC	TC
SNP1517_271	1	6902301	CC	AC	AC	AC	CC	AA	AA	CC	AA	AC	CC	AA	AC	CC	AA	AC	CC	AA	AA	AC	AC	AC	CC	AC	AC	AC	AA	AA	CC	CC	AC	CC	AC	AC	AA	CC	AA	CC	AC	AC	AA	AA	AC	AA	CC	AA	AC
chr1_6966305_C_T	1	6966305	AA	GG	AG	AG	AG	AG	AG	GG	AG	AG	AG	GG	AG	AG	GG	GG	AA	GG	AG	GG	AG	GG	AA	AG	AA	AG	GG	AG	AG	AG	AA	AG	AG	AG	GG	AG	GG	AA	AG	AA	AG	GG	AG	AG	AG	GG	AG
chr1_6982438_A_G	1	6982438	CC	TC	TC	CC	CC	TC	CC	CC	TC	TC	CC	TC	TC	CC	TT	CC	CC	TT	TC	TC	TC	TC	CC	TC	CC	TC	TT	CC	CC	CC	CC	CC	TC	TC	TC	CC	TC	CC	TC	CC	TC	TT	TC	CC	CC	TC	TC
chr1_6994761_A_G	1	6994761	GG	AG	AG	GG	GG	AG	GG	AG	AG	AG	GG	AA	AG	AG	AA	GG	GG	AA	AG	AA	AG	AG	GG	AG	GG	AG	AA	GG	GG	AG	GG	GG	AG	AG	AA	GG	AG	GG	AG	GG	AG	AG	AG	AG	GG	AA	AG
chr1_7044463_A_G	1	7044463	GG	GG	AG	AG	GG	GG	GG	AG	GG	GG	AG	AG	GG	GG	GG	AG	GG	GG	AG	GG	AG	GG	GG	AG	AG	AG	GG	GG	AG	GG	GG	AG	AG	GG	GG	GG	GG	GG	AG	GG	AG	GG	AG	GG	AG	AG	GG
chr1_7082544_A_G	1	7082544	CC	CC	CC	CC	CC	CC	CC	CC	CC	CC	CC	CC	CC	CC	CC	CC	CC	CC	CC	TC	CC	CC	CC	CC	TC	CC	CC	CC	CC	CC	TC	CC	CC	CC	TC	CC	CC	CC	CC	CC	CC	CC	CC	TC	CC	CC	TC
chr1_7108686_A_C	1	7108686	AC	AC	CC	AC	AC	CC	AC	AA	CC	AC	AC	AA	AC	AA	CC	AA	AC	AA	AC	AA	AA	AC	CC	AA	AA	AA	CC	CC	AC	AA	AC	AA	AC	AC	AA	AA	AA	AC	AC	AC	AC	AC	AC	AA	AC	AA	AC
lb_T_G_chr1_7130173	1	7130173	AC	AC	CC	AC	AC	CC	AC	AA	CC	AC	AC	AA	AC	AA	CC	AC	AC	AA	AC	AA	AA	AC	CC	AA	AA	AA	CC	CC	AC	AA	AC	AA	AC	AC	AA	AA	AA	AC	AC	AC	AC	AC	AC	AA	AC	AA	AC
chr1_7135890_A_G	1	7135890	AG	AG	GG	AG	AG	GG	AG	AA	GG	AG	AG	AA	AG	AA	GG	AA	AG	AA	AG	AA	AA	AG	GG	AA	AA	AA	GG	GG	AG	AA	AG	AA	AG	AG	AA	AA	AA	AG	AG	AG	AG	AG	AG	AA	AG	AA	AG
chr1_7146078_C_T	1	7146078	GG	AG	AG	GG	GG	AG	GG	GG	AG	AG	AG	GG	AG	GG	AA	GG	GG	GG	GG	GG	GG	GG	GG	GG	GG	GG	AA	GG	GG	GG	GG	GG	GG	AG	GG	GG	GG	GG	GG	GG	GG	AG	GG	GG	GG	GG	GG
chr1_7178328_C_T	1	7178328	TT	TC	TC	TC	TT	TC	TC	TC	TC	TC	TC	TC	TC	TC	TC	TT	TT	TC	TC	TC	TC	TC	TT	TC	TC	TC	TC	TC	TT	TC	TC	TC	TC	TC	TC	TT	TC	TC	TC	TC	TC	TC	TC	TC	TT	TC	TC
chr1_7214913_A_G	1	7214913	TT	TT	TT	TT	TT	TT	TT	TT	TT	TT	TT	TC	TT	TT	TT	TT	TT	TT	TT	TC	TT	TT	TT	TT	TT	TT	TC	TT	TT	TT	TT	TT	TT	TT	TC	TT	TT	TT	TT	TT	TT	TT	TT	TC	TT	TC	TT
chr1_7251013_C_T	1	7251013	TT	TC	TT	TC	TT	TC	TT	CC	TC	TC	TC	TC	TT	TC	TC	TC	TT	CC	TC	TC	TC	TC	TT	TC	TT	TC	TT	TT	TC	TC	TT	TC	TC	TC	TT	TT	TC	TT	TC	TT	TC	TT	CC	TT	TC	TC	TC
chr1_7288880_C_T	1	7288880	AA	AA	AG	AA	AA	AA	AA	AA	AA	AA	AG	AA	AG	AA	AG	AA	AA	AA	AA	AG	AA	AA	AA	AA	AA	AA	GG	AA	AA	AA	AA	AA	AA	AA	AG	AA	AA	AA	AA	AA	AA	AG	AA	AA	AA	AA	AG
chr1_7290040_A_G	1	7290040	AG	AG	AG	AG	AG	AG	GG	AG	AG	AG	AA	AA	AG	GG	AA	AG	AA	AA	AG	AG	AG	GG	AA	AG	AG	AG	AA	GG	AA	GG	AG	AG	AA	AG	AA	GG	AG	AG	AG	GG	AG	AG	AA	AA	AG	AA	AA
chr1_7323014_C_T	1	7323014	CC	TC	TC	CC	TC	CC	CC	CC	CC	CC	TC	TC	TC	CC	TC	CC	TC	TT	TC	TC	TC	TC	CC	TC	TC	TC	TT	CC	CC	CC	CC	CC	TC	CC	TC	TC	TC	CC	TC	CC	TC	TC	TC	CC	CC	TC	TC
chr1_7349729_C_T	1	7349729	GG	GG	AG	GG	GG	GG	GG	GG	GG	AG	AG	GG	AG	GG	AG	GG	GG	GG	GG	AG	GG	GG	GG	GG	GG	AG	AA	GG	GG	GG	GG	GG	GG	GG	AG	GG	GG	AG	AG	GG	GG	AG	GG	GG	GG	GG	GG
chr1_7394780_C_T	1	7394780	AA	AA	AA	AA	AA	AA	AA	AA	AA	AA	AA	AG	AA	AA	AA	AA	AA	AG	AG	AA	AG	AA	AA	AG	AA	AG	AA	AA	AA	AA	AA	AA	AG	AA	AA	AA	AA	AA	AG	AA	AG	AA	AG	AA	AA	AG	AA
chr1_7395213_C_T	1	7395213	AA	AA	AA	AA	AG	AA	AA	AG	AA	AA	AA	AA	AA	AG	AA	AA	AA	AA	AA	AG	AA	AA	AG	AA	AG	AA	AA	AG	AA	AG	AA	AA	AA	AA	AA	AA	AA	AA	AA	AA	AA	AG	AA	AA	AA	AA	AG
chr1_7422730_C_T	1	7422730	AA	AA	AA	AA	AA	AA	AA	AA	AA	AA	AA	AG	AA	AA	AA	AA	AA	AG	AG	AA	AG	AA	AA	AG	AA	AG	AA	AA	AA	AA	AA	AA	AG	AA	AA	AA	AG	AA	AG	AA	AG	AA	AG	AA	AA	AG	AA
chr1_7440546_A_G	1	7440546	AG	GG	GG	GG	GG	GG	GG	GG	GG	GG	GG	AG	GG	GG	GG	GG	AG	AG	AG	GG	AA	GG	GG	AA	GG	AG	GG	GG	GG	AG	GG	AG	AG	GG	GG	GG	AA	GG	AG	GG	AG	GG	AG	GG	GG	AG	AG
chr1_7467466_A_C	1	7467466	AA	AA	AC	AA	AC	AA	AA	AC	AA	AC	AC	CC	AC	AC	AC	AA	AA	AC	AC	CC	AC	AC	AC	AC	AC	CC	CC	AC	AA	AC	AA	AA	AC	AA	CC	AA	AC	AC	CC	AA	AC	CC	AC	AC	AA	CC	AC
chr1_7498727_C_T	1	7498727	TT	TT	TC	TT	TC	TT	TT	TC	TT	TC	TC	CC	TC	TC	TC	TT	TT	TC	TC	CC	TC	CC	TC	TC	TC	CC	CC	TC	TT	TC	TC	TT	TC	TT	CC	TT	CC	TC	CC	TT	TC	CC	TC	TC	TT	CC	TC
chr1_7536794_G_T	1	7536794	GG	GG	GG	GG	TG	GG	GG	TG	GG	GG	GG	GG	GG	TG	GG	GG	GG	GG	GG	TG	GG	GG	TT	GG	GG	GG	GG	TG	TG	TG	GG	GG	TG	GG	GG	GG	TG	TG	GG	GG	GG	TG	GG	GG	GG	GG	TG
chr1_7571627_C_T	1	7571627	TC	TT	CC	TT	TC	TT	TT	TC	TT	TC	TC	CC	TC	CC	TC	TT	TT	TC	TC	CC	TC	TC	TC	TC	TT	CC	TC	TC	TT	TC	TT	TT	TC	TC	CC	TC	TC	TC	CC	TC	TC	CC	TC	TC	TC	CC	TC
chr1_7593079_A_G	1	7593079	TC	TC	TT	TC	TT	TC	TC	TC	TC	TC	TC	TT	TC	TT	TC	TC	CC	TC	TT	TT	TC	TT	TT	TC	TT	TT	TC	TT	TC	TC	TC	TC	TT	TC	TT	TT	TC	TT	TT	TT	TT	TT	TC	TC	TC	TT	TC
chr1_7621682_C_T	1	7621682	TT	CC	TT	TC	TC	TC	TC	TT	TC	TC	TT	TT	TT	TT	TC	CC	CC	TC	TT	TT	TC	TT	TT	TC	TT	TT	TT	TT	TC	TC	TT	TT	TT	TC	TT	TC	TT	TT	TT	TT	TT	TT	TC	TT	TC	TT	TT
chr1_7637892_C_T	1	7637892	TT	CC	CC	TC	TC	TC	TC	CC	TC	CC	CC	TT	CC	TC	CC	CC	CC	TC	TT	CC	TC	TC	TC	TC	TC	TC	CC	TC	CC	CC	TT	TC	TC	TC	TC	TC	TT	CC	TC	TT	TT	CC	TC	TT	CC	TT	TT
chr1_7691369_A_G	1	7691369	CC	TC	TT	TC	CC	TC	CC	CC	TC	TT	TC	TT	TT	CC	TT	TC	TC	TT	TC	TC	TC	CC	CC	TC	TC	TT	TT	CC	TC	CC	CC	CC	TC	TC	TT	CC	TC	TC	TT	CC	TC	TC	TT	TC	TT	TT	CC
chr1_7712244_A_G	1	7712244	AG	GG	GG	GG	AG	GG	GG	GG	GG	GG	GG	AG	GG	AG	GG	GG	GG	GG	AG	GG	AG	AG	AG	AG	GG	AG	GG	GG	GG	GG	GG	GG	AG	AG	GG	AG	GG	GG	AG	AG	AG	GG	AG	GG	GG	AG	AG
chr1_7741364_C_T	1	7741364	TT	TC	CC	TC	TC	TC	CC	CC	TC	TC	CC	TT	CC	TC	TC	TT	TC	TT	TC	CC	TC	TC	TC	TC	CC	TC	CC	CC	TC	CC	CC	CC	TC	TT	TC	TC	TT	CC	TC	TC	TC	CC	TT	TC	TC	TT	TT
chr1_7757014_C_T	1	7757014	AG	AG	GG	AG	AG	AG	GG	AG	AG	AG	GG	AA	GG	AA	AG	AG	AG	AA	AG	AG	AG	GG	AG	AG	GG	AG	GG	AG	AG	AG	GG	GG	AG	AA	AG	AG	AG	GG	AG	AG	AG	AG	AA	AG	AG	AA	AG
chr1_7785005_C_T	1	7785005	CC	CC	CC	CC	CC	CC	CC	CC	CC	CC	CC	TC	CC	CC	CC	CC	CC	CC	CC	CC	CC	TC	CC	CC	TC	CC	CC	CC	CC	CC	CC	CC	CC	CC	TC	CC	TC	CC	CC	CC	CC	CC	CC	TC	CC	TC	CC
chr1_7822798_A_G	1	7822798	AG	AG	AA	AG	AG	AG	AG	GG	AG	AA	AG	AA	AA	AG	AA	AA	AG	AA	AG	AG	AG	AG	AA	AG	AG	AA	AA	GG	AA	GG	AG	AG	AA	AA	AA	AG	AG	AA	AA	AG	AG	AG	AA	AG	AA	AA	AG
chr1_7852689_C_T	1	7852689	TT	TC	TT	TC	TT	TC	TT	TT	TC	TC	TT	TT	TT	TT	TC	TC	CC	TC	TT	TT	TT	TT	TT	TT	TT	TT	TT	TT	TC	TT	TT	TT	TT	TC	TT	TT	TT	TT	TT	TT	TT	TT	TC	TT	TC	TT	TT
chr1_7870690_A_G	1	7870690	GG	AG	GG	AG	GG	AG	GG	GG	AG	AG	GG	GG	GG	GG	AG	AG	AG	AG	GG	GG	GG	GG	GG	GG	GG	GG	GG	GG	AG	GG	GG	GG	GG	AG	GG	GG	GG	GG	GG	GG	GG	GG	AG	GG	AG	GG	GG
chr1_7963986_A_G	1	7963986	AG	AG	AA	AG	AG	AG	AA	AA	AG	AG	AA	AG	AA	AG	AG	AG	AG	GG	AG	AA	AG	AG	AG	AG	AA	AG	AG	AA	AG	AA	AA	AA	AG	GG	AA	AG	AA	AA	AG	AG	AG	AA	GG	AA	AG	AG	AG
chr1_8000724_A_C	1	8000724	AA	AC	AA	AC	AA	AC	AA	AA	AC	AC	AA	AC	AA	AA	AC	AC	AC	AC	AA	AA	AA	AA	AA	AA	AA	AA	AC	AA	AC	AA	AA	AA	AA	AC	AC	AA	AA	AA	AA	AA	AA	AA	AC	AC	AC	AC	AA
chr1_8037779_C_T	1	8037779	TC	TT	TT	TC	TC	TC	TC	TC	TC	TT	TT	TC	TC	CC	TT	TT	TT	CC	CC	TC	TC	TT	TC	TC	CC	TC	TC	CC	TT	TC	TC	TT	TC	TC	TT	TC	CC	TT	TC	CC	CC	TC	CC	TT	TT	TC	TC
chr1_8062657_C_T	1	8062657	TT	TT	TT	TT	TT	TT	TT	TT	TT	TT	TT	TC	TT	TT	TT	TT	TT	TC	TC	TT	TC	TT	TT	TC	TT	TC	TT	TT	TT	TT	TT	TT	TC	TT	TT	TT	TT	TT	TC	TT	TC	TT	TC	TT	TT	TC	TT
chr1_8071772_G_T	1	8071772	TG	TG	TT	TG	TG	TG	TT	TG	TG	TT	TG	TT	TG	TG	TT	TG	TT	TT	TG	TG	TT	TT	TG	TT	TG	TT	TG	TG	TG	TG	TG	TG	TG	TT	TT	TG	TT	TG	TT	TG	TG	TG	TT	TT	TT	TT	TG
chr1_8103740_C_T	1	8103740	GG	GG	GG	GG	GG	GG	GG	GG	GG	GG	GG	AG	GG	GG	GG	GG	GG	AG	AG	GG	AG	AG	GG	AG	GG	AG	GG	GG	GG	GG	GG	GG	AG	GG	GG	GG	AA	GG	AG	GG	AG	GG	AG	GG	GG	AG	GG
chr1_8176660_A_G	1	8176660	CC	TC	CC	TC	CC	TT	TC	TT	TC	TC	TC	CC	TC	TC	TC	TC	TC	CC	CC	TC	CC	CC	CC	CC	CC	CC	TT	TC	TC	TC	TC	TC	CC	TC	CC	CC	TT	CC	CC	CC	CC	TC	CC	CC	TC	CC	CC
chr1_8202506_A_G	1	8202506	GG	AG	GG	AG	GG	AA	GG	AG	AG	AG	GG	GG	AG	AG	AG	AG	AG	GG	GG	AG	GG	GG	AG	GG	GG	GG	AA	AG	AA	AG	GG	GG	AG	AG	GG	GG	AG	AG	GG	GG	GG	AG	GG	GG	AG	GG	GG
chr1_8210025_A_G	1	8210025	CC	TC	TT	TT	CC	TT	TT	TT	TT	TT	TT	TC	TT	TC	TT	TT	TC	TC	TT	TT	TC	TT	TC	TC	CC	TT	TT	TT	TT	TC	TC	TC	TT	TC	TC	CC	TT	TT	TT	TC	TT	TT	TC	CC	TT	TC	CC
chr1_8249755_A_G	1	8249755	GG	AG	GG	AA	GG	AG	GG	GG	AA	AG	GG	GG	GG	GG	AG	AA	AG	GG	AG	GG	GG	GG	AG	GG	GG	GG	AG	AG	AA	GG	AG	AG	AG	AG	GG	GG	AG	AG	GG	AG	AG	GG	GG	AG	AG	GG	GG
chr1_8324181_A_G	1	8324181	GG	GG	AA	GG	GG	GG	GG	GG	GG	AG	AG	GG	AG	GG	AG	GG	GG	GG	GG	AG	GG	GG	GG	GG	GG	AG	GG	GG	GG	GG	GG	GG	GG	GG	GG	GG	GG	AG	AG	GG	GG	AG	GG	GG	AG	GG	GG
chr1_8429331_A_C	1	8429331	AC	AA	AA	AC	AC	AA	AA	AA	AC	AA	AA	AA	AA	AC	AA	AA	AA	AC	AC	AA	AA	AA	AC	AA	AC	AA	AA	AC	AA	AA	AA	AA	AA	AC	AA	AC	AA	AA	AA	CC	AC	AA	AC	AA	AA	AA	AC
chr1_8429533_A_G	1	8429533	TT	CC	CC	TC	TC	CC	TT	CC	TC	CC	CC	TC	CC	TC	CC	TC	CC	TT	TT	CC	TC	TC	TC	TC	TT	TC	CC	TC	CC	CC	CC	CC	TC	TC	TC	TC	TC	CC	TC	TT	TT	CC	TT	CC	CC	TC	TT
chr1_8467057_G_T	1	8467057	TG	GG	GG	TG	GG	GG	GG	TG	TG	GG	GG	TG	TG	TG	GG	GG	TG	TG	TT	TG	TT	GG	TG	TT	GG	TG	TG	TT	TG	TT	GG	TG	TT	GG	TG	GG	GG	TG	TG	TG	TT	TG	TT	GG	GG	TG	TG
chr1_8492715_C_T	1	8492715	TT	TC	TT	TC	TT	TC	TT	TT	TC	TC	TT	TT	TT	TT	TC	TC	TC	TT	TT	TT	TT	TT	TT	TT	TT	TT	TC	TT	TC	TT	TT	TT	TT	TC	TT	TT	TT	TT	TT	TT	TT	TT	TT	TT	TC	TT	TT
cn_G_A_chr1_8517555	1	8517555	GG	GG	AA	GG	GG	GG	GG	GG	GG	AG	AG	GG	AG	GG	AG	GG	GG	GG	GG	AG	GG	GG	GG	GG	AG	AG	GG	GG	GG	GG	GG	GG	GG	GG	GG	GG	GG	AG	AG	GG	GG	AG	GG	GG	AG	GG	GG
chr1_8539545_C_T	1	8539545	TT	TT	CC	TT	TT	TT	TT	TT	TT	TC	TC	TT	TC	TT	TC	TT	TT	TC	TT	TC	TT	TT	TT	TT	TT	TC	TT	TT	TT	TT	TT	TT	TT	TT	TT	TT	TT	TC	TC	TT	TT	TC	TT	TT	TC	TT	TT
chr1_8649084_C_T	1	8649084	AG	GG	GG	AG	GG	GG	GG	GG	AG	GG	GG	GG	GG	GG	GG	GG	GG	GG	AA	GG	GG	GG	GG	GG	AG	GG	GG	AG	GG	GG	GG	GG	GG	GG	GG	GG	AA	GG	GG	AA	AA	GG	AG	GG	GG	GG	AG
chr1_8671481_C_T	1	8671481	TC	TC	TT	TC	TC	TC	TT	CC	TC	TT	TC	CC	TC	TC	TT	TT	TC	TT	CC	TC	CC	TC	TC	CC	TT	TC	TC	CC	TC	CC	CC	CC	CC	TT	CC	TC	TC	TC	TC	TC	CC	TC	TC	CC	TT	CC	TC
chr1_8676663_C_T	1	8676663	GG	AG	GG	AG	GG	AG	AG	GG	AG	AG	GG	GG	GG	GG	AG	AA	AA	AG	GG	GG	AG	GG	AG	AG	AG	GG	AG	GG	AA	AG	GG	AG	AG	AG	GG	GG	AG	AG	GG	GG	GG	GG	AG	GG	AG	GG	GG
chr1_8705451_G_T	1	8705451	TT	TT	TT	TT	TT	TT	TG	TT	TT	TT	TT	TT	TT	TT	TT	TT	TT	TT	TT	TT	TT	TT	TT	TT	TT	TT	TT	TT	TT	TT	TT	TT	TT	TT	TT	TT	TT	TT	TT	TT	TT	TT	TT	TT	TT	TT	TT
chr1_8710909_A_G	1	8710909	TT	TC	TT	TC	TT	TC	TT	TT	TC	TC	TT	TC	TT	TT	TC	CC	TC	CC	TC	TT	TC	TT	TT	TC	TC	TC	TC	TT	TC	TT	TT	TT	TC	TC	TC	TT	TC	TT	TC	TT	TC	TT	CC	TT	TC	TC	TT
chr1_8744093_C_T	1	8744093	GG	GG	GG	GG	GG	GG	AG	GG	GG	GG	GG	AG	GG	GG	GG	GG	GG	AA	AG	GG	AG	GG	GG	AG	AG	AG	GG	GG	GG	GG	GG	GG	AG	GG	AG	GG	AG	GG	AG	GG	AG	GG	AA	GG	GG	AG	GG
chr1_8780767_A_C	1	8780767	AA	AA	AA	AA	AA	AA	AC	AA	AA	AA	AA	AC	AA	AA	AA	AA	AA	AC	AC	AA	AC	AA	AA	AC	AC	AC	AA	AA	AA	AA	AA	AA	AC	AA	AC	AA	AC	AA	AC	AA	AC	AA	CC	AA	AA	AC	AA
chr1_8821137_A_G	1	8821137	GG	GG	GG	GG	GG	GG	AG	GG	GG	GG	GG	AG	GG	GG	GG	GG	GG	AG	AG	GG	AG	GG	GG	AG	GG	AG	GG	GG	GG	GG	GG	GG	AG	GG	AG	GG	AG	GG	AG	GG	AG	GG	AG	GG	GG	AG	GG
chr1_8850489_A_G	1	8850489	TT	TT	TT	TT	TT	TT	TC	TT	TT	TT	TT	TT	TT	TT	TT	TT	TT	TC	TT	TT	TT	TT	TT	TT	TT	TT	TT	TT	TT	TT	TT	TT	TT	TT	TT	TT	TC	TT	TT	TT	TT	TT	TT	TT	TT	TT	TT
chr1_8890473_A_C	1	8890473	AA	AC	CC	AC	AA	AC	AA	AC	AC	CC	CC	AC	AC	AA	CC	AC	AC	AA	AA	AC	AA	AA	AA	AC	AA	AC	AC	AA	AC	AA	AA	AC	AA	AC	AC	AA	AA	AC	AC	AA	AA	AC	AA	AC	CC	AC	AA
chr1_8924712_C_T	1	8924712	TC	TC	TT	TC	CC	TC	CC	TT	TC	TT	TT	TT	TT	TC	TT	TC	TC	TT	TC	TT	TC	CC	CC	TT	TC	TT	TT	TC	TC	TC	CC	TC	TC	TC	TT	CC	TC	TC	TT	CC	TC	TT	TT	TC	TT	TT	TT
chr1_8958136_C_T	1	8958136	AG	AG	AA	AG	AG	AG	AA	AA	AG	AA	AA	AA	AA	AA	AA	AA	AA	AA	AG	AA	AA	AG	AA	AA	AA	AA	AA	AG	AA	AA	GG	AG	AA	AA	AA	AG	AG	AA	AA	AG	AG	AA	AA	AG	AA	AA	AG
chr1_8975551_C_T	1	8975551	TT	TC	TT	TC	TT	TC	TC	TC	TC	TC	TC	TT	TT	TT	TC	TC	CC	TT	TT	TT	TC	TC	TT	TT	TT	TT	TC	TT	TC	TC	TT	TC	TT	TC	TT	TT	TT	TT	TT	TT	TT	TT	TT	TT	TC	TT	TT
chr1_8997177_A_C	1	8997177	AA	AC	AA	AC	AC	AC	AC	AA	AC	AA	AA	CC	AA	AA	AA	AA	AA	AA	CC	AA	AC	AA	AA	CC	AA	AC	AA	AC	AA	AA	CC	AA	AC	AA	CC	AC	AC	AA	AC	AC	CC	AA	AC	CC	AA	CC	AA
chr1_9015822_A_G	1	9015822	TT	TT	CC	TT	TT	TT	TT	TC	TT	TC	TC	TT	CC	TC	TC	TT	TT	TC	TT	CC	TT	TT	TT	TT	TT	TC	TC	TC	TT	TC	TT	TT	TT	TT	TT	TT	TT	TC	TC	TT	TT	CC	TC	TT	TC	TT	TC
chr1_9069439_G_T	1	9069439	CC	AC	CC	AC	CC	AC	CC	AC	AC	AC	AC	CC	CC	CC	AC	AC	AC	CC	CC	CC	CC	CC	AC	CC	CC	CC	AC	CC	AA	CC	CC	AC	AC	AC	CC	CC	CC	AC	CC	CC	CC	CC	CC	CC	AC	CC	CC
chr1_9096264_A_G	1	9096264	GG	AG	AA	GG	AG	AG	GG	AG	GG	AG	AG	AG	AA	AG	AG	GG	GG	AG	GG	AA	GG	GG	GG	AG	GG	AG	AG	AG	GG	AG	GG	AG	GG	GG	AG	AG	GG	AG	AG	GG	GG	AA	AG	AG	AG	AG	AG
chr1_9242867_A_G	1	9242867	AG	AA	AA	AA	AA	AA	AA	AA	AA	AA	AA	AA	AA	AA	AA	AA	AG	AG	AA	AA	AG	AA	AA	AA	AA	AA	AA	AA	AA	AG	AA	AA	AA	AA	AA	AA	AG	AA	AA	AA	AA	AA	AA	AA	AA	AA	AG
chr1_9305946_A_G	1	9305946	GG	AG	GG	AG	GG	AG	GG	AG	AG	AG	AG	GG	GG	GG	AG	AG	AG	GG	GG	GG	GG	GG	GG	GG	GG	GG	AG	GG	AG	GG	GG	AG	GG	AG	GG	GG	GG	GG	GG	GG	GG	GG	GG	GG	AG	GG	GG
chr1_9321654_A_C	1	9321654	TT	TG	TT	TG	TT	TG	TT	TG	TG	GG	GG	TT	TT	TT	GG	TG	TG	TT	TT	TT	TT	TT	TT	TT	TT	TT	TG	TT	TG	TT	TT	TG	TT	GG	TT	TT	TT	TT	TT	TT	TT	TT	TT	TT	GG	TT	TT
chr1_9353859_A_G	1	9353859	GG	GG	AG	GG	GG	GG	AG	GG	GG	AG	GG	AG	AG	GG	AG	GG	GG	AG	AG	GG	AG	GG	GG	AG	AG	AA	GG	GG	GG	GG	GG	GG	AG	GG	AG	GG	AG	AG	AA	GG	AG	AG	AG	GG	AG	AG	GG
chr1_9436830_G_T	1	9436830	AC	CC	AA	CC	AC	CC	AC	CC	CC	AC	AC	AC	AC	AC	AC	AC	AC	CC	AC	AC	AA	AA	AC	AC	AC	AA	CC	CC	CC	AC	CC	CC	AC	AC	AC	AC	AC	AC	AA	AC	AC	AC	AC	CC	AC	AC	CC
chr1_9496251_A_C	1	9496251	CC	AC	AC	AA	CC	AC	AA	AA	AA	AA	AC	AA	AA	AC	AA	AA	AA	AC	AA	AC	AA	AC	CC	AA	CC	AA	AC	AA	AC	AA	AC	AA	AC	AC	AA	CC	AC	AC	AA	AC	AA	AA	AC	AA	AA	AA	AC
chr1_9532553_A_G	1	9532553	AG	AG	AG	AA	GG	AG	AA	AA	AA	AA	AG	AA	AA	AG	AA	AG	AG	AG	AA	AG	AG	AG	AG	AA	AG	AA	AA	AA	AA	AG	AA	AG	AA	AG	AA	GG	AG	AA	AA	AG	AA	AA	AA	AA	AA	AA	AA
lb_G_A_chr1_9558272	1	9558272	CC	TC	CC	TC	CC	TC	TC	TT	TC	TC	TC	CC	TT	TC	TT	TC	TC	CC	CC	TC	CC	TC	CC	CC	CC	CC	TC	TC	TC	TC	CC	TC	CC	TC	CC	CC	CC	CC	CC	CC	CC	TT	CC	CC	TC	CC	TC
chr1_9567236_G_T	1	9567236	TG	GG	TT	GG	TT	GG	GG	GG	GG	TG	GG	TT	GG	TG	GG	GG	TG	GG	TG	TG	TT	TG	TG	TT	TG	TT	GG	GG	GG	TG	TG	GG	TG	TG	TT	TG	TG	TG	TT	TG	TG	GG	TG	TT	TG	TT	GG
chr1_9603446_A_G	1	9603446	AG	GG	AG	GG	AG	GG	GG	GG	GG	GG	GG	GG	GG	AG	GG	GG	GG	GG	GG	AG	GG	AG	AG	GG	AG	GG	GG	GG	GG	GG	GG	GG	GG	AG	GG	AG	GG	GG	GG	AG	GG	GG	GG	GG	GG	GG	GG
chr1_9674953_A_G	1	9674953	TC	CC	TC	CC	TC	CC	CC	CC	CC	CC	CC	CC	CC	TC	CC	CC	CC	CC	CC	TC	CC	TC	TC	CC	TC	CC	CC	CC	CC	CC	CC	CC	CC	TC	CC	TC	CC	CC	CC	TC	TC	CC	CC	CC	CC	CC	CC
chr1_9697433_C_T	1	9697433	TT	TT	TT	TT	TT	TT	TT	TT	TT	TT	TT	TT	TT	TT	TT	TT	TT	TT	TT	TT	TT	TT	TT	TT	TT	TT	TT	TT	TT	TT	TT	TT	TT	TT	TT	TT	TT	TT	TT	TT	TT	TT	TT	TT	TT	TT	TT
chr1_9713401_A_G	1	9713401	CC	TC	CC	TT	CC	TC	CC	TT	TT	TC	TC	CC	TT	TC	TT	TT	TT	CC	CC	TC	CC	CC	CC	CC	CC	CC	TC	TT	TT	TT	CC	TT	CC	TC	CC	CC	CC	CC	CC	TC	CC	TT	CC	CC	TC	CC	TC
chr1_9743721_C_T	1	9743721	AG	AG	GG	GG	GG	AG	AG	GG	GG	GG	AG	GG	GG	GG	GG	GG	GG	AG	GG	GG	GG	GG	GG	GG	GG	GG	GG	GG	GG	GG	AG	GG	GG	GG	GG	AG	AG	GG	GG	GG	GG	GG	AG	AG	GG	GG	AG
chr1_9750032_A_C	1	9750032	CC	CC	CC	CC	CC	CC	CC	CC	CC	CC	CC	AC	CC	CC	CC	CC	CC	CC	AC	CC	AC	CC	CC	AC	CC	AC	CC	CC	CC	CC	CC	CC	AC	CC	AC	CC	AC	CC	AC	CC	CC	CC	AC	CC	CC	AC	CC
chr1_9779606_A_G	1	9779606	AA	AA	AA	AA	AA	AA	AG	AA	AA	AA	AA	AA	AA	AA	AA	AA	AA	AA	AA	AA	AA	AG	AA	AA	AG	AA	AA	AA	AA	AA	AG	AA	AA	AA	AA	AA	AG	AA	AA	AA	AA	AA	AA	AA	AA	AA	AA
chr1_9816361_A_G	1	9816361	GG	GG	AA	GG	GG	GG	AG	GG	GG	AG	GG	AA	GG	GG	GG	AG	GG	GG	AG	AG	AG	GG	GG	AA	GG	AA	GG	GG	GG	GG	GG	AG	AG	GG	AA	GG	GG	AG	AA	GG	AG	GG	AG	AG	AG	AA	GG
chr1_9849128_A_G	1	9849128	AA	AA	AG	AA	AG	AA	AA	AA	AA	AA	AA	GG	AA	AA	AA	AA	AA	AG	AG	AG	AG	AA	AA	GG	AA	AG	AA	AA	AA	AA	AA	AA	AG	AA	GG	AA	AG	AA	AG	AA	AG	AA	AG	AG	AA	GG	AA
chr1_9887731_A_G	1	9887731	TT	TT	TC	TT	TT	TT	TT	TT	TT	TT	TT	CC	TT	TT	TT	TT	TT	TT	TC	TC	TC	TT	TT	CC	TT	TC	TT	TT	TT	TT	TT	TT	TC	TT	CC	TT	TC	TT	TC	TT	TC	TT	TC	TC	TT	CC	TT
chr1_9900799_C_T	1	9900799	CC	TT	CC	TC	CC	TT	TC	TC	TC	TC	TT	CC	TT	TC	TT	TC	TC	TC	CC	TC	CC	TC	TC	CC	CC	CC	TC	TC	TT	TC	TT	TC	TC	TC	CC	TC	TC	TC	CC	TC	CC	TT	TC	TC	TC	CC	TC
chr1_9923278_C_T	1	9923278	TC	TC	TT	CC	TT	TC	TT	CC	CC	TC	TC	TT	CC	TC	CC	TC	CC	TT	TT	TC	TT	TT	TT	TT	TT	TT	TC	CC	TC	CC	TT	TC	TT	TC	TT	TT	TT	TT	TT	TC	TT	CC	TT	TT	TC	TT	CC
be_A_G_chr1_9967233	1	9967233	AA	AA	AA	AA	AA	AA	AA	AA	AA	AA	AA	AA	AA	AA	AA	AA	AA	AA	AA	AA	AA	AA	AA	AA	AA	AA	AA	AA	AA	AA	AA	AA	AA	AA	AA	AA	AA	AA	AA	AA	AA	AA	AA	AA	AA	AA	AA
chr1_9996086_C_T	1	9996086	TC	TT	TT	TT	TT	TT	TT	TT	TT	TT	TT	TC	TT	TT	TT	TT	TT	TT	TC	TT	TC	TT	TT	TC	TC	TC	TT	TT	TT	TT	TC	TT	TC	TT	TC	TT	TC	TT	TC	TT	TT	TT	TC	TT	TT	TC	TC
ae_T_C_chr1_10024059	1	10024059	TT	TT	TT	TT	TT	TT	TT	TT	TT	TT	TT	TT	TT	TT	TT	TT	TT	TC	TT	TT	TT	TT	TT	TT	TT	TT	TT	TT	TT	TT	TT	TT	TT	TT	TT	TT	TT	TT	TT	TT	TT	TT	TT	TT	TT	TT	TT
chr1_10027559_G_T	1	10027559	CC	CC	CC	CC	CC	CC	CC	CC	CC	CC	CC	CC	CC	CC	CC	CC	CC	CC	CC	CC	CC	CC	CC	CC	AC	CC	CC	CC	CC	CC	CC	CC	CC	CC	CC	CC	AC	CC	CC	CC	CC	CC	CC	CC	CC	CC	CC
cn_C_T_chr1_10028280	1	10028280	TC	CC	CC	CC	TC	TC	TC	CC	TC	TC	CC	CC	TC	CC	TC	TC	TC	TC	CC	CC	TC	TC	TC	CC	CC	CC	TC	TC	CC	CC	CC	CC	CC	CC	CC	CC	CC	CC	TC	TC	CC	TC	CC	CC	CC	TC	TC
chr1_10048792_C_T	1	10048792	TT	TC	TT	TC	TT	TC	TT	TC	TC	TT	TC	TT	CC	TT	CC	TT	TC	CC	TT	TT	TT	TT	TT	TT	TT	TT	CC	TC	TC	TC	TT	TT	TT	TT	TT	TT	TT	TT	TT	TT	TT	TC	TC	TT	TT	TT	TT
SNP851_110	1	10068071	GG	GG	GG	GG	AG	GG	GG	GG	GG	GG	GG	AG	GG	GG	GG	GG	GG	GG	AG	GG	AG	GG	GG	AG	GG	AG	AG	GG	GG	GG	AG	GG	AG	GG	AG	GG	GG	GG	AG	GG	GG	GG	AG	GG	GG	AG	GG
chr1_10103455_C_T	1	10103455	GG	GG	AG	GG	GG	GG	AG	GG	GG	AG	GG	AG	GG	GG	GG	AG	GG	GG	AG	GG	AG	GG	GG	AG	GG	AA	AG	GG	GG	GG	GG	AG	AG	GG	AG	GG	GG	AG	AA	GG	GG	GG	AG	GG	AG	AG	GG
chr1_10136235_A_G	1	10136235	AA	AG	AA	GG	AA	AG	AG	GG	GG	AG	AG	AA	AG	AG	AG	AG	AG	AG	AG	AG	AA	AG	AA	AA	AA	AA	AG	GG	AG	AG	AA	AG	AA	AG	AA	AA	AG	AA	AA	AG	AG	GG	AA	AA	AG	AA	AG
chr1_10198406_G_T	1	10198406	AC	CC	CC	CC	AC	CC	CC	CC	CC	CC	CC	CC	CC	CC	CC	CC	CC	CC	CC	CC	CC	AC	AC	CC	AC	CC	CC	CC	CC	CC	CC	CC	CC	CC	CC	CC	CC	CC	CC	CC	CC	CC	CC	CC	CC	CC	AC
chr1_10215474_A_G	1	10215474	GG	GG	AA	GG	GG	GG	AG	GG	GG	AG	GG	GG	GG	GG	GG	AG	AG	AG	GG	AG	AG	GG	AG	GG	GG	AG	GG	GG	AG	AG	AG	AG	AG	GG	GG	GG	GG	AA	AG	GG	AG	GG	GG	AG	AG	GG	GG
chr1_10248041_A_G	1	10248041	AA	AG	GG	GG	AA	AG	GG	GG	GG	GG	AG	AA	AG	AG	AG	GG	AG	AG	AG	GG	AA	AG	AA	AA	AA	AG	AG	GG	AG	AG	AA	GG	AA	AG	AA	AA	AG	AG	AG	AG	GG	GG	AA	AA	GG	AA	AG
chr1_10279151_A_G	1	10279151	AG	AG	AA	GG	AG	AG	AG	GG	GG	AG	AG	AA	AG	AG	AG	AG	AG	AA	AG	AG	AA	GG	AG	AA	AG	AA	GG	GG	AG	AG	AA	AG	AA	AG	AA	AA	AG	AA	AA	AG	AG	GG	AA	AA	AG	AA	GG
chr1_10306186_C_T	1	10306186	TT	TT	CC	TC	TT	TT	CC	TC	TC	TC	TT	TT	TC	TT	TC	TC	TT	TC	TC	TC	TT	TC	TT	TT	TT	TC	TT	TC	TT	TT	TT	TC	TT	TT	TT	TT	TT	TC	TC	TT	CC	TT	TC	TT	TC	TT	TT
chr1_10346685_G_T	1	10346685	TG	GG	GG	GG	TT	GG	GG	GG	GG	GG	GG	TG	GG	TG	GG	GG	GG	GG	GG	GG	GG	GG	GG	TG	GG	GG	GG	GG	GG	GG	GG	GG	GG	TG	TG	TG	TG	GG	GG	TG	GG	GG	GG	TG	GG	TG	GG
chr1_10348071_C_T	1	10348071	TT	CC	CC	TC	TT	CC	TC	TC	TC	CC	CC	TT	CC	TC	CC	CC	CC	CC	TT	CC	TC	TT	TC	TT	TC	TC	CC	TC	CC	CC	TT	CC	TC	TC	TT	TC	TC	CC	TC	TC	TC	CC	TC	TT	CC	TT	TC
chr1_10352546_C_T	1	10352546	GG	GG	GG	AG	GG	GG	AG	AG	AG	GG	GG	GG	GG	GG	GG	GG	GG	GG	AG	GG	GG	AG	GG	GG	GG	GG	GG	AG	GG	GG	GG	GG	GG	GG	GG	GG	AG	GG	GG	GG	AG	GG	GG	GG	GG	GG	GG
chr1_10384689_A_G	1	10384689	TC	CC	TT	TC	TT	CC	TT	TC	TC	TC	CC	TC	TC	TC	TC	TC	CC	TC	TC	TC	CC	TC	CC	TC	CC	TC	CC	TC	CC	CC	TT	TC	CC	TC	TC	TC	TT	TC	TC	TC	TT	CC	TC	TT	TC	TC	CC
chr1_10422513_C_T	1	10422513	AA	GG	GG	GG	AG	GG	GG	GG	GG	GG	GG	AG	GG	AG	GG	GG	GG	GG	GG	GG	GG	AG	AG	AG	AG	GG	AG	GG	GG	GG	AG	GG	GG	AG	AG	AG	AG	GG	GG	AG	GG	GG	GG	AG	GG	AG	AG
chr1_10492345_A_G	1	10492345	GG	AA	AA	AA	AA	AA	AA	AA	AA	AA	AA	AG	AA	AG	AA	AA	AA	AA	AA	AA	AA	AG	AG	AA	AG	AA	AG	AA	AA	AA	AA	AA	AA	AG	AG	AG	AA	AA	AA	AG	AA	AA	AA	AG	AA	AG	AG
lb_C_A_chr1_10543015	1	10543015	GG	TG	GG	TG	GG	TG	GG	TG	TG	TG	TG	GG	TG	TG	TG	TG	TG	GG	GG	TG	GG	GG	GG	GG	GG	GG	TG	TG	TG	TG	GG	TG	GG	TG	GG	GG	GG	GG	GG	TG	GG	TG	GG	GG	TG	GG	TG
chr1_10567353_C_T	1	10567353	GG	AA	GG	AG	GG	AA	GG	AG	AG	AG	AA	AG	AG	AG	AG	AG	AG	AG	AG	AG	AG	GG	GG	GG	AG	AG	AA	AG	AG	AG	GG	AG	AG	AG	AG	AG	AG	GG	AG	AG	GG	AA	AG	GG	AG	AG	AG
chr1_10601560_C_T	1	10601560	AA	AG	AA	AG	AG	AG	AA	AG	AG	AA	AG	AA	AG	AG	AA	AG	AG	AA	AA	AG	AA	AA	AA	AA	AA	AA	GG	AG	AG	AG	AA	GG	AA	AG	AA	AA	AG	AA	AA	AG	AA	GG	AA	AA	AG	AA	AG
chr1_10636113_A_G	1	10636113	TC	TC	TT	CC	CC	TC	TC	CC	CC	TT	TC	TC	TC	TC	TT	TC	CC	TC	TC	TC	TT	CC	CC	TC	TC	TT	CC	CC	CC	TC	CC	CC	TC	TC	TC	TT	CC	TC	TT	TC	TC	CC	TT	TC	TC	TC	CC
chr1_10645223_A_C	1	10645223	GG	TG	GG	TG	TT	TG	GG	TG	TG	GG	TG	GG	TG	TG	GG	TG	TG	GG	GG	TG	GG	GG	GG	GG	GG	GG	TT	TG	TG	TG	TG	TT	GG	TG	GG	GG	GG	GG	GG	TG	GG	TG	GG	GG	TG	GG	TG
chr1_10650149_G_T	1	10650149	AA	AA	AC	AA	AA	AA	AC	AA	AA	AC	AA	AA	AC	AA	CC	AA	AA	AC	AA	AC	AA	AC	AC	CC	AC	AA	AA	AA	AC	AA	AA	AA	AC	AA	AA	AA	AA	AC	AA	AA	AC	AA	AC	AA	AA	AA	AA
chr1_10686955_C_T	1	10686955	GG	AG	GG	AG	AG	AG	GG	AG	AG	GG	AG	GG	AG	AG	GG	AG	AG	GG	GG	AG	GG	GG	GG	GG	GG	GG	AA	AG	AG	AG	AG	AA	GG	AG	GG	GG	AG	GG	GG	AG	GG	AG	GG	GG	AG	GG	AG
chr1_10707573_A_G	1	10707573	CC	CC	TC	CC	TC	CC	CC	CC	CC	TC	CC	CC	TT	CC	TT	CC	TT	TT	CC	TT	CC	CC	TC	TT	TC	CC	TC	CC	TT	CC	TC	TC	TC	CC	CC	CC	TC	TC	CC	CC	TC	CC	TC	CC	CC	CC	CC
chr1_10751301_A_C	1	10751301	GG	TG	GG	TG	TG	TG	GG	TG	TG	GG	TG	GG	TG	TG	GG	TG	TG	GG	GG	TG	GG	GG	GG	GG	GG	GG	TT	TG	TG	TG	GG	TT	GG	TG	GG	GG	TG	GG	GG	TG	GG	TG	GG	GG	TG	GG	TG
chr1_10778771_A_G	1	10778771	GG	AG	GG	AG	AG	AG	GG	AG	AG	GG	AG	GG	AG	AG	GG	AG	AG	GG	GG	AG	GG	GG	GG	GG	GG	GG	AA	AG	AG	AG	GG	AA	GG	AG	GG	GG	AG	GG	GG	AG	GG	AG	GG	GG	AG	GG	AG
chr1_10815671_A_G	1	10815671	TC	CC	CC	TC	CC	CC	CC	TC	TC	CC	CC	TC	CC	CC	CC	CC	CC	CC	TC	CC	CC	TC	TC	CC	TC	CC	CC	TC	CC	CC	CC	CC	CC	CC	TC	CC	CC	CC	CC	CC	TC	CC	CC	TC	CC	TC	TC
chr1_10822572_A_G	1	10822572	AG	AG	AA	AA	AA	AG	GG	AA	AA	AG	AG	AA	AA	AG	AG	AA	AA	AG	AA	AA	AA	AG	AG	AG	AA	AG	AA	AA	AG	AA	AG	AA	GG	AG	AA	GG	AG	GG	AG	AG	AA	AG	AG	AA	AA	AA	AA
chr1_10848183_C_T	1	10848183	GG	AG	AG	AG	AA	AG	GG	AG	AG	AG	AG	GG	AA	AG	AA	AG	AG	AA	GG	AA	GG	GG	GG	AG	AG	GG	AA	AG	AG	AG	AG	AA	GG	AG	GG	GG	AA	GG	GG	AG	AG	AG	AG	GG	AG	GG	AG
chr1_10879621_G_T	1	10879621	CC	AC	CC	AC	CC	AC	CC	AC	AC	CC	AC	CC	AC	AC	CC	AC	AC	CC	CC	AC	CC	CC	CC	CC	CC	CC	AC	CC	AC	AC	CC	AC	CC	AC	CC	CC	CC	CC	CC	AC	CC	AC	CC	CC	AC	CC	AC
chr1_10913571_C_T	1	10913571	GG	AG	GG	AG	AA	AG	AG	AG	AG	AG	AG	AG	AA	AG	AA	AG	AA	AA	AG	AG	AA	AA	GG	GG	GG	AG	AA	AG	AG	AA	AG	AA	AG	AG	AG	GG	AG	GG	AG	AG	GG	AA	AA	AG	AG	AG	AG
chr1_10976077_G_T	1	10976077	AA	AC	AC	AC	AA	AC	AC	AC	AC	AC	AC	AA	AC	AC	AA	CC	AC	AA	AA	AC	AA	AA	AA	AA	AA	AC	AC	AA	AC	AC	AA	AC	AA	AC	AA	AA	AA	AC	AC	AC	AA	AC	AA	AA	CC	AA	AC
chr1_11007311_G_T	1	11007311	AA	AA	AC	AA	AA	AA	AA	AA	AA	AA	AA	AA	AA	AA	AA	AA	AA	AA	AA	AC	AA	AA	AA	AC	AC	AA	AC	AC	AA	AA	AA	AA	AA	AA	AA	AA	CC	AA	AA	AA	AC	AA	AA	AA	AA	AA	AA
chr1_11010707_G_T	1	11010707	TT	TG	TT	TG	TT	TG	TT	TG	TG	TT	TG	TT	TG	TG	TT	TG	TG	TT	TT	TG	TT	TT	TT	TT	TT	TT	TG	TT	TG	TG	TT	TG	TT	TG	TT	TT	TT	TT	TT	TG	TT	TG	TT	TT	TG	TT	TG
chr1_11027925_C_T	1	11027925	AA	AG	AA	AG	AA	AG	AA	AG	AG	AA	AG	AA	AG	AG	AA	AG	AG	AA	AA	AG	AA	AA	AA	AA	AA	AA	AG	AA	AG	AG	AA	AG	AA	AG	AA	AA	AA	AA	AA	AG	AA	AG	AA	AA	AG	AA	AG
chr1_11183949_C_T	1	11183949	TC	TC	TT	CC	TT	TC	TC	CC	CC	TC	TC	TC	CC	TC	CC	TC	CC	CC	CC	CC	CC	CC	TC	TC	CC	TT	CC	CC	TC	TC	TC	TC	TC	TC	TC	TT	CC	TC	TT	TC	CC	CC	CC	CC	TC	TC	CC
chr1_11207220_A_G	1	11207220	TT	TC	CC	TC	TC	TC	TC	TC	TC	TC	TC	CC	TC	TT	TT	CC	CC	TT	TC	TC	TC	TC	TC	TC	TC	CC	CC	TC	CC	CC	TC	TC	CC	TC	CC	TT	CC	CC	CC	TC	TT	TC	TC	CC	CC	CC	TC
chr1_11240032_A_G	1	11240032	TT	TC	TC	TC	TC	TC	TT	TC	TC	TC	TC	CC	CC	TT	CC	TC	TC	TC	TC	TC	TC	TT	TT	TT	TC	TC	CC	TC	TC	TC	TT	TC	TC	TC	CC	TT	CC	TT	TC	TC	TT	TC	CC	TC	TC	CC	TC
chr1_11269699_C_T	1	11269699	CC	CC	CC	CC	TC	CC	CC	CC	CC	TC	CC	TC	TC	CC	TT	CC	CC	TC	CC	CC	CC	CC	TC	TC	CC	CC	CC	CC	TC	CC	CC	CC	TC	CC	TC	CC	CC	TC	CC	CC	CC	TC	TC	TC	CC	TC	CC
chr1_11313468_C_T	1	11313468	AG	GG	GG	AG	AG	GG	GG	AG	AG	GG	GG	AG	GG	AG	GG	GG	GG	GG	AA	AG	AG	GG	AA	AA	AG	AG	AG	AA	AG	AG	AA	AG	AA	GG	AG	GG	AG	AG	AG	GG	AA	AG	AA	GG	GG	AG	AG
chr1_11324024_A_G	1	11324024	GG	GG	GG	GG	GG	GG	GG	GG	GG	GG	GG	GG	GG	GG	GG	GG	GG	GG	GG	GG	GG	GG	GG	GG	GG	GG	GG	GG	GG	GG	GG	GG	GG	GG	GG	GG	AG	GG	GG	GG	GG	GG	GG	GG	GG	GG	GG
chr1_11333731_C_T	1	11333731	GG	AA	AG	AG	GG	AA	GG	AG	AG	AG	AA	GG	AA	GG	AA	AG	AG	AG	GG	AG	GG	GG	GG	GG	AG	GG	AG	GG	AG	GG	GG	AG	GG	AA	GG	GG	AG	GG	GG	AA	GG	AG	GG	GG	AG	GG	AG
chr1_11384586_A_G	1	11384586	CC	CC	TC	CC	CC	CC	TC	CC	CC	TC	CC	TC	CC	CC	CC	TC	CC	CC	TC	CC	TC	CC	TC	CC	CC	TT	TC	TC	CC	CC	CC	CC	TC	CC	TC	CC	CC	TC	TT	CC	CC	CC	TC	CC	TC	TC	CC
chr1_11414632_C_T	1	11414632	AG	GG	GG	AG	GG	GG	GG	AG	AG	GG	GG	GG	GG	AG	GG	GG	GG	GG	AG	GG	GG	GG	AG	GG	GG	GG	GG	AG	GG	AG	AG	GG	GG	GG	GG	GG	AG	GG	GG	GG	AG	GG	AG	GG	GG	GG	AG
chr1_11457396_C_T	1	11457396	AG	GG	GG	AG	GG	GG	AG	AG	AG	GG	GG	AG	GG	AG	GG	GG	GG	GG	AA	GG	AG	AG	AG	GG	GG	AG	AG	AA	GG	AG	AG	GG	AG	GG	AG	GG	AG	GG	AG	GG	AG	GG	AA	GG	GG	AG	AG
chr1_11488239_A_G	1	11488239	GG	GG	AA	GG	AA	GG	AA	GG	GG	AG	GG	AG	GG	GG	GG	AG	GG	AG	AG	GG	AG	AA	AG	GG	AA	AA	GG	AG	GG	GG	AA	GG	AG	GG	AG	GG	AA	AA	AA	GG	GG	GG	AG	AG	AG	AG	GG
lb_C_T_chr1_11518301	1	11518301	GG	GG	AG	GG	GG	GG	AG	GG	GG	AG	GG	GG	GG	GG	GG	AG	GG	GG	GG	AG	GG	GG	GG	AG	GG	AG	GG	GG	GG	GG	AG	GG	GG	GG	GG	GG	GG	AG	AG	GG	AG	GG	GG	GG	AG	GG	GG
chr1_11527964_A_G	1	11527964	AA	AA	GG	AA	AA	AA	AG	AA	AA	AG	AA	AA	AA	AA	AA	AG	AA	AA	AA	AG	AG	AA	AA	AG	GG	AG	AA	AA	AA	AA	GG	AA	AA	AA	AA	AA	GG	AG	AG	AA	AG	AA	AG	AA	AG	AA	AA
chr1_11600448_A_G	1	11600448	AA	AG	AA	AG	AA	AG	AA	AG	AG	AG	AG	AA	GG	AA	GG	AG	AG	AG	AA	AG	AA	AA	AA	AA	AA	AA	AG	AA	AG	AA	AA	GG	AA	AG	AA	AA	AA	AA	AA	AG	AA	AG	AA	AA	AG	AA	AG
chr1_11622136_A_G	1	11622136	CC	TC	TT	TC	CC	TC	TT	TC	TC	TT	TT	CC	TT	CC	TT	TT	TC	TT	CC	TT	CC	TC	TC	TT	TC	TC	TT	TC	TT	TC	TC	TT	TC	TC	CC	CC	TT	TT	TC	TC	TC	TT	CC	CC	TT	CC	TC
chr1_11675585_A_G	1	11675585	GG	GG	GG	GG	GG	GG	GG	GG	GG	GG	GG	GG	GG	GG	GG	GG	GG	GG	GG	AG	GG	GG	GG	AG	GG	GG	GG	GG	GG	GG	GG	GG	GG	GG	GG	AG	GG	GG	GG	GG	AG	GG	GG	GG	GG	GG	GG
chr1_11680867_A_G	1	11680867	AG	AA	AA	AG	GG	AA	AA	AG	AG	AA	AA	GG	AA	AG	AA	AA	AA	AA	GG	AA	AG	AA	AG	AA	AA	AG	AG	GG	AA	AG	AA	AA	AG	AA	GG	AA	AG	AA	AG	AA	AG	AA	AG	AG	AA	GG	AG
chr1_11709592_A_G	1	11709592	GG	GG	GG	GG	AA	GG	GG	GG	GG	GG	GG	AG	GG	GG	GG	GG	GG	GG	GG	GG	GG	GG	AG	AG	GG	GG	GG	GG	AG	GG	GG	GG	AG	GG	AG	GG	GG	AG	GG	GG	GG	GG	GG	AG	GG	AG	GG
chr1_11738703_C_T	1	11738703	CC	CC	CC	CC	TT	CC	CC	CC	CC	CC	CC	TC	CC	CC	CC	CC	CC	CC	CC	CC	CC	CC	CC	CC	CC	CC	TC	TC	CC	CC	CC	CC	CC	CC	TC	CC	CC	CC	CC	CC	CC	CC	CC	TC	CC	TC	CC
chr1_11739249_C_T	1	11739249	TT	TC	TT	TC	TT	TC	TT	TC	TC	TT	TC	TC	TC	TT	TT	TC	TC	TT	TC	TC	TC	TT	TT	TT	TT	TC	TC	TT	TC	TT	TT	TC	TC	TC	TC	TT	TT	TT	TC	TC	TT	TC	TC	TT	TC	TC	TC
chr1_11818337_C_T	1	11818337	AA	AA	AA	AA	GG	AA	AA	AA	AA	AA	AA	GG	AA	AA	AA	AA	AA	AG	AG	AA	AG	AA	AA	AA	AA	AG	AA	AA	AA	AA	AA	AA	AG	AA	GG	AA	AG	AA	AG	AA	AA	AA	AG	AG	AA	GG	AA
chr1_11853324_A_G	1	11853324	GG	GG	GG	GG	AA	GG	GG	GG	GG	GG	AG	AA	GG	GG	GG	GG	GG	AG	AG	GG	AA	GG	AG	AG	GG	AG	GG	GG	AG	AG	AG	GG	AA	GG	AA	GG	AG	AG	AG	GG	GG	GG	AA	AG	GG	AA	GG
chr1_11858923_A_G	1	11858923	AG	GG	AG	AG	GG	GG	GG	AG	AG	AG	GG	GG	GG	AG	GG	GG	GG	GG	AG	GG	GG	GG	AG	GG	AG	GG	AG	AA	GG	AG	GG	GG	GG	GG	GG	GG	AG	GG	GG	GG	AG	GG	GG	GG	GG	GG	AG
chr1_11874008_C_T	1	11874008	TT	TC	TT	TC	CC	TC	TT	TC	TC	TT	TC	TC	CC	TT	CC	TC	TC	TT	TT	TC	TC	TT	TC	TC	TT	TT	TC	TT	CC	TT	TC	CC	TC	TC	TC	TT	TT	TC	TT	TC	TT	TC	TC	TC	TC	TC	TC
chr1_11969030_A_G	1	11969030	AG	GG	GG	GG	GG	GG	GG	GG	GG	AG	AG	GG	GG	GG	GG	GG	GG	GG	GG	AG	GG	AG	AG	AG	GG	GG	AG	AG	AG	GG	GG	GG	AG	GG	GG	GG	GG	AG	GG	GG	AG	GG	GG	AG	GG	GG	AG
chr1_11996175_C_T	1	11996175	CC	CC	CC	CC	CC	CC	CC	CC	CC	CC	CC	CC	CC	CC	CC	CC	CC	CC	CC	CC	CC	CC	CC	CC	CC	CC	TC	TC	CC	CC	CC	CC	CC	CC	CC	CC	CC	CC	CC	CC	CC	CC	CC	CC	CC	CC	CC
lb_G_A_chr1_12005500	1	12005500	TC	TC	TC	TT	TT	TC	TT	TT	TT	TT	TT	TT	TT	TC	TT	TT	TC	TT	TT	TT	TT	TC	TC	TC	CC	TT	TC	TC	TC	TC	TT	TT	TC	TC	TT	CC	CC	TC	TT	TC	TT	TC	TT	TC	TT	TT	TT
ae_A_G_chr1_12009877	1	12009877	AG	AA	AG	AG	AA	AA	AG	AG	AG	GG	AA	AG	AA	AG	AA	AG	AA	AG	GG	AA	AG	AA	AG	AA	AA	GG	AG	GG	AA	AG	AG	AA	AG	AA	AG	AA	AA	AG	GG	AA	AG	AA	AG	AA	AG	AG	AG
chr1_12012741_C_T	1	12012741	AA	AA	AG	AG	AA	AA	AG	AG	AG	AG	AA	AG	AA	AG	AA	AG	AA	AG	GG	AA	AG	AA	AG	AA	AA	GG	AG	GG	AA	AG	AG	AG	AG	AA	AG	AA	AA	AG	GG	AA	AG	AA	AG	AA	AG	AG	AA
chr1_12046683_A_G	1	12046683	GG	AG	GG	AG	GG	AG	GG	AG	AG	GG	AG	GG	AA	GG	AA	AG	AG	GG	GG	AG	GG	AG	GG	GG	GG	GG	AG	GG	AG	GG	GG	AG	GG	AG	GG	GG	GG	GG	GG	AG	GG	AG	GG	AG	AG	GG	AG
chr1_12056309_C_T	1	12056309	TT	CC	TT	TC	TT	CC	TT	TC	TC	TT	CC	TT	CC	TT	CC	TC	TC	CC	TT	TC	TC	TC	TT	TT	TT	TT	TC	TT	CC	TT	TT	TC	TT	CC	TT	TC	TT	TT	TT	CC	TT	TC	TC	TT	TC	TT	TC
SNP517_224	1	12081808	GG	GG	AG	GG	GG	GG	AA	GG	GG	AG	AG	GG	GG	GG	GG	AG	AG	AG	GG	AG	AG	AG	AG	AA	AG	AG	GG	GG	AG	GG	AA	GG	AG	GG	GG	GG	AG	AA	AG	GG	AG	AG	AG	AG	AG	GG	GG
chr1_12092270_C_T	1	12092270	CC	CC	TT	CC	TT	CC	TT	CC	CC	TC	TC	TC	CC	CC	CC	TC	TC	TT	CC	TC	TC	TC	TC	TT	TT	TC	TC	TC	TC	CC	TT	TC	TC	CC	TC	CC	TT	TT	TC	CC	TC	CC	TC	TT	TC	TC	CC
chr1_12127803_C_T	1	12127803	TC	TC	TT	TT	TT	TC	TT	TT	TT	TT	TT	TT	TT	TC	TT	TT	TT	TT	TT	TT	TT	TT	TT	TT	TT	TT	TT	TT	TT	TC	TT	TT	TT	TC	TT	CC	TT	TT	TT	TC	TT	TC	TT	TT	TT	TT	TT
chr1_12168156_C_T	1	12168156	TT	TC	CC	TC	TT	TC	TC	TT	TC	TC	TT	TT	CC	TT	CC	CC	TC	CC	TT	TC	TC	TT	TT	TT	TC	TC	TC	TT	TC	TT	TC	TT	TT	TC	TT	TT	CC	TC	TC	TC	TT	CC	TC	TT	CC	TT	TC
li_A_G_chr1_12170046	1	12170046	AA	AA	AA	AA	AA	AA	AA	AA	AA	AA	AA	AA	AA	AA	AA	AA	AA	AA	AA	AG	AA	AA	AA	AG	AA	AA	AA	AA	AA	AA	AG	AA	AA	AA	AA	AA	AA	AA	AA	AA	AG	AA	AA	AA	AA	AA	AA
chr1_12212304_C_T	1	12212304	TC	TC	TT	TT	CC	TC	TC	TT	TT	TT	TC	TC	TT	TC	TT	TT	TC	TT	TT	TT	TT	TC	TC	TC	CC	TT	TC	TC	TC	TC	TT	TC	TC	TC	TC	CC	TT	TC	TT	TC	TT	TC	TT	CC	TT	TC	TT
chr1_12214564_A_G	1	12214564	TT	TT	TT	TT	TT	TT	TT	TT	TT	TT	TC	TT	TT	TT	TT	TT	TC	TT	TT	TC	TT	TT	TC	CC	TT	TT	TT	TT	TC	TC	TC	TT	TC	TT	TT	TT	TT	TC	TT	TT	TC	TC	TT	TC	TT	TT	TT
SNP1241_207	1	12215151	CC	TC	TC	TC	CC	TC	TC	CC	TC	TC	TC	CC	TT	CC	TT	TT	TT	CC	CC	TT	CC	CC	TC	TT	CC	TC	TC	CC	TT	TC	TT	CC	TC	TC	CC	CC	CC	TT	TC	TC	TC	TT	CC	TC	TT	CC	TC
chr1_12241211_A_G	1	12241211	GG	GG	AG	AG	GG	GG	AG	AG	AG	GG	AG	AG	GG	AG	GG	GG	AG	AG	AA	GG	AA	AA	AA	AG	GG	AG	GG	AG	AG	AG	GG	GG	AA	GG	AG	GG	AA	AG	AG	GG	AG	GG	AA	GG	GG	AG	GG
chr1_12284201_G_T	1	12284201	AA	AC	AC	CC	CC	AC	CC	AC	CC	AC	AC	AC	CC	AC	AC	CC	CC	AC	AC	CC	AA	CC	CC	CC	CC	AC	CC	CC	CC	CC	CC	AA	AC	AC	AC	AA	AA	CC	AC	AC	CC	CC	AA	CC	CC	AC	AC
chr1_12352034_C_T	1	12352034	AA	AG	AG	AG	GG	AG	GG	AA	AG	AG	AG	AG	GG	AA	AG	GG	AG	AG	AA	GG	AA	AG	AA	AG	GG	AG	GG	AG	AA	AG	GG	AA	AA	AG	AG	AA	AA	AG	AG	AG	AG	GG	AA	GG	AG	AG	AG
chr1_12361877_A_G	1	12361877	TT	TT	TC	TC	TT	TT	TT	CC	TC	TT	TC	TC	TT	TC	TT	TT	TC	TC	CC	TT	CC	TC	TC	TT	TT	TC	TT	TC	TC	TC	TT	CC	TC	TT	TC	TT	CC	TT	TC	TT	TC	TT	CC	TT	TC	TC	TT
chr1_12400623_A_G	1	12400623	GG	GG	AG	GG	GG	GG	GG	GG	GG	GG	GG	GG	GG	GG	GG	GG	AG	AG	GG	GG	GG	GG	GG	GG	GG	GG	GG	GG	GG	GG	GG	AG	GG	GG	GG	GG	AG	GG	GG	GG	GG	GG	GG	GG	GG	GG	GG
lb_A_G_chr1_12493897	1	12493897	AA	AA	AG	AA	GG	AA	AG	AA	AA	AG	AG	AG	AA	AA	AA	AG	AG	AG	AA	AG	AA	AA	AG	GG	AG	AG	AG	AG	AG	AA	GG	AA	AG	AA	AG	AA	AA	GG	AG	AA	AG	AA	AA	GG	AG	AG	AA
chr1_12552777_A_G	1	12552777	TT	TC	TT	TC	TT	TC	TT	TT	TC	TT	TT	TT	CC	TT	TC	TC	TT	TC	TT	TC	TT	TT	TT	TT	TT	TT	TC	TT	TT	TT	TT	TT	TT	TC	TT	TT	TC	TT	TT	TC	TT	TC	TT	TT	TT	TT	TC
chr1_12560573_A_G	1	12560573	TT	TT	TT	TT	CC	TT	TT	TT	TT	TT	TC	TC	TT	TT	TT	TT	TT	TC	TT	TT	TT	TT	TT	TT	TC	TT	TC	TC	TT	TT	TT	TT	TT	TT	TC	TT	TT	TT	TT	TT	TT	TT	TT	CC	TT	TC	TT
chr1_12603724_A_G	1	12603724	AG	AG	AG	AG	AA	AG	AG	AA	AG	GG	AA	AG	GG	AA	GG	GG	AA	GG	AG	AG	GG	AA	AA	AA	AG	GG	AG	AA	AA	AG	AG	AA	AG	AG	AG	AA	AG	AG	GG	AG	AA	AG	GG	AA	AG	AG	GG
chr1_12645853_C_T	1	12645853	AA	AA	AA	AA	GG	AA	AA	AA	AA	AA	AA	AG	AA	AA	AA	AA	AA	AA	AA	AA	AA	AA	AA	AA	AG	AA	AG	AG	AA	AA	AA	AA	AA	AA	AG	AA	AA	AA	AA	AA	AA	AA	AA	AG	AA	AG	AA
chr1_12648747_A_C	1	12648747	AA	AA	AC	AC	AA	AA	AA	AC	AC	AA	AC	AA	AA	AC	AA	AA	AC	AC	AC	AA	AA	AC	AC	AA	AA	AA	AA	AC	AC	AC	AA	AC	AA	AA	AA	AA	AC	AA	AA	AA	AC	AA	AA	AA	AC	AA	AA
chr1_12655926_A_C	1	12655926	CC	AC	AC	AA	CC	AC	CC	AC	AA	CC	AC	AC	AA	AC	AC	AC	AC	AC	AC	AC	CC	AC	AC	CC	AC	CC	AC	AC	AC	AC	CC	AC	CC	AC	AC	CC	AA	CC	CC	AC	AC	AC	CC	AC	AC	AC	AC
chr1_12668414_A_G	1	12668414	AA	AG	GG	GG	AA	AG	GG	AG	GG	AG	GG	AG	GG	AG	AG	GG	AG	GG	AG	GG	AG	GG	AG	AG	GG	AG	AG	AG	AG	AG	GG	GG	AA	AG	AG	AA	GG	AG	AG	AG	GG	AG	AG	GG	GG	AG	AG
ae_C_T_chr1_13587632	1	13587632	CC	CC	CC	CC	TC	CC	TC	CC	CC	CC	CC	CC	CC	CC	CC	TC	CC	CC	CC	CC	CC	CC	CC	CC	CC	CC	CC	CC	CC	CC	CC	CC	CC	CC	CC	CC	CC	CC	CC	CC	TC	CC	CC	CC	CC	CC	CC
chr1_13669728_C_T	1	13669728	CC	CC	TC	TC	TC	CC	TC	CC	TC	TC	CC	CC	CC	TC	CC	TC	TC	TC	TC	CC	CC	TC	TC	CC	CC	TC	TC	TC	TC	TC	TC	CC	CC	CC	CC	CC	CC	TC	TC	CC	TC	TC	CC	TC	TT	CC	CC
chr1_13676388_C_T	1	13676388	TT	TC	TT	TC	TT	TC	TT	TT	TC	TT	TT	TT	CC	TT	TC	TC	TT	TT	TT	TC	TT	TT	TC	TC	TT	TT	TC	TT	TC	TT	TT	TT	TC	TC	TT	TT	TT	TC	TT	TC	TT	TC	TT	TT	TT	TT	TC
chr1_13680311_A_G	1	13680311	AA	AA	AA	AA	AG	AA	AA	AA	AA	AA	AG	AA	AA	AA	AA	AA	AA	AA	AA	AA	AA	AA	AA	AA	AA	AA	AA	AA	AA	AA	AA	AG	AA	AA	AA	AA	AA	AA	AA	AA	AA	AA	AA	AA	AA	AA	AA
chr1_13836783_C_T	1	13836783	AA	AA	AA	AA	AA	AA	AA	AG	AA	AA	AG	AG	AA	AA	AA	AA	AA	AG	AA	AA	AG	AA	AA	AA	AG	AA	AA	AA	AA	AA	AA	GG	AA	AA	AG	AA	GG	AA	AA	AA	AA	AA	AG	AG	AA	AG	AA
chr1_13920137_A_G	1	13920137	CC	CC	CC	CC	CC	CC	CC	TC	CC	CC	CC	TC	CC	CC	CC	CC	CC	CC	CC	CC	CC	CC	CC	CC	TC	CC	CC	CC	CC	CC	CC	TC	CC	CC	TC	CC	TC	CC	CC	CC	CC	CC	CC	TC	CC	TC	CC
chr1_13921759_G_T	1	13921759	GG	GG	GG	GG	GG	GG	GG	GG	GG	GG	GG	GG	GG	GG	GG	GG	GG	GG	GG	GG	GG	GG	GG	GG	GG	GG	GG	GG	GG	GG	GG	TG	GG	GG	GG	GG	TG	GG	GG	GG	GG	GG	GG	GG	GG	GG	GG
lb_C_T_chr1_13961488	1	13961488	GG	GG	GG	GG	GG	GG	GG	AG	GG	GG	GG	AG	GG	GG	GG	GG	GG	GG	GG	GG	GG	GG	GG	GG	AG	GG	GG	GG	GG	GG	GG	GG	GG	GG	AG	GG	GG	GG	GG	GG	GG	GG	GG	AG	GG	AG	GG
chr1_13972387_G_T	1	13972387	TT	TT	TT	TT	TT	TT	TT	TT	TT	TT	TT	TT	TT	TT	TT	TT	TT	TT	TT	TT	TT	TT	TT	TT	TT	TT	TT	TT	TT	TT	TT	TT	TT	TT	TT	TT	TT	TT	TT	TT	TT	TT	TT	TT	TT	TT	TT
chr1_13989145_A_C	1	13989145	CC	CC	CC	CC	AC	CC	CC	AC	CC	CC	AC	AA	CC	CC	CC	CC	CC	AC	AC	AC	AA	CC	AC	AA	AA	AC	AC	AC	AC	AC	AC	AA	AA	CC	AA	CC	AA	AC	AC	CC	AC	CC	AA	AA	CC	AA	CC
chr1_14006648_C_T	1	14006648	CC	CC	CC	TC	TC	CC	CC	TC	TC	CC	TC	TC	CC	TC	CC	CC	TC	TC	TC	TC	CC	TC	TT	TT	TT	CC	TC	TT	TT	TT	TC	TC	TC	CC	TC	CC	TC	TC	CC	CC	TT	CC	CC	TT	TC	TC	CC
chr1_14044589_A_G	1	14044589	GG	GG	GG	GG	GG	GG	GG	GG	GG	GG	GG	GG	GG	GG	GG	GG	GG	AG	GG	GG	GG	GG	GG	GG	GG	GG	GG	GG	GG	GG	GG	GG	GG	GG	GG	GG	GG	GG	GG	GG	GG	GG	GG	GG	GG	GG	GG
chr1_14059862_G_T	1	14059862	TT	TT	TT	TG	TT	TT	TT	TT	TG	TT	TT	TT	TT	TG	TT	TT	TG	TG	TG	TT	TG	TG	TG	TT	TT	TT	TT	TG	TG	TG	TT	TG	TT	TT	TT	TT	TG	TT	TT	TT	TG	TT	TG	TT	TG	TT	TT
chr1_14163808_C_T	1	14163808	AA	AA	AA	AA	AA	AA	AA	AG	AA	AA	AG	AG	AA	AA	AA	AA	AG	AA	AA	AA	AA	AA	AA	AA	GG	AA	AA	AA	AA	AA	AA	AG	AA	AA	AG	AA	AG	AA	AA	AA	AA	AA	AA	GG	AA	AG	AA
chr1_14215925_A_G	1	14215925	TC	TC	TT	TT	TC	TC	TT	TC	TT	TT	TC	TT	TT	TC	TT	TT	TT	TT	TT	TT	TT	TT	TT	TT	TT	TT	TC	TC	TT	TC	TT	TT	TT	TC	TT	CC	TT	TT	TT	TC	TT	TT	TT	TT	TT	TT	TT
chr1_14232730_C_T	1	14232730	TC	TC	TT	TC	TC	TC	TC	TT	TC	TC	TT	TT	CC	TT	CC	TC	TC	TC	TT	TC	TC	TC	TT	TT	TT	TT	TC	TT	TT	TT	TT	TC	TT	TC	TT	TT	TC	TT	TT	TC	TT	TC	TC	TT	TT	TT	CC
chr1_14302982_C_T	1	14302982	CC	CC	CC	CC	TC	TC	CC	TC	TC	CC	TC	CC	CC	TC	CC	CC	TC	TC	CC	TC	TC	TC	TC	TC	TC	CC	TC	TC	TC	CC	CC	TC	CC	TC	TC	TC	CC	TC	CC	CC	CC	TC	CC	CC	CC	CC	CC
chr1_14306100_C_T	1	14306100	CC	CC	CC	CC	CC	CC	CC	CC	CC	CC	CC	CC	CC	CC	CC	CC	CC	CC	CC	CC	CC	CC	CC	CC	CC	CC	CC	CC	CC	CC	CC	TC	CC	CC	CC	CC	TT	CC	CC	CC	CC	CC	CC	CC	CC	CC	CC
chr1_14309754_A_C	1	14309754	GG	GG	GG	GG	GG	GG	GG	GG	GG	GG	GG	GG	GG	GG	GG	GG	GG	GG	GG	GG	GG	GG	GG	GG	GG	GG	GG	GG	GG	TG	GG	GG	GG	GG	GG	GG	GG	GG	GG	GG	GG	TG	GG	GG	GG	GG	GG
lb_G_T_chr1_14453117	1	14453117	GG	GG	GG	GG	TG	GG	GG	TG	GG	GG	GG	TG	GG	GG	GG	GG	GG	GG	GG	GG	GG	GG	GG	GG	TG	GG	TG	TG	GG	GG	GG	GG	GG	GG	TG	GG	GG	GG	GG	GG	GG	GG	GG	TG	GG	TG	GG
chr1_14575102_C_T	1	14575102	AA	AA	AA	AA	AG	AA	AG	AA	AA	AA	AA	AA	AA	AA	AA	AA	AA	AA	AA	AA	AA	AG	AA	AA	AA	AA	AA	AA	AA	AA	AA	AA	AA	AA	AA	AA	AA	AA	AA	AA	AA	AA	AA	AA	AA	AA	AA
chr1_14581112_A_G	1	14581112	TC	TT	TT	TT	TC	TT	TC	TT	TT	TC	TC	TT	TT	TT	TC	TT	TT	TC	TT	TT	TT	TC	TT	TT	TC	TT	TT	TT	TT	TT	TT	CC	TT	TT	TT	TT	TT	TT	TT	TT	TT	TT	TT	TT	TT	TT	TC
chr1_14624429_C_T	1	14624429	TT	TC	TT	TC	TT	TC	TT	TT	TC	TT	TT	TT	CC	TT	TC	TC	TT	TT	TT	TC	TT	TT	TT	TT	TT	TT	TC	TT	TT	TT	TT	TT	TT	TC	TT	TT	TT	TT	TT	TC	TT	TC	TT	TT	TT	TT	TC
chr1_14627879_A_G	1	14627879	TT	TC	TT	TC	TC	TC	TT	TC	TC	TT	TT	TC	CC	TT	TC	TC	TT	TT	TT	TC	TC	TT	TT	TT	TC	TT	CC	TC	TT	TT	TT	TT	TT	TC	TC	TT	TC	TT	TT	TC	TT	TC	TC	TC	TT	TC	TC
chr1_14667660_C_T	1	14667660	TT	TT	CC	TC	TT	TT	TC	TT	TC	TC	TT	TC	TT	TC	TT	TC	CC	TC	CC	TT	TC	TC	CC	TC	TT	CC	TT	TC	CC	TC	TC	TT	CC	TT	TC	TT	TT	CC	CC	TT	TC	TT	TC	TC	CC	TC	TT
chr1_14668769_C_T	1	14668769	AA	AG	AA	AG	AG	AG	AA	AG	AG	AA	AA	AG	GG	AA	AG	AG	AA	AA	AA	AG	AG	AA	AA	AA	AG	AA	GG	AG	AA	AA	AA	AA	AA	AG	AG	AA	AG	AA	AA	AG	AA	AG	AG	AG	AA	AG	AG
chr1_14806053_A_G	1	14806053	CC	TC	CC	TC	CC	TC	CC	TC	TC	CC	CC	TC	TC	CC	TC	TC	CC	CC	CC	TC	CC	CC	CC	CC	TC	CC	TC	CC	CC	CC	CC	TC	CC	TC	TC	CC	TC	CC	CC	TC	CC	TC	CC	TC	CC	TC	TC
chr1_14842859_C_T	1	14842859	AA	AG	AA	AG	AA	AG	AA	AG	AG	AA	AG	AG	GG	AA	AG	AG	AA	AA	AA	AG	AG	AA	AA	AA	GG	AA	AG	AA	AA	AA	AA	GG	AA	AG	AG	AA	GG	AA	AA	AG	AA	AG	AG	AG	AA	AG	AG
chr1_14860048_A_G	1	14860048	AA	AA	AA	AA	AG	AA	AA	AA	AA	AA	AA	AA	AA	AA	AA	AA	AA	AA	AA	AA	AA	AA	AA	AA	AA	AA	AG	AG	AA	AA	AA	AA	AA	AA	AA	AA	AA	AA	AA	AA	AA	AA	AA	AA	AA	AA	AA
chr1_14958139_A_G	1	14958139	AA	AA	GG	AA	GG	AA	AG	AA	AA	AG	AA	AA	AA	AA	AA	AG	AA	AG	AA	AA	AA	AA	AA	AA	AA	AG	AG	AG	AA	AA	AG	AA	AA	AA	AA	AA	AA	AG	AG	AA	AA	AA	AA	AA	AG	AA	AA
chr1_15016961_A_G	1	15016961	TC	TT	CC	TT	CC	TT	CC	TT	TT	CC	TC	TC	TT	TT	TC	TC	TC	TC	TC	TC	TC	TC	TC	CC	TT	CC	TC	TC	TC	TC	CC	TT	CC	TT	TC	TT	TT	CC	CC	TT	TC	TC	TC	TT	TC	TC	TC
chr1_15601334_A_G	1	15601334	TC	TT	TT	TC	TT	TT	TT	TT	TC	TC	TT	TT	TT	TC	TC	TT	TC	TT	TC	TT	TC	TC	CC	TC	TT	TT	TT	TC	CC	TC	TT	TC	TC	TT	TT	TT	CC	TC	TT	TT	TC	TT	TC	TC	TC	TT	TC
chr1_15605027_A_G	1	15605027	TC	CC	CC	TC	CC	CC	CC	CC	TC	TC	CC	CC	CC	TC	TC	CC	TC	CC	TC	CC	TC	TC	TC	CC	CC	CC	CC	TC	TC	TC	CC	TC	CC	CC	CC	CC	CC	CC	CC	CC	TC	CC	TC	TC	TC	CC	TC
chr1_15659319_C_T	1	15659319	AA	AG	AA	GG	AA	AG	AA	AA	GG	AA	AA	AA	GG	AG	AG	AG	AG	AA	AG	AG	AA	AG	AG	AA	AA	AA	AG	AG	AG	AG	AA	AA	AA	AG	AA	AA	AA	AA	AA	AG	AG	AG	AA	AG	AG	AA	AG
chr1_15702664_A_G	1	15702664	TC	TT	CC	TT	TC	TT	CC	TT	TT	CC	TT	TC	TT	TT	TC	TC	TC	CC	TC	TC	TC	TT	TC	CC	CC	CC	TT	TC	TC	TC	CC	TT	CC	TT	TC	TT	TC	CC	CC	TT	TC	TC	TC	TT	TC	TC	TC
chr1_15717010_A_C	1	15717010	AA	AA	AA	AC	AA	AA	AA	AA	AC	AA	AA	AA	AA	AC	AA	AA	AC	AA	AC	AA	AA	CC	AC	AA	AA	AA	AA	AC	AC	AC	AA	AA	AA	AA	AA	AA	AC	AA	AA	AA	AC	AA	AA	AC	AC	AA	AA
chr1_15717071_C_T	1	15717071	AG	AA	GG	AA	AG	AA	GG	AA	AA	GG	AA	AG	AA	AA	AG	AG	AG	GG	AG	AG	AG	AA	AG	GG	GG	GG	AA	AG	AG	AG	GG	AA	GG	AA	AG	AA	AG	GG	GG	AA	AG	AG	AG	AA	AG	AG	AG
chr1_15761994_A_G	1	15761994	CC	TC	CC	TC	CC	TC	CC	CC	TC	CC	CC	CC	TT	CC	TC	TC	CC	CC	CC	TT	CC	CC	TC	TT	CC	CC	TC	CC	TC	TC	TC	CC	TC	TC	CC	CC	TT	TC	CC	TC	TC	TC	CC	CC	CC	CC	TC
chr1_15804771_A_G	1	15804771	CC	TC	CC	TT	TC	TC	CC	TC	TT	CC	TC	TC	TT	TC	TC	TC	TC	CC	TC	TT	TC	TT	TT	TT	CC	CC	TT	TC	TT	TT	TC	TT	TC	TC	TC	CC	TT	TC	CC	TC	TT	TC	TC	TT	TC	TC	TC
chr1_15843271_A_G	1	15843271	AA	AG	AA	GG	AG	AG	AA	AG	GG	AA	AG	AG	GG	AG	AG	AG	AG	AA	AG	GG	AG	GG	GG	GG	AA	AA	GG	AG	GG	GG	AG	GG	AG	AG	AG	AA	GG	AG	AA	AG	GG	AG	AG	GG	AG	AG	AG
chr1_15882089_C_T	1	15882089	TT	TT	CC	TT	TT	TT	TC	TT	TT	TC	TT	TT	TT	TT	TT	TC	TT	TC	TT	TT	TT	TT	TT	TT	TT	TC	TT	TC	TT	TT	TC	TT	TT	TT	TT	TT	TT	TC	TC	TT	TT	TT	TT	TT	TC	TT	TT
chr1_15889332_A_G	1	15889332	GG	AG	GG	AG	GG	AG	GG	AG	AG	GG	GG	AG	AA	GG	AG	AG	GG	GG	GG	AG	GG	GG	GG	GG	GG	GG	AG	GG	GG	GG	GG	GG	GG	AG	AG	GG	GG	GG	GG	AG	GG	AG	GG	AG	GG	AG	AG
SNP1375_272	1	15892180	CC	CC	CC	CC	CC	CC	CC	CC	CC	CC	CC	CC	CC	CC	CC	CC	CC	CC	CC	TC	CC	CC	CC	TC	TC	CC	CC	CC	CC	CC	TC	CC	CC	CC	CC	CC	CC	CC	CC	CC	TC	CC	CC	CC	CC	CC	CC
be_G_T_chr1_15907392	1	15907392	GG	GG	GG	GG	GG	GG	GG	GG	GG	GG	GG	GG	GG	GG	GG	GG	GG	GG	GG	GG	GG	GG	GG	GG	GG	GG	GG	GG	GG	GG	GG	GG	GG	GG	GG	GG	GG	GG	GG	GG	GG	GG	GG	GG	GG	GG	GG
chr1_15909374_C_T	1	15909374	CC	CC	CC	CC	TC	CC	CC	CC	CC	CC	CC	CC	CC	CC	CC	CC	CC	TC	CC	CC	CC	CC	CC	CC	TC	CC	CC	TC	CC	TC	CC	CC	CC	CC	CC	CC	TC	CC	CC	CC	CC	TC	CC	CC	CC	CC	CC
chr1_15927368_A_G	1	15927368	GG	GG	GG	GG	GG	GG	GG	GG	GG	GG	GG	GG	GG	GG	GG	GG	GG	GG	GG	GG	GG	GG	GG	GG	GG	GG	GG	GG	GG	GG	GG	GG	GG	GG	GG	GG	AG	GG	GG	GG	GG	GG	GG	GG	GG	GG	GG
chr1_15934554_C_T	1	15934554	AG	AG	GG	AG	AG	AG	AG	AG	AG	AG	AA	AG	AA	GG	AA	AG	GG	AG	GG	AG	AG	AG	AG	AG	AG	GG	AA	GG	AG	AG	GG	AA	AG	AG	AG	GG	AG	AG	GG	AG	GG	AG	AG	AG	GG	AG	AA
chr1_16197622_A_G	1	16197622	AG	AG	GG	AG	GG	AG	GG	AG	GG	GG	AG	GG	GG	AG	GG	GG	AG	GG	AG	GG	GG	AG	AG	AG	GG	GG	GG	AA	AA	AG	GG	GG	AG	AG	GG	AA	GG	AG	GG	AG	AG	AG	GG	AG	AG	GG	GG
chr1_16205431_A_C	1	16205431	CC	AC	AA	AC	AC	AC	AC	AC	AA	AC	AC	AA	AA	CC	AC	AA	CC	AC	AC	AA	AA	AC	CC	AC	AC	AA	AC	CC	CC	CC	AA	AA	AC	AC	AA	CC	AC	AC	AA	AC	AC	AC	AC	AC	AC	AA	AC
chr1_16242814_C_T	1	16242814	TT	TT	CC	TT	TT	TT	TC	TT	TC	TC	TT	TT	TT	TT	TT	TC	TT	TC	TT	TC	TT	TT	TT	TC	TT	TC	TT	TT	TT	TT	CC	TT	TT	TT	TT	TT	TT	TC	TC	TT	TC	TT	TC	TT	TC	TT	TT
chr1_16346395_A_G	1	16346395	TC	CC	CC	CC	CC	CC	CC	CC	CC	TC	CC	TC	CC	TC	TT	CC	CC	TC	CC	CC	TC	CC	TC	CC	TC	CC	TT	CC	CC	TC	CC	TC	CC	CC	TC	CC	TT	CC	CC	CC	CC	CC	TT	CC	CC	TC	TT
chr1_16384739_A_G	1	16384739	TT	TT	CC	TT	TC	TT	TC	TT	TC	TC	TC	TT	TT	TT	TT	TC	TT	TC	TT	TC	TC	TT	TT	TC	TT	TC	TT	TT	TT	TT	CC	CC	TT	TT	TT	TT	TT	TC	TC	TT	TC	TT	TC	TT	TC	TT	TT
lb_G_A_chr1_16391144	1	16391144	GG	GG	AA	GG	AG	GG	AA	AG	AG	AG	AG	AA	GG	GG	GG	AG	GG	AG	AG	AG	AA	AG	GG	AG	AG	AA	GG	GG	GG	GG	AA	AA	AG	GG	AA	GG	AG	AG	AA	GG	AG	GG	AG	AG	AG	AA	GG
chr1_16444162_C_T	1	16444162	CC	CC	CC	CC	CC	CC	CC	TC	CC	CC	TC	TC	CC	CC	CC	CC	CC	CC	CC	CC	TC	CC	CC	CC	CC	CC	CC	CC	CC	CC	CC	TT	CC	CC	TC	CC	TC	CC	CC	CC	CC	CC	CC	TC	CC	TC	CC
chr1_16479147_A_G	1	16479147	TT	TT	TT	TT	TC	TT	TT	TT	TT	TT	TT	TT	TT	TT	TT	TT	TT	TT	TT	TT	TC	TT	TT	TT	TT	TT	TT	TT	TT	TT	TT	TT	TT	TT	TT	TT	TT	TT	TT	TT	TT	TT	TT	TT	TT	TT	TT
chr1_16491864_A_G	1	16491864	AA	AA	GG	AA	AG	AA	AG	AA	AG	AG	AG	AG	AA	AG	AA	AG	AG	AG	AG	AG	AG	AA	GG	GG	AA	GG	AG	AA	AG	AA	GG	AA	GG	AA	AG	AA	AA	GG	GG	AA	AG	AA	AG	AA	AG	AG	AA
be_T_C_chr1_16502631	1	16502631	AA	AA	AG	AA	AA	AA	AA	AG	AA	AA	AA	AG	AA	AA	AA	AA	AA	AA	AA	AA	AG	AA	AA	AA	AA	AG	AA	AA	AA	AA	AA	AA	AA	AA	AG	AA	AA	AA	AA	AA	AA	AA	AA	AA	AG	AG	AA
chr1_16513552_C_T	1	16513552	CC	TC	CC	TC	CC	TC	CC	CC	TC	CC	TC	CC	TT	CC	TC	TC	TC	TC	CC	TC	CC	CC	TC	TC	TC	CC	TC	CC	TC	CC	CC	CC	TC	TC	CC	CC	TC	TC	CC	TC	CC	TC	TC	CC	CC	CC	TC
chr1_16550466_A_G	1	16550466	TT	TT	CC	TC	TC	TT	TC	TT	TC	TC	TT	TT	TT	TT	TT	TC	TC	TT	TC	TT	TT	TC	TT	TT	TT	TC	TT	CC	TC	TC	TC	TT	TT	TT	TT	TT	TT	TC	TC	TT	TC	TC	TT	TC	CC	TT	TT
chr1_16586426_A_C	1	16586426	AA	AC	AA	CC	AC	AC	AC	AA	AC	AA	CC	AC	CC	AC	AC	AC	CC	AC	CC	AC	CC	CC	CC	AC	CC	AC	CC	CC	CC	CC	AA	CC	AC	AC	AC	AA	AA	AC	AC	AC	AC	CC	AC	AC	AC	AC	AC
chr1_16618819_C_T	1	16618819	GG	GG	GG	GG	GG	GG	AG	GG	GG	GG	GG	GG	GG	GG	GG	GG	AG	GG	GG	GG	GG	GG	GG	GG	GG	GG	GG	GG	GG	GG	GG	GG	GG	GG	GG	GG	AG	GG	GG	GG	GG	GG	GG	GG	GG	GG	GG
chr1_16623814_C_T	1	16623814	TC	TC	CC	CC	TC	TC	CC	TT	CC	CC	TT	TT	CC	TT	CC	CC	CC	TC	TC	TC	TT	CC	TT	TT	TC	TC	TC	TC	TC	TC	TC	TT	TT	TC	TT	TT	TC	TC	TC	TC	TC	TC	TT	TC	CC	TT	CC
chr1_16694690_G_T	1	16694690	CC	CC	CC	CC	AC	CC	CC	CC	CC	CC	AC	CC	CC	CC	CC	CC	CC	CC	CC	AC	CC	CC	CC	AC	CC	CC	CC	CC	CC	CC	AC	AC	AC	CC	CC	CC	CC	CC	CC	CC	AC	CC	AC	CC	CC	CC	CC
chr1_16864011_A_G	1	16864011	CC	CC	TT	TT	CC	CC	TC	TC	TC	TC	CC	TT	TT	CC	TC	TT	TC	CC	TT	TC	TT	TC	TC	TC	TC	TT	TC	TC	TT	TT	TC	CC	TC	CC	TT	CC	TC	TT	TT	TC	TC	CC	TC	TT	TT	TT	TC
chr1_16866207_A_G	1	16866207	GG	GG	AA	GG	GG	GG	AG	AG	AG	AG	GG	AA	GG	GG	GG	AG	GG	GG	AG	GG	AA	GG	AG	AG	AG	AA	GG	GG	AG	AG	AG	GG	AG	GG	AA	GG	AG	AA	AA	GG	GG	GG	AG	AG	AG	AA	GG
chr1_16904389_C_T	1	16904389	CC	CC	TT	CC	CC	CC	TC	CC	TC	TC	CC	CC	CC	CC	CC	TC	CC	CC	CC	CC	CC	CC	CC	CC	CC	TC	CC	CC	CC	CC	TC	CC	CC	CC	CC	CC	CC	TC	TC	CC	CC	CC	CC	CC	TC	CC	CC
chr1_16906729_A_C	1	16906729	CC	CC	AA	AC	AC	CC	AC	CC	AC	AC	AC	AC	CC	CC	CC	AC	AC	CC	AA	CC	AA	AC	CC	CC	AC	AA	CC	AC	AC	AA	AC	CC	CC	CC	AC	CC	CC	AC	AA	CC	AC	CC	AC	AC	AA	AC	CC
chr1_16967062_A_G	1	16967062	AA	AA	AA	AA	AG	AA	AA	AA	AA	AA	AA	AA	AA	AA	AA	AA	AA	AA	AA	AA	AA	AA	AA	AA	AA	AA	AA	AA	AA	AA	AA	AG	AA	AA	AA	AA	AA	AA	AA	AA	AA	AA	AA	AA	AA	AA	AA
chr1_16977489_A_G	1	16977489	AA	AG	AA	AA	AG	AG	AA	AA	AG	AA	AG	AA	AA	AG	AA	AA	AG	GG	AA	AG	AA	AA	AG	AG	AA	AA	AA	AG	AA	AA	AG	AA	AG	AG	AA	AA	AG	AA	AA	AA	AG	GG	AG	AA	AA	AA	AA
chr1_17025792_C_T	1	17025792	TC	TC	CC	CC	TC	TC	CC	TC	CC	CC	CC	CC	CC	TC	CC	CC	CC	CC	CC	CC	CC	CC	CC	CC	CC	CC	CC	CC	CC	CC	CC	TC	CC	TC	CC	TC	CC	CC	CC	TC	CC	CC	CC	CC	CC	CC	CC
chr1_17048242_A_G	1	17048242	AA	AA	AA	AA	AG	AA	AA	AA	AA	AA	AA	AA	AA	AG	AA	AA	AA	AG	AA	AG	AA	AA	AG	AG	AA	AA	AA	AG	AA	AA	AG	AA	AG	AA	AA	AA	AA	AA	AA	AA	AG	AG	AG	AA	AA	AA	AA
chr1_17139876_A_G	1	17139876	AG	AG	AG	GG	GG	AG	AG	GG	AA	GG	GG	GG	GG	AG	GG	GG	GG	AG	GG	GG	GG	AG	GG	GG	AG	GG	GG	GG	GG	AG	GG	GG	GG	AG	GG	AG	GG	GG	GG	GG	GG	GG	AG	GG	GG	GG	GG
chr1_17167398_A_G	1	17167398	GG	GG	GG	AG	GG	GG	GG	GG	GG	GG	GG	GG	AA	GG	AG	AG	GG	GG	GG	AG	GG	GG	GG	GG	GG	GG	AG	GG	GG	GG	GG	GG	GG	GG	GG	GG	GG	GG	GG	AG	GG	GG	GG	GG	GG	GG	AG
chr1_17202271_A_G	1	17202271	AG	AG	GG	GG	GG	AG	GG	AG	GG	GG	GG	GG	GG	AG	GG	GG	GG	GG	GG	AG	GG	GG	GG	AG	GG	GG	GG	GG	GG	GG	AG	GG	AG	AG	GG	AA	GG	GG	GG	AG	AG	GG	AG	GG	GG	GG	GG
chr1_17217214_A_G	1	17217214	AG	AG	GG	GG	GG	AG	GG	AG	GG	GG	GG	GG	GG	AG	GG	GG	GG	GG	GG	AG	GG	GG	GG	AG	GG	GG	GG	GG	GG	GG	AG	GG	AG	AG	GG	AA	GG	GG	GG	AG	AG	GG	AG	GG	GG	GG	GG
chr1_17218476_A_G	1	17218476	GG	GG	GG	AG	GG	GG	GG	GG	GG	GG	GG	GG	AA	GG	AG	AG	GG	GG	GG	AG	GG	GG	GG	GG	GG	GG	AG	GG	GG	GG	GG	GG	GG	GG	GG	GG	GG	GG	GG	AG	GG	GG	GG	GG	GG	GG	AG
chr1_17218655_A_G	1	17218655	TT	TT	TT	TC	TT	TT	TT	TT	TT	TT	TT	TT	CC	TT	TC	TC	TT	TT	TT	TC	TT	TT	TT	TT	TT	TT	TC	TT	TT	TT	TT	TT	TT	TT	TT	TT	TT	TT	TT	TC	TT	TT	TT	TT	TT	TT	TC
chr1_17324608_G_T	1	17324608	TT	TT	TG	TT	TT	TT	TT	TT	TT	TG	TG	TT	TT	TT	TT	TG	TT	TT	TT	TT	TT	TT	TT	TT	TT	TG	TT	TT	TT	TT	TG	TG	TT	TT	TT	TT	TT	TG	TG	TT	TT	TT	TT	TT	TG	TT	TT
chr1_17373491_A_G	1	17373491	TT	TT	TT	TT	TT	TT	TT	TC	TT	TT	TT	TC	TT	TT	TT	TT	TT	TT	TT	TT	TT	TT	TT	TT	TT	TT	TT	TT	TT	TC	TT	TT	TT	TT	TC	TT	TT	TT	TT	TT	TT	TT	TT	TC	TT	TC	TT
chr1_17402591_C_T	1	17402591	TT	TT	TT	TT	TT	TT	TT	TT	TT	TT	TC	TC	TT	TT	TT	TT	TT	TC	TC	TC	CC	TT	TT	TC	TC	TC	TT	TC	TT	TT	TC	TT	TC	TT	TC	TT	TT	TT	TC	TT	TC	TC	CC	TT	TT	TC	TT
chr1_17402882_C_T	1	17402882	TC	TT	CC	TC	TC	TT	CC	TC	TC	CC	CC	CC	TC	TC	TC	TC	CC	TC	CC	TC	CC	CC	TC	CC	CC	CC	TC	CC	CC	CC	CC	CC	CC	TT	CC	TC	TC	CC	CC	TT	CC	TC	CC	CC	CC	CC	TC
chr1_17451211_A_G	1	17451211	GG	GG	GG	GG	AG	GG	GG	GG	GG	GG	AG	AG	GG	GG	GG	AG	GG	AG	AG	AG	AA	GG	GG	AG	AG	AG	GG	AG	GG	GG	AG	GG	AG	GG	AG	GG	GG	GG	AG	GG	AG	AG	AA	GG	GG	AG	GG
chr1_17472553_A_G	1	17472553	TT	TT	CC	CC	TT	TT	CC	TC	TC	TC	TC	CC	CC	TC	TC	TC	TC	TC	CC	CC	CC	CC	CC	CC	CC	CC	CC	CC	CC	CC	CC	TC	CC	TT	CC	TT	TT	CC	CC	TC	CC	TC	CC	CC	CC	CC	TC
chr1_17513172_A_G	1	17513172	TT	TT	TT	TC	CC	TT	TT	TC	TT	TT	TC	TC	CC	TC	TC	CC	TC	TT	TT	TC	TT	TT	TC	TT	TT	TT	TC	TT	TT	TC	TT	TT	TT	TT	TC	TT	TC	TT	TT	TC	TT	TT	TT	TC	TT	TC	TC
chr1_17549134_A_G	1	17549134	AA	AA	AA	AG	AA	AA	AA	AA	AA	AA	AA	AA	GG	AG	AG	AG	AA	AA	AA	AG	AA	AA	AG	AA	AA	AA	AG	AA	AA	AG	AA	AA	AA	AA	AA	AA	AA	AA	AA	AG	AA	AA	AA	AA	AA	AA	AG
chr1_17556282_A_G	1	17556282	CC	CC	CC	TC	CC	CC	CC	CC	CC	CC	CC	CC	TT	TC	TC	TC	CC	CC	CC	TC	CC	CC	TC	CC	CC	CC	TC	CC	CC	TC	CC	CC	CC	CC	CC	CC	CC	CC	CC	TC	CC	CC	CC	CC	CC	CC	TC
chr1_17557827_C_T	1	17557827	GG	GG	GG	AG	GG	GG	AG	GG	GG	GG	GG	GG	GG	GG	GG	GG	AG	GG	AG	GG	GG	AG	GG	GG	GG	GG	AG	AG	AG	AG	GG	GG	GG	GG	GG	GG	GG	GG	GG	GG	AG	GG	GG	AG	AG	GG	GG
cn_A_G_chr1_17852133	1	17852133	AG	GG	AA	AG	AG	GG	AG	AG	AG	AA	AG	GG	AA	AG	AA	AA	GG	GG	GG	AA	GG	AG	AG	AG	GG	AG	AG	AG	GG	AG	AA	GG	AG	GG	GG	GG	GG	AG	AG	AG	AG	AG	AG	GG	AG	GG	AA
lb_A_G_chr1_17880537	1	17880537	TT	TT	TC	TT	TT	TT	TC	TT	TC	TT	TT	TT	TT	TT	TT	TT	TT	TT	TT	TT	TT	TC	TT	TT	TT	TT	TT	TT	TT	TT	TT	TT	TT	TT	TT	TT	TT	TT	TT	TT	TT	TT	TT	TT	TT	TT	TT
chr1_17880631_A_G	1	17880631	AA	AA	AG	AA	AA	AA	AA	AG	AA	AG	AA	AA	AA	AA	AA	AA	AA	AA	AA	AA	AA	AA	AA	AA	AA	AG	AA	AA	AA	AA	AG	AA	AA	AA	AA	AA	AA	AG	AG	AA	AA	AA	AA	AA	AG	AA	AA
chr1_17880961_A_G	1	17880961	AA	AA	AG	AA	AA	AA	AA	AA	AA	AG	AA	AA	AA	AA	AA	AA	AA	AA	AA	AA	AA	AA	AA	AA	AA	AG	AA	AA	AA	AA	AG	AA	AA	AA	AA	AA	AA	AG	AG	AA	AA	AA	AA	AA	AG	AA	AA
chr1_17908184_C_T	1	17908184	CC	CC	TC	CC	TC	CC	CC	TT	CC	TC	CC	CC	CC	CC	CC	TC	CC	CC	CC	CC	CC	CC	CC	CC	CC	TC	CC	TC	CC	TC	TC	CC	CC	CC	CC	CC	CC	TC	TC	CC	CC	TC	CC	CC	TC	CC	CC
chr1_17951118_A_C	1	17951118	AA	AC	AC	AC	AA	CC	AA	AA	AC	AC	AA	AA	CC	AA	AC	AC	AA	AC	AA	AC	AA	AA	AA	AA	AA	AC	AC	AA	AA	AA	AC	AA	AA	AC	AA	AA	AC	AC	AC	AC	AA	AC	AA	AA	AC	AA	AA
chr1_17969189_C_T	1	17969189	GG	GG	GG	GG	GG	GG	GG	GG	GG	GG	GG	GG	GG	GG	GG	GG	GG	GG	GG	GG	GG	GG	GG	GG	GG	GG	GG	GG	GG	AG	GG	GG	GG	GG	GG	GG	GG	GG	GG	GG	GG	GG	GG	GG	GG	GG	GG
chr1_18013177_C_T	1	18013177	AA	AA	AG	AA	AA	AA	AG	AA	AG	AA	AA	AA	AA	AG	AA	AA	AA	AA	AA	AA	AA	AG	AG	AA	AA	AA	AA	AA	AA	AG	AA	AA	AA	AA	AA	AA	AA	AA	AA	AA	AA	AA	AA	AA	AA	AA	AA
chr1_18021871_A_G	1	18021871	GG	GG	GG	GG	GG	GG	GG	GG	GG	GG	AG	GG	GG	AG	GG	GG	GG	GG	GG	AG	GG	GG	AG	AG	GG	GG	GG	AG	GG	GG	AG	GG	AG	GG	GG	GG	AG	GG	GG	GG	AG	AG	AG	GG	GG	AG	GG
chr1_18047795_A_G	1	18047795	AA	AA	AA	AA	AA	AA	AA	AG	AA	AA	AA	AA	AA	AA	AA	AA	AA	AA	AA	AA	AA	AG	AA	AA	AA	AA	AA	AA	AA	AG	AA	AA	AA	AA	AA	AA	GG	AA	AA	AA	AA	AA	AA	AA	AA	AA	AA
chr1_18105883_C_T	1	18105883	GG	GG	GG	GG	GG	GG	GG	AA	GG	GG	GG	AG	GG	AG	GG	GG	GG	GG	GG	GG	GG	GG	AG	GG	GG	GG	GG	GG	GG	AG	GG	GG	GG	GG	AG	GG	AG	GG	GG	GG	GG	GG	GG	AG	GG	AG	GG
chr1_18157904_A_G	1	18157904	TT	TC	CC	TT	TC	TC	TC	CC	CC	TC	TC	CC	TT	TC	TT	TC	TC	CC	TC	TC	CC	TC	TC	TT	CC	CC	TT	TT	TT	TC	TC	CC	TT	TC	CC	TT	CC	TC	CC	TT	TT	TC	TC	TC	TC	TC	TT
chr1_18181446_C_T	1	18181446	CC	TC	TT	TC	CC	TT	TC	TC	TT	TC	TC	TC	TT	CC	TC	TC	TC	TT	TC	TC	TT	CC	CC	TC	TT	TT	TC	CC	TC	TC	TC	CC	TC	TC	TC	CC	TC	TC	TT	CC	CC	TC	TC	CC	TC	CC	CC
chr1_18207009_C_T	1	18207009	AA	AA	AA	AA	AG	AA	AA	AA	AA	AA	AA	AA	AA	AA	AA	AG	AA	AA	AA	AA	AA	AG	AA	AG	AA	AA	AA	AA	AG	AA	AA	AA	AG	AA	AA	AA	AA	AA	AA	AA	AA	AA	AA	AA	AA	AA	AA
chr1_18321760_C_T	1	18321760	GG	GG	GG	AG	GG	GG	AG	GG	GG	GG	GG	GG	GG	GG	GG	GG	AG	GG	AG	GG	GG	AG	AG	GG	GG	GG	AG	AG	AG	AG	GG	GG	GG	GG	GG	GG	GG	AG	GG	AG	AG	GG	GG	AG	AG	GG	GG
chr1_18353212_A_G	1	18353212	TT	TC	CC	TC	TC	CC	TC	TC	CC	TC	CC	TC	CC	TT	TC	TC	TT	TC	TC	CC	CC	TC	TT	TC	CC	CC	TC	TC	TT	TT	CC	TC	TC	TC	TC	TT	TC	TC	CC	TT	TC	CC	CC	TT	TC	TC	TT
lb_G_A_chr1_18358943	1	18358943	GG	GG	GG	GG	GG	AG	GG	GG	GG	GG	GG	GG	GG	GG	GG	GG	GG	GG	GG	GG	GG	GG	GG	GG	GG	AG	GG	GG	GG	GG	GG	GG	GG	GG	GG	GG	GG	GG	AG	GG	GG	GG	GG	GG	GG	GG	GG
chr1_18368208_C_T	1	18368208	TC	TC	CC	TT	TT	TC	TC	TC	CC	CC	TT	TT	TT	TT	TC	TT	TT	TT	TT	TC	TT	TT	TT	TT	TT	TC	TT	TT	TT	TT	TC	TT	TT	TC	TT	TT	TC	TC	TC	TT	TT	TC	TC	TT	TC	TT	CC
chr1_18404031_A_G	1	18404031	GG	AG	AA	GG	AG	AG	AG	AA	AA	AG	AG	AA	GG	AG	GG	AG	GG	AG	AG	AA	AA	GG	AG	AG	AA	AA	GG	AG	GG	GG	AA	AG	AG	AG	AA	GG	AG	AG	AA	GG	AG	AA	AA	AG	AG	AA	GG
chr1_18463066_A_G	1	18463066	AA	AA	AA	AA	AA	AA	AA	AA	AA	AA	AA	AA	AA	AA	AA	AA	AA	AA	AA	AA	AA	AA	AA	AA	AA	AA	AA	AA	AA	AG	AA	AA	AA	AA	AA	AA	AG	AA	AA	AA	AA	AA	AA	AA	AA	AA	AA
chr1_18464186_A_G	1	18464186	AA	AG	AG	AA	AG	AG	AG	AA	GG	AG	AG	AA	AA	AA	AA	AG	AA	AA	AA	AG	AA	AA	AA	AA	AA	AG	AA	AA	AA	AA	AG	AG	AA	AG	AA	AA	AA	AG	AG	AA	AA	AG	AG	AA	AG	AA	AA
li_G_A_chr1_18542179	1	18542179	CC	CC	CC	CC	TC	CC	CC	TT	CC	CC	CC	TC	CC	TC	CC	TC	CC	CC	CC	CC	CC	CC	TC	CC	CC	CC	CC	CC	CC	CC	CC	CC	CC	CC	TC	CC	TC	CC	CC	CC	CC	CC	CC	TC	CC	TC	CC
chr1_18544195_C_T	1	18544195	GG	GG	GG	GG	GG	GG	GG	AG	GG	GG	GG	GG	GG	GG	GG	GG	GG	GG	GG	GG	GG	GG	GG	GG	GG	GG	GG	GG	GG	AG	GG	GG	GG	GG	GG	GG	GG	GG	GG	GG	GG	GG	GG	GG	GG	GG	GG
chr1_18577173_C_T	1	18577173	TC	CC	TC	CC	CC	CC	CC	TC	CC	TC	CC	TC	CC	TC	TC	CC	CC	CC	CC	CC	CC	CC	TC	CC	CC	CC	CC	CC	CC	CC	CC	CC	CC	CC	TC	CC	TC	CC	CC	CC	CC	CC	CC	TC	CC	TC	TT
chr1_18582851_C_T	1	18582851	CC	CC	CC	TC	TC	CC	TC	CC	CC	CC	CC	CC	CC	CC	CC	CC	TC	CC	TC	CC	CC	TC	TC	CC	CC	CC	TC	TC	TC	TC	CC	CC	CC	CC	CC	CC	CC	TC	CC	TC	TC	CC	CC	TC	TC	CC	CC
chr1_18651435_C_T	1	18651435	TC	TC	TT	TC	TC	TC	TT	TC	TT	TT	TC	TC	CC	TC	TC	CC	TT	CC	TC	TC	CC	TT	TT	CC	CC	TC	TC	TC	TC	TT	TC	TC	CC	TC	TC	CC	TC	TT	TC	TC	TC	TC	TC	TT	TT	TC	TT
chr1_18654390_C_T	1	18654390	CC	CC	CC	CC	CC	CC	CC	CC	CC	CC	CC	CC	CC	CC	CC	CC	CC	CC	CC	CC	CC	CC	CC	CC	CC	CC	CC	CC	CC	TC	CC	CC	CC	CC	CC	CC	CC	CC	CC	CC	CC	CC	CC	CC	CC	CC	CC
chr1_18760209_A_G	1	18760209	GG	GG	GG	GG	GG	GG	GG	GG	GG	GG	GG	AG	GG	GG	GG	GG	GG	GG	AG	AG	AA	GG	GG	AG	GG	AG	GG	AG	GG	GG	AG	GG	AG	GG	AG	GG	GG	GG	AG	GG	AG	AG	AG	GG	GG	AG	GG
chr1_18883004_A_C	1	18883004	CC	CC	CC	CC	CC	CC	CC	AC	CC	CC	CC	CC	CC	CC	CC	CC	CC	AC	CC	CC	CC	CC	CC	CC	CC	CC	CC	CC	CC	AC	CC	CC	CC	CC	CC	CC	AC	CC	CC	CC	CC	CC	CC	CC	CC	CC	CC
be_G_A_chr1_18883369	1	18883369	GG	GG	GG	GG	GG	GG	GG	GG	AG	GG	GG	GG	GG	GG	GG	AG	GG	GG	GG	GG	GG	GG	GG	GG	GG	GG	GG	GG	GG	GG	GG	GG	GG	GG	GG	GG	GG	GG	GG	GG	GG	GG	GG	GG	GG	GG	GG
lb_C_T_chr1_18885079	1	18885079	TT	TT	TT	TC	TC	TC	TT	TT	TT	TT	TC	TC	CC	TT	TC	TC	TT	TT	TC	TC	CC	TT	TT	TC	TT	TC	TC	TC	TT	TT	TC	TT	TC	TT	TC	TT	TT	TT	TC	TT	TC	TC	TC	TT	TT	TC	TT
chr1_18902730_A_G	1	18902730	CC	TC	TC	TT	TT	TT	TT	TC	TT	TC	TT	TT	TT	TC	TC	TT	TT	TC	TT	TC	TT	TC	TT	TC	CC	TT	TT	TC	TT	TT	TC	TC	TC	TC	TT	CC	CC	TT	TT	TC	TC	TC	TC	TT	TT	TC	CC
chr1_18906357_A_G	1	18906357	TT	TT	TT	TT	TT	TT	TT	TT	TT	TT	TT	TT	TT	TT	TT	TT	TT	TT	TT	TC	TT	TT	TT	TC	TT	TT	TT	TC	TT	TT	TC	TT	TC	TT	TT	TT	TT	TT	TT	TT	TC	TC	TC	TT	TT	TC	TT
chr1_18973092_A_C	1	18973092	GG	GG	GG	GG	GG	GG	GG	GG	GG	GG	GG	GG	GG	GG	GG	GG	GG	GG	GG	TG	GG	GG	GG	TG	GG	GG	GG	TG	GG	GG	TG	GG	TG	GG	GG	GG	GG	GG	GG	GG	TG	TG	TG	GG	GG	TG	GG
chr1_19009322_A_G	1	19009322	AA	AA	AA	AA	AA	AA	AA	AA	AA	AA	AA	AA	AA	AA	AA	AA	AG	AA	AA	AA	AA	AA	AA	AG	AA	AA	AA	AA	AG	AA	AA	AA	AG	AA	AA	AA	AG	AA	AA	AA	AA	AA	AA	AA	AA	AA	AA
chr1_19045364_G_T	1	19045364	GG	GG	GG	GG	TG	GG	GG	GG	GG	GG	GG	TG	GG	GG	GG	TG	GG	TG	TG	TG	TT	GG	GG	TG	GG	TG	GG	GG	GG	TG	TG	GG	TG	GG	TG	GG	TG	GG	TG	GG	TG	GG	TG	GG	GG	TG	GG
chr1_19097478_A_G	1	19097478	CC	CC	CC	TC	CC	TC	CC	TC	CC	CC	CC	CC	TT	CC	TC	TC	CC	CC	CC	CC	CC	CC	CC	CC	CC	CC	TC	CC	CC	CC	CC	CC	CC	CC	CC	CC	CC	CC	CC	CC	CC	CC	CC	CC	CC	CC	CC
chr1_19117448_C_T	1	19117448	TT	TT	TT	TC	TT	TT	TC	TC	TT	TT	TT	TC	TT	TC	TT	TT	TC	TT	TC	TT	TT	TC	CC	TT	TT	TT	TC	TC	TC	TC	TT	TT	TT	TT	TC	TC	TT	TC	TT	TC	TC	TT	TT	CC	TC	TC	TT
chr1_19151567_C_T	1	19151567	GG	AG	AG	AG	GG	AA	AG	AG	AA	AG	AA	AG	AA	GG	AG	AG	GG	AG	AG	AG	AA	GG	GG	GG	GG	AA	AG	AG	GG	AG	AG	AG	GG	AG	AG	GG	AA	AG	AA	GG	GG	AA	AG	GG	AG	GG	GG
chr1_19186859_A_G	1	19186859	TC	TC	CC	TT	TT	TC	TC	TC	CC	CC	TC	TC	TT	TT	TC	TT	TT	CC	TC	CC	CC	TT	TT	TC	CC	CC	TT	TC	TT	TC	CC	TC	TC	TC	TC	TT	CC	TC	CC	TT	TC	CC	CC	TT	TC	TC	CC
chr1_19224395_A_G	1	19224395	AA	AG	AG	AA	AA	AG	AG	AG	GG	AG	AG	AG	AA	AA	AA	AA	AG	AG	AG	AG	GG	AA	AA	AA	AA	GG	AA	AG	AA	AG	AG	AG	AA	AG	AG	AA	AG	AG	GG	AA	AA	GG	AG	AA	AG	AA	AA
chr1_19231080_C_T	1	19231080	GG	GG	GG	GG	AG	GG	GG	GG	GG	GG	GG	GG	GG	GG	GG	AG	GG	GG	GG	GG	GG	GG	GG	GG	GG	GG	GG	GG	GG	GG	GG	GG	GG	GG	GG	GG	GG	GG	GG	GG	GG	GG	GG	GG	GG	GG	GG
chr1_19257832_A_G	1	19257832	GG	GG	GG	AG	GG	AG	GG	GG	GG	GG	GG	GG	AA	GG	AG	AG	AG	GG	GG	GG	GG	GG	GG	GG	GG	GG	AG	GG	GG	GG	GG	GG	GG	GG	GG	GG	GG	GG	GG	GG	GG	GG	GG	GG	GG	GG	GG
chr1_19258880_C_T	1	19258880	CC	TC	TC	CC	CC	TC	TC	TC	TT	TC	TC	CC	CC	CC	CC	CC	CC	CC	CC	TC	CC	CC	CC	CC	CC	TC	CC	TC	CC	CC	TC	TC	CC	TC	CC	CC	CC	TC	TC	CC	CC	TT	TC	CC	TC	CC	CC
chr1_19282978_A_G	1	19282978	GG	GG	GG	AG	GG	AG	GG	GG	GG	GG	GG	GG	AA	GG	AG	AG	GG	GG	GG	GG	GG	GG	GG	GG	GG	GG	AG	GG	GG	GG	GG	GG	GG	GG	GG	GG	GG	GG	GG	GG	GG	GG	GG	GG	GG	GG	GG
be_C_T_chr1_19335852	1	19335852	CC	CC	CC	CC	CC	CC	CC	CC	CC	CC	CC	CC	CC	CC	CC	CC	TC	CC	CC	CC	CC	TC	TC	CC	CC	CC	CC	CC	TC	CC	CC	CC	CC	CC	CC	CC	CC	CC	CC	CC	CC	CC	CC	TC	CC	CC	TC
lb_G_A_chr1_19365829	1	19365829	AA	AA	AA	AG	AA	AG	AA	AA	AA	AA	AA	AA	GG	AA	AG	AG	AG	AA	AA	AA	AA	AA	AA	AA	AA	AA	AG	AA	AA	AA	AA	AA	AA	AA	AA	AA	AG	AA	AA	AA	AA	AA	AA	AA	AA	AA	AA
chr1_19434157_C_T	1	19434157	TC	TT	TC	TC	TC	TC	TT	TT	TT	TC	TT	TT	CC	TT	CC	TC	TT	TC	TT	TC	TT	TT	TT	TC	CC	TT	TC	TT	TT	TT	TC	TT	TC	TT	TT	TT	TT	TT	TT	TT	TC	TT	TC	TT	TT	TC	CC
chr1_19473556_A_G	1	19473556	CC	CC	CC	CC	CC	CC	CC	CC	CC	CC	CC	CC	CC	CC	CC	CC	CC	CC	CC	TC	CC	CC	CC	TC	CC	CC	CC	CC	CC	CC	TC	CC	TC	CC	CC	CC	CC	CC	CC	CC	TC	CC	TC	CC	CC	TC	CC
chr1_19509283_A_G	1	19509283	CC	CC	CC	TC	CC	TC	CC	CC	CC	CC	CC	CC	TT	CC	TC	TC	CC	CC	CC	TC	CC	TC	CC	TC	CC	CC	TT	CC	CC	CC	TC	CC	TC	CC	CC	CC	TC	CC	CC	CC	TC	CC	TC	CC	CC	TC	CC
chr1_19545452_C_T	1	19545452	AA	AA	AA	AG	AA	AA	AG	AG	AA	AA	AG	AG	AA	AG	AA	AA	AG	AA	AG	AA	AA	AG	GG	AA	AA	AA	AA	AG	AG	AG	AA	AG	AA	AA	AG	AG	AG	AG	AA	AG	AG	AA	AA	GG	AG	AG	AA
chr1_19563280_C_T	1	19563280	TT	TT	TT	TT	TT	TT	TT	TC	TT	TT	TT	TC	TT	TC	TT	TT	TC	TT	TT	TT	TT	TT	TC	TC	TT	TT	TT	TT	TC	TT	TT	TT	TC	TT	TC	TT	TT	TT	TT	TT	TT	TT	TT	TC	TT	TC	TT
chr1_19565862_C_T	1	19565862	GG	AG	AG	AG	GG	AG	AA	AA	AA	AG	AA	AA	GG	AG	GG	GG	AG	AA	AA	AG	AA	AG	AA	GG	AA	AA	GG	AA	AG	AA	AG	AA	GG	AG	AA	AG	AA	AA	AA	AG	AG	AA	AG	AA	AA	AG	GG
chr1_19576877_A_G	1	19576877	AA	AA	AA	AG	AA	AA	AG	AG	AA	AA	AG	AG	AA	AG	AA	AA	AG	AA	AG	AG	AA	AG	GG	AG	AA	AA	AA	AG	AG	AG	AG	AG	AG	AA	AG	AG	AG	AG	AA	AG	GG	AA	AG	GG	AG	GG	AA
chr1_19616484_A_G	1	19616484	GG	AG	AG	GG	GG	AG	AG	AG	AA	AG	AG	GG	GG	GG	GG	GG	GG	GG	GG	AG	GG	GG	GG	GG	GG	AG	GG	AG	GG	GG	AG	AG	GG	AG	GG	GG	GG	AG	AG	GG	GG	AA	AG	GG	AG	GG	GG
chr1_19686518_A_G	1	19686518	TC	CC	TC	CC	TC	CC	CC	TC	CC	TC	CC	TC	CC	TC	TC	CC	TC	CC	CC	TC	CC	TC	TC	TT	CC	CC	CC	CC	TC	CC	TC	CC	TT	CC	TC	CC	CC	CC	CC	CC	TC	CC	TC	TC	CC	TT	TT
chr1_19715227_C_T	1	19715227	CC	TC	TC	TC	CC	TC	TT	TC	TT	TC	TT	CC	CC	CC	CC	CC	TC	TC	TC	TC	CC	TC	TC	CC	TC	TC	CC	TT	TC	TC	TC	TT	CC	TC	CC	TC	TC	TT	TC	TC	TC	TT	TC	TC	TT	CC	CC
chr1_19758132_C_T	1	19758132	GG	AG	AG	AG	GG	AG	AA	AA	AA	AG	AA	AA	GG	AG	GG	GG	AG	AA	AA	AG	AA	AG	AA	GG	AA	AA	GG	AA	AG	AA	AG	AA	GG	AG	AA	AG	AA	AA	AA	AG	AG	AA	AG	AA	AA	AG	GG
chr1_19793242_C_T	1	19793242	TT	TT	TT	TT	TT	TT	TT	TT	TT	TT	TT	TT	TT	TT	TT	TT	TT	TT	TT	TC	TT	TT	TT	CC	TT	TT	TT	TT	TC	TT	TC	TT	CC	TT	TT	TT	TT	TT	TT	TT	TC	TT	TC	TT	TT	TC	TT
chr1_19828192_C_T	1	19828192	GG	GG	GG	AG	AG	GG	AG	AG	GG	GG	AG	AG	GG	AG	GG	GG	AG	AG	AG	GG	GG	AG	AA	GG	GG	GG	GG	AG	AG	AG	GG	AG	GG	GG	AG	AG	AG	AG	GG	AG	AG	GG	GG	AA	AG	AG	GG
lb_G_A_chr1_19837314	1	19837314	AG	AG	GG	GG	GG	GG	GG	GG	GG	GG	GG	GG	GG	AG	GG	GG	AG	GG	GG	AG	GG	AG	GG	AA	GG	GG	GG	GG	AG	GG	AG	GG	AA	AG	GG	AG	GG	GG	GG	AG	AG	GG	AG	GG	GG	AG	GG
chr1_19866437_A_C	1	19866437	AA	AA	AA	AA	AA	AA	AA	AA	AA	AA	AC	AA	AA	AA	AA	AA	AA	AA	AA	AA	AA	AA	AA	AA	AA	AA	AA	AA	AA	AA	AA	AA	AA	AA	AA	AA	AC	AA	AA	AA	AA	AA	AA	AA	AA	AA	AA
chr1_19868076_A_G	1	19868076	CC	CC	CC	TC	CC	TC	CC	CC	CC	CC	CC	CC	TT	CC	TC	TC	CC	CC	CC	CC	CC	CC	CC	CC	CC	CC	TT	CC	CC	CC	CC	CC	CC	CC	CC	CC	CC	CC	CC	CC	CC	CC	CC	CC	CC	CC	CC
chr1_19882962_A_C	1	19882962	TT	TT	TT	TT	TG	TT	TT	TT	TT	TT	TT	TT	TT	TT	TT	TT	TT	TT	TT	TT	TT	TT	TT	TG	TT	TT	TT	TT	TG	TT	TT	TT	TG	TT	TT	TT	TT	TT	TT	TT	TT	TT	TT	TT	TT	TT	TT
chr1_19895748_C_T	1	19895748	TT	TC	TC	TC	TT	TC	CC	TC	CC	TC	TC	TC	TT	TT	TT	TT	TC	TC	CC	TC	CC	TC	TC	TT	TC	CC	TT	CC	TC	CC	TC	CC	TT	TC	TC	TC	TC	CC	CC	TC	TC	CC	TC	TC	CC	TT	TT
chr1_19930494_A_C	1	19930494	AA	AC	AC	AA	AA	AC	AC	AC	CC	AC	AC	AC	AA	AA	AA	AA	AA	AC	AC	AC	CC	AA	AA	AA	AC	CC	AA	AC	AA	AC	AC	CC	AA	AC	AC	AA	AC	AC	CC	AA	AA	CC	AC	AA	AC	AA	AA
chr1_19975589_A_G	1	19975589	AA	AA	AA	AA	AG	AA	AA	AA	AA	AA	AA	AG	AA	AA	AA	AA	AA	AG	AG	AG	GG	AA	AA	GG	GG	AG	AA	AA	AG	AG	AG	AA	GG	AA	AG	AA	GG	AA	AG	AA	AG	AA	AG	AA	AA	AG	AA
chr1_19990759_A_G	1	19990759	TT	TT	TT	TT	TT	TT	TT	TT	TT	TT	TT	TT	TT	TT	TT	TT	TT	TT	TT	TC	TT	TT	TT	TC	TT	TT	TT	TT	TT	TT	TC	TT	TC	TT	TC	TT	TT	TT	TT	TT	TC	TT	TC	TT	TT	TC	TT
chr1_19998477_A_G	1	19998477	TT	TC	TC	TT	TT	TC	TC	TC	CC	TC	CC	TT	TT	TC	TT	TT	TT	TC	TT	TC	TT	TT	TC	TT	TT	TC	TT	TC	TT	TT	TC	CC	TT	TC	TT	TT	TT	TC	TC	TT	TT	CC	TC	TT	TC	TT	TT
chr1_20013004_A_G	1	20013004	TT	TC	TC	TT	TT	TC	TC	TC	TC	TC	TC	TT	TT	TC	TT	TT	TT	TT	TT	TC	TT	TT	TC	TT	TT	TC	TT	TC	TT	TT	TC	TC	TT	TC	TT	TT	TT	TC	TC	TT	TT	TC	TC	TT	TC	TT	TT
lb_C_T_chr1_20420773	1	20420773	AA	AG	AG	AA	AA	AG	AG	AG	AG	AG	AG	AA	AA	AG	AA	AA	AA	AG	AA	AG	AG	AG	AG	AA	AG	AG	AA	AG	AA	AA	AG	AG	AA	AG	AA	AA	AA	AG	AG	AA	AA	AG	AG	AA	AG	AA	AA
chr1_20625147_A_G	1	20625147	TT	TC	TC	TT	TT	TC	TC	TC	CC	TC	TC	TC	TT	TC	TT	TT	TC	TC	TT	TC	TC	TC	TC	TT	CC	TC	TT	TC	TT	TC	TC	CC	TT	TC	TC	TT	TT	TC	TC	TT	TT	CC	TC	TT	TC	TC	TT
chr1_20641842_C_T	1	20641842	TT	TT	TT	TT	TT	TT	TT	TT	TT	TT	TT	TT	TT	TT	TT	TT	TT	TT	TT	TC	TT	TT	TT	TC	TT	TT	TT	TT	TT	TT	TC	TT	TC	TT	TC	TT	TT	TT	TT	TT	TC	TT	TC	TT	TT	TC	TT
chr1_20642990_A_G	1	20642990	GG	AG	AG	GG	GG	AG	AG	AG	AA	AG	AG	GG	GG	AG	GG	GG	GG	AG	GG	AG	AG	AG	AG	GG	AG	AG	GG	AG	GG	GG	AG	AA	GG	AG	GG	GG	GG	AG	AG	GG	GG	AA	AG	GG	AG	GG	GG
chr1_20648785_C_T	1	20648785	GG	GG	GG	AG	GG	GG	AG	GG	GG	GG	GG	AG	GG	GG	GG	GG	AG	GG	AA	AG	AG	AG	AG	AA	AG	AG	GG	AG	AA	AA	AG	GG	AA	GG	AG	AG	AG	AG	AG	AG	AA	GG	AG	AA	AG	AG	GG
chr1_20723234_C_T	1	20723234	AA	AA	AA	AG	AG	AG	AG	AG	AA	AA	AA	AA	GG	AA	AG	AG	AA	AG	AA	AA	AA	AA	AA	AG	AA	AA	GG	AA	AG	AA	AA	AA	AG	AA	AA	AA	AA	AA	AA	AA	AA	AA	AA	AA	AA	AA	AA
chr1_20750265_C_T	1	20750265	GG	AG	GG	AG	AG	AG	AG	AG	AA	GG	AA	AA	GG	GG	GG	GG	AA	AA	AA	AG	AG	AG	AG	AG	AG	AG	GG	AA	AA	AG	GG	AA	AG	AG	AG	AG	AG	AG	AG	AG	AG	AA	GG	AA	AG	AG	GG
lb_A_G_chr1_20825068	1	20825068	AG	AG	AG	AG	AG	AG	AG	AG	AG	AG	AG	AG	AG	AG	AG	AG	AG	AA	AA	AG	AA	AA	AG	AG	AG	AA	AG	AG	AA	AG	GG	AG	AG	AG	AG	AG	AG	AG	AA	AG	GG	AG	GG	AG	AG	AG	AG
chr1_20870639_A_C	1	20870639	GG	TG	GG	GG	GG	TG	GG	TG	TT	GG	TG	GG	GG	GG	GG	GG	GG	GG	GG	TG	GG	GG	GG	GG	GG	GG	GG	TG	GG	GG	GG	TG	GG	TG	GG	GG	GG	GG	GG	GG	GG	TT	GG	GG	GG	GG	GG
chr1_20902008_G_T	1	20902008	AC	AC	CC	AA	AC	AC	AA	AC	CC	CC	AC	AC	AA	AC	AC	AC	AC	AC	AA	CC	AA	AC	AC	CC	CC	AC	AA	AC	AC	AC	CC	AC	CC	AC	CC	AA	CC	AC	AC	AA	AC	CC	CC	AA	AC	CC	CC
chr1_20933816_C_T	1	20933816	GG	GG	GG	GG	GG	GG	GG	GG	GG	GG	GG	GG	GG	GG	GG	GG	GG	AG	GG	GG	GG	GG	GG	GG	AG	GG	GG	GG	GG	AG	GG	GG	GG	GG	GG	GG	AG	GG	GG	GG	GG	GG	GG	GG	GG	GG	GG
chr1_20944785_A_G	1	20944785	CC	CC	TC	CC	CC	CC	CC	CC	CC	TC	CC	TC	CC	TC	CC	CC	TC	TC	CC	CC	CC	CC	TC	TC	TC	TC	CC	CC	TC	CC	TT	CC	TC	CC	TC	CC	TC	TC	TC	CC	CC	CC	TC	CC	TC	TC	CC
chr1_20985372_C_T	1	20985372	GG	GG	GG	GG	GG	GG	GG	GG	GG	GG	GG	GG	GG	GG	GG	GG	GG	AG	GG	GG	GG	GG	GG	GG	AG	GG	GG	GG	GG	AG	GG	GG	GG	GG	GG	GG	AG	GG	GG	GG	GG	GG	GG	GG	GG	GG	GG
chr1_21007656_A_G	1	21007656	AG	GG	AA	AG	AA	GG	AG	GG	GG	AA	AG	AG	GG	AG	AG	AG	AG	GG	AA	AG	AA	AA	AA	AA	GG	AA	GG	AG	AA	AG	AG	AG	AA	GG	AG	AG	GG	AA	AA	AG	AA	GG	AA	AA	AA	AG	AA
chr1_21044474_C_T	1	21044474	CC	CC	CC	CC	CC	CC	CC	CC	CC	CC	CC	CC	CC	CC	CC	CC	CC	CC	CC	CC	CC	CC	CC	CC	CC	CC	CC	CC	CC	CC	CC	CC	CC	CC	CC	CC	TC	CC	CC	CC	CC	CC	CC	CC	CC	CC	CC
chr1_21076865_A_G	1	21076865	AG	AA	AG	AG	AG	AG	AG	AG	AA	AG	AG	AA	GG	AA	GG	GG	AA	AA	AA	AA	AA	AG	AA	AG	AA	AA	GG	AG	AG	AA	AA	AG	AG	AA	AA	AA	AA	AA	AA	AA	AA	AA	AA	AA	AA	AA	GG
chr1_21104634_A_C	1	21104634	CC	CC	CC	CC	CC	CC	CC	CC	CC	CC	CC	CC	CC	CC	CC	CC	CC	CC	CC	AC	CC	CC	CC	AC	CC	CC	CC	AC	CC	CC	CC	CC	AC	CC	AC	CC	CC	CC	CC	CC	AC	CC	AC	CC	CC	AC	CC
chr1_21111153_C_T	1	21111153	CC	CC	CC	TC	CC	CC	TC	CC	CC	CC	TC	TC	CC	CC	CC	CC	TT	TT	TC	CC	TC	TC	TC	CC	TT	CC	CC	TC	TC	TC	TC	CC	CC	CC	TC	TC	TT	TC	CC	TC	TC	CC	CC	TT	TC	TC	CC
chr1_21146880_A_G	1	21146880	AG	GG	AA	AA	AG	AG	AA	AG	GG	AA	AA	AG	AA	AG	AA	AA	AG	AA	AA	AG	AA	AA	AG	AA	AA	AA	AA	AA	AA	AA	AG	AA	AA	GG	AG	AG	GG	AA	AA	GG	AA	GG	AG	AA	AA	AG	AA
chr1_21179164_G_T	1	21179164	AC	CC	AC	AC	AC	AC	AC	AC	CC	AC	AC	AC	AA	AC	AA	AA	CC	CC	AC	AC	AC	AC	CC	AA	CC	AC	AA	AC	AC	CC	CC	AA	AA	CC	AC	CC	CC	CC	AC	CC	AC	CC	AC	CC	CC	AC	AA
chr1_21206468_A_C	1	21206468	CC	CC	CC	AC	CC	AC	AC	AC	CC	CC	CC	CC	AA	CC	AC	AC	CC	CC	CC	CC	CC	AC	CC	CC	CC	CC	AA	CC	CC	CC	CC	CC	CC	CC	CC	CC	CC	CC	CC	CC	CC	CC	CC	CC	CC	CC	CC
chr1_21223815_A_G	1	21223815	CC	CC	CC	CC	CC	CC	CC	CC	CC	CC	CC	CC	CC	CC	CC	CC	CC	TT	CC	CC	TC	CC	CC	CC	TC	CC	CC	CC	CC	CC	TC	CC	CC	CC	CC	CC	TC	CC	CC	CC	CC	CC	CC	CC	CC	CC	CC
chr1_21258195_G_T	1	21258195	AC	AC	AC	AC	AC	AA	AC	AC	AC	AC	AC	AC	AA	AC	AA	AA	CC	CC	AC	AC	AC	AC	CC	AA	CC	AC	AA	AC	AC	AC	CC	AA	AA	AC	AC	CC	CC	CC	AC	CC	AC	CC	AC	CC	CC	AC	AA
chr1_21373487_C_T	1	21373487	TC	TC	TT	TT	TT	TT	TT	TC	TC	TT	TT	TT	TT	TC	TT	TT	TT	TT	TT	TC	TT	TT	TC	TT	TT	TT	TT	TT	TT	TT	TC	TT	TT	TC	TT	TC	TT	TT	TT	TC	TT	CC	TC	TT	TT	TT	TT
chr1_21394971_C_T	1	21394971	AA	AA	AA	AA	AA	AA	AA	AA	AA	AA	AA	AA	AA	AA	AA	AA	AA	AG	AA	AA	AA	AA	AA	AA	AA	AA	AA	AA	AA	AA	AA	AA	AA	AA	AA	AA	AG	AA	AA	AA	AA	AA	AA	AA	AA	AA	AA
chr1_21405071_C_T	1	21405071	TC	TC	CC	CC	CC	CC	CC	TC	TC	CC	CC	CC	CC	TC	CC	CC	CC	CC	CC	TC	CC	CC	TC	CC	CC	CC	CC	CC	CC	CC	TC	CC	CC	TC	CC	TC	CC	CC	CC	TC	CC	TT	TC	CC	CC	CC	CC
chr1_21430574_A_G	1	21430574	TT	TT	TT	TT	TT	TT	TT	TT	TT	TT	TT	TT	TT	TT	TT	TT	TT	TC	TT	TT	TT	TT	TT	TT	TC	TT	TT	TT	TT	TT	CC	TT	TT	TT	TT	TT	TC	TT	TT	TT	TT	TT	TT	TT	TT	TT	TT
chr1_21473096_C_T	1	21473096	TT	TT	TT	TT	TT	TT	TT	TT	TT	TT	TC	TT	TT	TT	TT	TT	TT	CC	TT	TT	TT	TT	TT	TT	CC	TT	TT	TT	TT	TC	TC	TT	TT	TT	TT	TT	TT	TT	TT	TT	TT	TT	TT	TT	TT	TT	TT
chr1_21503298_C_T	1	21503298	AG	AG	AA	AA	AG	AA	AA	AG	AG	AA	AG	AA	AA	AG	AA	AA	AA	GG	AA	AG	AG	AA	AG	AA	GG	AA	AA	AA	AA	AG	GG	AA	AA	AA	AA	AG	GG	AA	AA	AG	AA	GG	AG	AA	AA	AA	AA
chr1_21505077_C_T	1	21505077	AA	AG	AA	AG	AA	GG	AG	AG	AG	AA	AA	AA	GG	AA	AG	AG	AA	AA	AA	AA	AA	AA	AA	AA	AA	AA	AG	AA	AA	AA	AA	AA	AA	AG	AA	AG	AA	AA	AA	AA	AA	AA	AA	AG	AA	AA	AA
chr1_21600956_A_G	1	21600956	TC	TC	TT	TT	TC	TT	TT	TC	TC	TT	TC	TT	TT	TT	TT	TT	TT	TC	TT	TC	TT	TT	TT	TT	TC	TT	TT	TT	TT	TT	CC	TC	TT	TT	TT	TC	TC	TT	TT	TC	TT	CC	TC	TT	TT	TT	TC
chr1_21610516_C_T	1	21610516	TC	TT	TT	TC	TC	TT	TC	TT	TT	TC	TC	TC	TT	TC	TC	TC	CC	TT	CC	TC	CC	TC	CC	TC	TT	TC	TC	CC	TC	TT	TT	TC	TC	TC	TC	TT	TT	TC	TC	TT	CC	TT	TC	TC	TC	TC	TC
chr1_21676342_A_C	1	21676342	GG	GG	TG	GG	GG	GG	GG	GG	GG	GG	GG	GG	GG	GG	GG	GG	GG	TG	GG	GG	TG	GG	GG	GG	GG	GG	GG	GG	GG	GG	GG	GG	GG	GG	GG	GG	GG	TG	GG	GG	GG	GG	GG	GG	GG	GG	GG
chr1_21713586_A_G	1	21713586	TC	TC	TT	CC	TC	CC	CC	TC	TC	TC	CC	TC	CC	TC	CC	CC	CC	TC	CC	TC	TC	CC	CC	CC	CC	TC	CC	CC	CC	CC	TC	CC	CC	CC	TC	TC	TT	TC	TC	TT	CC	TT	TC	CC	TC	TC	TC
chr1_21718827_A_G	1	21718827	TC	TC	CC	TT	TC	TT	TT	TC	TC	TC	TT	TC	TT	TC	TT	TT	TT	TC	TT	TC	TC	TT	TT	TT	TT	TC	TT	TT	TT	TT	TC	TT	TT	TT	TC	TC	CC	TC	TC	CC	TT	CC	TC	TT	TC	TC	TC
chr1_21762270_C_T	1	21762270	CC	CC	TT	TT	CC	CC	TT	CC	CC	TT	TT	CC	CC	CC	CC	CC	TT	TT	TT	CC	TT	TT	TC	TT	TT	TT	TC	TT	TT	TT	TC	CC	TT	TT	CC	CC	TC	TC	TT	CC	TT	CC	CC	TT	TT	CC	CC
ae_T_C_chr1_21777172	1	21777172	GG	AG	GG	AG	GG	AA	AG	AG	AG	GG	AG	AA	AA	GG	AG	AG	GG	AG	AG	AG	AG	GG	GG	AG	AG	AG	AG	GG	GG	AG	GG	AA	AG	AG	AA	AG	AG	GG	AG	AG	AG	GG	AG	AG	GG	AA	GG
chr1_21790591_C_T	1	21790591	GG	GG	GG	GG	GG	GG	GG	GG	GG	GG	GG	GG	GG	GG	GG	GG	GG	AG	GG	GG	GG	GG	GG	GG	GG	GG	GG	GG	GG	AG	GG	GG	GG	GG	GG	GG	AG	GG	GG	GG	GG	GG	GG	GG	GG	GG	GG
lb_A_G_chr1_21803230	1	21803230	TT	TT	TT	TT	TT	TT	TT	TT	TT	TT	TT	TT	TT	TT	TT	TT	TT	TT	TT	TT	TT	TT	TT	TT	TT	TT	TT	TT	TT	TT	TT	TT	TT	TT	TT	TT	TT	TT	TT	TT	TT	TT	TT	TT	TT	TT	TT
chr1_21860087_G_T	1	21860087	AC	CC	AA	AC	AC	CC	AC	CC	CC	AA	AC	AC	CC	AC	AC	AC	AA	AA	AA	AC	AA	AA	AC	AA	AA	AA	AC	AA	AA	AA	AC	AC	AA	AC	AC	CC	AC	AA	AA	CC	AA	CC	AC	AA	AA	AC	AA
chr1_21868647_A_G	1	21868647	CC	TC	TT	TT	CC	TT	TT	TC	TC	TT	TT	TT	TT	CC	TT	TT	TC	CC	TT	TC	TT	TT	CC	TT	CC	TT	TT	TC	TC	CC	CC	TT	TT	TT	TT	TC	CC	TT	TT	TC	TT	CC	TC	TC	TT	TT	TC
chr1_21931422_C_T	1	21931422	TT	TT	TT	TT	TT	TT	TT	TT	TT	TT	TT	TT	TT	TT	TT	TT	TT	TC	TT	TT	TT	TT	TT	TC	CC	TT	TC	TT	TC	CC	TC	TT	TC	TT	TT	TT	TT	TT	TT	TT	TT	TT	TT	TC	TT	TT	TT
SNP1025_100	1	21938260	GG	GG	GG	GG	GG	GG	GG	GG	GG	GG	GG	AG	GG	GG	GG	GG	GG	AG	AG	AG	AA	GG	GG	AG	AG	AG	GG	GG	GG	AG	AG	AG	AG	AG	AG	GG	GG	GG	AG	GG	AG	GG	AG	GG	GG	AG	GG
chr1_21967275_A_G	1	21967275	TC	TC	CC	CC	TC	CC	CC	TC	TC	CC	TC	TC	CC	TC	CC	CC	CC	TT	CC	TC	CC	CC	TC	CC	TC	CC	CC	CC	CC	TT	TT	CC	CC	TC	TC	TC	TT	CC	CC	TT	CC	TT	TC	CC	CC	TC	CC
chr1_22066956_G_T	1	22066956	CC	AC	CC	AA	CC	AA	AA	AC	AC	CC	AC	AC	AA	CC	AC	AC	AA	CC	AC	AC	CC	AC	AC	AA	CC	CC	AA	AC	AA	AC	CC	AA	AA	AC	AC	AC	CC	AC	CC	CC	AA	CC	AC	AC	AC	AC	CC
chr1_22075765_C_T	1	22075765	TT	TT	TT	TT	TT	TT	TT	TT	TT	TT	TT	TC	TT	TT	TT	TT	TT	TT	TC	TC	CC	TC	TT	TC	TT	TC	TC	TT	TT	TT	TT	TC	TC	TT	TC	TT	TT	TT	TC	TT	TC	TT	TC	TT	TT	TC	TT
chr1_22107348_G_T	1	22107348	TT	TT	TT	TG	TT	TT	TG	TT	TT	TT	TT	TG	TT	TT	TT	TT	GG	TT	TG	TG	TT	TG	TG	GG	TT	TT	TG	TG	GG	TT	TT	TG	GG	TT	TG	TT	TT	TG	TT	TT	GG	TT	TG	TG	TG	TG	TT
chr1_22133457_A_C	1	22133457	CC	CC	CC	CC	CC	CC	CC	CC	CC	CC	CC	AC	CC	CC	CC	CC	CC	CC	CC	AC	CC	CC	CC	AA	AC	CC	AC	CC	AC	CC	CC	AC	AA	CC	AC	CC	CC	CC	CC	CC	AC	CC	AC	AC	CC	AC	CC
chr1_22184356_C_T	1	22184356	AA	AA	AG	AA	AA	AA	AA	AA	AA	AG	AA	AG	AA	AG	AA	AA	AA	AA	AA	AA	AA	AA	AA	AA	AA	AG	AA	AA	AA	AA	AA	AA	AA	AA	AG	AA	AG	AG	AG	AG	AA	AA	AA	AA	AG	AG	AA
chr1_22186509_C_T	1	22186509	TC	CC	TC	TC	TC	CC	TC	CC	CC	TC	TT	CC	CC	TC	TC	TC	TT	CC	TT	CC	TT	TT	TC	CC	TC	TC	CC	TT	TC	TC	CC	TC	CC	CC	CC	CC	CC	TC	TC	CC	TC	CC	CC	TT	TC	CC	TT
chr1_22190393_G_T	1	22190393	TG	GG	GG	GG	TG	GG	GG	GG	GG	TG	GG	GG	GG	TG	TG	TG	GG	GG	GG	GG	GG	GG	GG	GG	GG	GG	GG	TG	GG	GG	GG	GG	GG	GG	GG	GG	GG	GG	GG	GG	GG	GG	GG	GG	GG	GG	TT
chr1_22216753_A_G	1	22216753	CC	CC	CC	CC	CC	CC	CC	CC	CC	CC	CC	CC	CC	CC	CC	CC	CC	TC	CC	CC	CC	CC	CC	CC	TC	CC	CC	CC	CC	TC	TC	CC	CC	CC	CC	CC	TC	TC	CC	CC	CC	CC	CC	CC	CC	CC	CC
chr1_22273966_A_G	1	22273966	TC	TT	TT	TC	TC	TT	TC	TT	TT	TC	CC	TC	TT	TC	TC	TC	CC	TT	CC	TC	CC	TC	CC	CC	TC	TC	TC	CC	CC	TC	TT	CC	CC	TC	TC	TT	TT	TC	TC	TT	CC	TT	TC	CC	TC	TC	CC
chr1_22322441_G_T	1	22322441	TG	TG	TG	TG	TG	TT	TG	TG	TG	TT	TG	TG	TT	TT	TT	TT	GG	TT	GG	GG	TG	TG	GG	GG	TT	TG	TG	TG	GG	TT	TG	TG	GG	TG	TG	TG	TG	TG	TG	TG	GG	GG	GG	TG	TG	TG	TG
chr1_22328219_C_T	1	22328219	CC	CC	TC	CC	CC	CC	CC	CC	CC	TC	CC	TC	CC	TC	CC	CC	CC	TC	CC	CC	CC	CC	TC	CC	CC	TC	TC	CC	CC	CC	CC	CC	CC	CC	TC	CC	TC	TC	TC	TC	CC	CC	CC	CC	TC	TC	CC
chr1_22359683_A_G	1	22359683	TC	TC	TC	CC	TC	CC	CC	TC	TC	CC	CC	CC	CC	CC	CC	CC	CC	TT	CC	TC	CC	CC	CC	CC	TC	CC	CC	CC	CC	TC	TT	CC	CC	CC	CC	TC	TT	TC	CC	TC	CC	TT	TC	CC	CC	CC	TC
cn_G_A_chr1_22426516	1	22426516	GG	AG	AG	AG	GG	AG	AG	AG	AG	AG	GG	GG	AG	AG	AG	AG	GG	GG	GG	GG	GG	GG	GG	GG	GG	AG	GG	GG	GG	GG	GG	GG	GG	AG	GG	AG	GG	GG	AG	AG	GG	GG	GG	GG	AG	GG	GG
chr1_22428538_C_T	1	22428538	AG	AG	AA	AA	AG	AA	AA	AG	AG	AA	AA	AA	AA	AA	AA	AA	AA	AA	AA	AG	AA	AA	AA	AA	AA	AA	AA	AA	AA	AA	AG	AA	AA	AA	AA	AG	AG	AA	AA	AG	AA	GG	AG	AA	AA	AA	AG
chr1_22466694_A_C	1	22466694	TT	TT	TG	TT	TT	TG	TT	TT	TT	TG	TT	TT	TG	TG	TT	TT	TT	TG	TT	TT	TT	TT	TT	TT	TG	TG	TG	TT	TT	TG	GG	TT	TT	TG	TT	TT	TT	TT	TG	TG	TT	TT	TG	TT	TG	TT	TT
chr1_22481214_A_G	1	22481214	AA	AA	AG	AA	AA	AG	AA	AA	AA	AG	AA	AA	AG	AG	AA	AA	AA	AG	AA	AA	AA	AA	AA	AA	AG	AG	AG	AA	AA	AG	GG	AA	AA	AG	AA	AA	AA	AA	AG	AG	AA	AA	AG	AA	AG	AA	AA
chr1_22498675_A_G	1	22498675	AA	AA	AA	AA	AA	AA	AA	AA	AA	AA	AA	AA	AA	AA	AA	AA	AA	AA	AA	AA	AG	AA	AA	AA	AA	AA	AA	AA	AA	AA	AA	AA	AA	AA	AA	AA	AG	AA	AA	AA	AA	AA	AA	AA	AA	AA	AA
chr1_22540675_A_G	1	22540675	CC	CC	CC	CC	CC	CC	CC	CC	CC	CC	CC	CC	CC	CC	CC	CC	CC	CC	CC	CC	CC	CC	CC	CC	CC	CC	CC	CC	CC	CC	CC	CC	CC	CC	CC	CC	CC	CC	CC	CC	CC	CC	CC	CC	CC	CC	CC
chr1_22575141_A_G	1	22575141	AA	AA	AA	AG	AA	AA	AA	AG	AA	AA	AA	AG	AG	AA	AG	AG	AA	AA	AA	AA	AG	AA	AA	AA	AA	AA	AA	AA	AA	AA	AA	AA	AA	AA	AG	AA	AA	AA	AA	AA	AA	AA	AA	AA	AA	AG	AA
chr1_22609084_C_T	1	22609084	TC	CC	TT	TC	TC	CC	CC	TC	CC	TT	TC	TC	TT	TT	TT	TT	TC	TT	TC	CC	TT	TC	TT	TC	TT	TT	TT	TC	TT	TT	TT	CC	TC	TC	TC	CC	TC	TT	TT	TC	CC	CC	TC	TC	TT	TC	TC
chr1_22644187_C_T	1	22644187	CC	CC	TT	CC	CC	CC	CC	CC	CC	TC	CC	CC	CC	TC	CC	CC	CC	CC	CC	TC	CC	CC	CC	CC	CC	TC	CC	CC	CC	CC	TC	CC	CC	TC	CC	CC	TC	CC	TC	CC	CC	CC	TC	CC	TC	CC	CC
chr1_22679750_A_C	1	22679750	TT	TT	TT	TT	TT	TT	TT	TT	TT	TT	TG	TT	TG	TT	TT	TT	TG	GG	TT	TT	TT	TG	GG	TT	TG	TT	TG	TT	GG	TG	TG	TT	TG	TT	TT	TT	TT	GG	TT	TT	TT	TT	TT	TT	TG	TT	TT
chr1_22715654_C_T	1	22715654	TC	TT	TT	TT	TC	TT	TT	TT	TT	TC	TC	TT	TC	TC	TC	TC	TC	TC	TC	TT	TC	TC	CC	TC	TT	TC	TC	TC	CC	CC	TT	TT	TC	TT	TT	TT	TT	CC	TC	TC	TT	TT	TT	TT	TC	TT	TC
chr1_22715654_C_T	1	22715654	AG	AA	AA	AA	AG	AA	AA	AA	AA	AG	AG	AA	AG	AG	AG	AG	AG	AG	AG	AA	AG	AG	GG	AG	AA	AG	AG	AG	GG	GG	AA	AA	AG	AA	AA	AA	AA	GG	AG	AG	AA	AA	AA	AA	AG	AA	AG
chr1_22750062_C_T	1	22750062	AG	GG	AA	AG	AG	GG	GG	AG	GG	AA	AG	AG	AA	AA	AA	AA	AG	AA	AG	AG	AA	AG	AG	AG	AA	AA	AG	AG	AA	AA	AA	GG	AG	AG	AG	GG	AA	AA	AA	AG	GG	GG	AG	AG	AA	AG	AG
chr1_22783490_G_T	1	22783490	CC	CC	CC	AC	CC	CC	CC	AC	CC	CC	CC	AC	AA	AC	AC	AC	CC	CC	CC	CC	AC	CC	CC	CC	AC	CC	AC	CC	CC	CC	CC	CC	CC	CC	AC	CC	AC	CC	CC	CC	CC	CC	CC	AC	CC	AC	CC
be_C_T_chr1_22790597	1	22790597	GG	GG	GG	GG	GG	AG	GG	GG	AG	GG	GG	GG	GG	AG	AG	GG	GG	AG	GG	GG	GG	GG	AG	GG	GG	GG	GG	GG	AG	GG	GG	GG	GG	GG	GG	AG	GG	AG	GG	GG	AG	GG	GG	GG	GG	GG	GG
chr1_22822369_A_G	1	22822369	AG	AA	AA	AA	AG	AA	AA	AG	AA	AG	AA	AG	AA	AA	AG	AG	AA	AG	AG	AA	GG	AG	AA	AA	AG	AG	AA	AG	AA	GG	AA	AA	AA	AA	AG	AA	AG	AA	AG	AG	AA	AA	AA	AG	AA	AG	AG
chr1_22857939_C_T	1	22857939	TC	TT	TT	TT	TC	TT	TT	TC	TT	TC	TT	TC	TC	TT	TC	TC	TT	TC	TC	TT	CC	TT	TT	TT	TC	TC	TC	TC	TT	CC	TT	TT	TT	TT	TC	TT	TC	TT	TC	TC	TT	TT	TT	TC	TT	TC	TC
chr1_22921027_A_C	1	22921027	AC	CC	CC	AC	CC	CC	CC	AC	CC	AC	CC	AC	AA	AC	AA	AC	CC	CC	AC	CC	AC	CC	CC	AC	AC	CC	AC	CC	AC	AC	CC	CC	CC	CC	AC	CC	AC	CC	CC	CC	CC	CC	CC	AC	CC	AC	CC
chr1_22964178_A_G	1	22964178	AG	GG	GG	GG	GG	GG	GG	AG	GG	AG	GG	AG	AG	GG	AG	GG	GG	GG	AG	GG	AG	GG	GG	AG	GG	GG	AG	GG	AG	AG	GG	GG	GG	GG	AG	GG	AG	GG	GG	GG	GG	GG	GG	GG	GG	AG	GG
chr1_23000434_C_T	1	23000434	TT	TT	TT	TC	TT	TT	TT	TT	TT	TT	TT	TT	TC	TC	TC	TC	TT	TT	TT	TT	TT	TT	TT	TT	TC	TT	TT	TT	TT	TT	TT	TT	TT	TT	TT	TT	TT	TT	TT	TT	TT	TT	TT	TC	TT	TT	TT
chr2_12966_C_T	2	12966	TC	TC	TT	CC	CC	TC	TT	TC	TT	TT	TC	TC	CC	TC	TC	CC	TT	CC	TC	TC	TC	TT	CC	TC	TC	TC	TC	TC	TC	TC	TC	TC	TC	CC	TC	TT	CC	CC	CC	CC	TC	CC	TC	TC	TT	TC	TT
chr2_39272_C_T	2	39272	CC	CC	CC	CC	CC	TC	CC	TC	CC	CC	CC	CC	CC	TC	CC	CC	CC	CC	CC	CC	CC	CC	TT	CC	TC	CC	CC	CC	CC	CC	CC	CC	CC	TC	CC	CC	CC	TC	CC	CC	CC	CC	CC	CC	CC	CC	CC
chr2_46846_A_C	2	46846	TG	TG	TG	GG	GG	TG	GG	TT	TT	TT	TG	TG	GG	TT	TG	GG	TT	GG	TG	TG	TG	TT	TT	TG	TT	GG	TG	GG	TG	TG	TG	GG	TG	TG	GG	TT	GG	TG	GG	GG	TG	GG	TG	TG	TG	GG	TT
chr2_80247_C_T	2	80247	AG	AG	AG	AA	AA	AA	AA	AG	GG	GG	AG	AG	AA	AG	AG	AA	GG	AA	AG	AG	AG	GG	AA	AG	AG	AA	AG	AA	AG	AG	AG	AA	AG	AA	AA	GG	AA	AA	AA	AA	AG	AA	AG	AG	AG	AA	GG
chr2_109895_C_T	2	109895	GG	AG	GG	GG	GG	AG	GG	AG	GG	GG	GG	GG	GG	AG	GG	GG	GG	GG	GG	GG	GG	GG	AA	GG	AG	GG	GG	GG	GG	GG	GG	GG	GG	AA	GG	GG	GG	AG	GG	GG	GG	GG	GG	GG	GG	GG	GG
chr2_141152_A_G	2	141152	TT	TT	CC	TT	TT	TT	TC	TT	TC	TT	TC	TC	TT	TC	TT	TT	TC	TT	TC	TC	TC	TC	TT	TC	TT	TT	TC	TT	TC	TC	TT	TT	TC	TT	TC	TC	TT	TT	TT	TT	TC	TT	TC	TT	TC	TC	TC
chr2_161067_C_T	2	161067	CC	CC	TC	CC	CC	CC	CC	CC	TC	CC	TC	TC	CC	TC	CC	CC	TC	CC	TC	TC	TC	TC	CC	TC	CC	CC	TC	CC	TC	TC	CC	CC	TC	CC	TC	TC	CC	CC	CC	CC	TC	CC	TC	CC	TC	TC	TC
chr2_196889_A_G	2	196889	GG	GG	GG	AG	GG	AA	AG	AA	GG	AA	GG	GG	AG	GG	GG	AG	GG	GG	GG	AG	GG	GG	GG	AG	GG	GG	AG	GG	GG	AG	GG	AG	GG	GG	GG	AG	GG	AG	GG	AG	GG	GG	GG	GG	GG	GG	GG
chr2_235174_C_T	2	235174	CC	CC	CC	TC	CC	TT	TC	TT	CC	TT	CC	CC	TC	CC	CC	TC	CC	CC	CC	TC	CC	CC	CC	TC	CC	CC	TC	CC	CC	TC	CC	TC	CC	CC	CC	TC	CC	TC	CC	TC	CC	CC	CC	CC	CC	CC	CC
lb_C_T_chr2_245862	2	245862	GG	GG	GG	GG	AG	GG	GG	GG	AG	GG	AA	GG	GG	AG	GG	AG	GG	GG	AG	AG	GG	AG	AG	GG	GG	AG	GG	GG	GG	GG	GG	AG	GG	GG	AG	GG	GG	AG	GG	GG	AG	GG	AG	GG	GG	AG	GG
chr2_266133_C_T	2	266133	AG	AG	GG	AG	GG	GG	AG	GG	GG	GG	GG	AG	AG	GG	GG	GG	AG	AA	AG	GG	AG	AG	AG	AG	AA	GG	AG	AG	GG	GG	AG	GG	GG	AG	AG	AG	AG	GG	GG	AG	GG	AG	GG	AG	GG	AG	GG
chr2_269208_A_G	2	269208	CC	CC	CC	CC	TC	CC	CC	CC	CC	CC	CC	TC	CC	CC	CC	CC	TC	CC	CC	CC	TC	CC	CC	CC	CC	CC	CC	CC	TC	TC	TC	CC	TT	CC	CC	CC	TC	CC	TC	CC	TC	CC	TC	CC	CC	CC	CC
chr2_296224_A_G	2	296224	TT	TT	TT	TC	TT	CC	TC	CC	TT	CC	TT	TT	TC	TT	TT	TC	TT	TT	TT	TC	TT	TT	TT	TC	TT	TT	TC	TT	TT	TC	TT	TC	TT	TT	TT	TC	TT	TC	TT	TC	TT	TT	TT	TT	TT	TT	TT
chr2_328553_A_G	2	328553	CC	CC	CC	CC	CC	CC	CC	CC	TC	CC	TC	CC	CC	TC	CC	TC	CC	CC	TC	TC	CC	CC	TC	CC	CC	TC	CC	CC	CC	CC	CC	CC	CC	CC	TC	CC	CC	TC	CC	CC	TC	CC	TC	CC	CC	TC	CC
chr2_349619_A_G	2	349619	AG	GG	AG	AG	AG	AA	AA	AA	AG	AA	AG	GG	AA	AA	AG	AA	GG	GG	GG	AG	GG	AG	AG	AG	GG	AG	AA	AG	GG	AG	GG	AG	GG	GG	GG	AG	AG	AA	AG	AG	GG	GG	GG	GG	AG	GG	AA
chr2_358571_A_G	2	358571	TT	TT	TT	TT	TT	TT	TT	TT	TT	TT	TT	TT	TT	TT	TT	TT	TT	TT	TT	TT	TT	TT	TT	TT	TT	TT	TT	TC	TT	TT	TT	TT	TT	TT	TT	TT	TT	TT	TT	TT	TT	TT	TT	TT	TT	TT	TT
chr2_381365_A_G	2	381365	CC	CC	CC	CC	CC	CC	TC	CC	TC	CC	TT	CC	CC	TC	CC	TC	CC	CC	CC	CC	CC	TC	TC	CC	CC	CC	CC	CC	CC	CC	CC	TC	CC	CC	CC	CC	TC	TC	CC	CC	CC	CC	CC	CC	CC	CC	TC
chr2_422927_C_T	2	422927	GG	GG	GG	AG	AG	AA	AG	AA	GG	AA	GG	AG	AA	GG	GG	AG	GG	GG	AG	AA	AG	GG	GG	AG	GG	AG	AA	GG	GG	AG	GG	AG	AG	GG	AG	AG	GG	AG	AG	AG	AG	GG	AG	GG	GG	AG	GG
chr2_424424_A_G	2	424424	GG	AG	AG	AG	AA	AA	AG	AA	AG	AA	GG	GG	AG	GG	AG	AG	AG	GG	AG	AA	GG	GG	GG	AG	GG	AG	AG	GG	AA	AA	AG	AG	AG	AG	AG	AG	GG	AG	GG	AG	AA	AG	AA	AG	AG	AG	GG
chr2_453380_A_G	2	453380	AG	AA	AG	AG	AG	GG	AG	GG	AA	GG	AG	AA	AG	AG	AG	AG	AA	AA	AG	GG	AA	AG	AG	AG	AA	GG	AG	AA	AA	AG	AA	GG	AA	AA	AG	AG	AA	GG	AG	AG	AG	AA	AG	AA	AG	AG	GG
chr2_481400_C_T	2	481400	GG	GG	AG	AG	AG	AA	AG	AA	GG	AA	AG	GG	AG	AG	GG	AG	GG	GG	AG	AA	GG	AG	GG	AG	GG	AA	AG	GG	GG	AG	GG	AA	GG	GG	AG	AG	GG	AG	AG	AG	AG	GG	AG	GG	AG	AG	GG
chr2_486451_C_T	2	486451	GG	GG	GG	GG	GG	GG	GG	GG	GG	GG	GG	GG	GG	GG	GG	GG	GG	GG	GG	GG	GG	GG	GG	GG	GG	GG	GG	GG	GG	GG	GG	GG	GG	AG	GG	GG	AG	GG	GG	GG	GG	AG	GG	GG	GG	GG	GG
chr2_517596_C_T	2	517596	AA	AA	AA	AG	AA	GG	AG	GG	AA	GG	AA	AG	AG	AA	AA	AG	AA	AA	AA	AG	AG	AA	AG	AG	AA	AA	AG	AA	AA	AG	AA	GG	AG	AA	AA	AG	AA	GG	AG	AG	AA	AA	AA	AA	AA	AA	AA
chr2_543373_C_T	2	543373	CC	CC	TC	TC	TC	TT	TT	TT	TC	TT	TT	TC	TC	TT	CC	TT	CC	CC	TC	TT	TC	TC	TC	TC	CC	TT	TC	CC	CC	TC	CC	TT	TC	CC	TC	TC	TC	TT	TT	TC	TC	CC	TC	CC	TC	TC	TC
chr2_578645_C_T	2	578645	GG	GG	AG	GG	AG	GG	GG	GG	AG	GG	AA	GG	GG	AG	GG	AG	GG	GG	AG	AG	GG	GG	GG	GG	GG	AA	GG	GG	GG	GG	GG	GG	GG	GG	AG	GG	GG	GG	AG	GG	AG	GG	AG	GG	AG	AG	GG
chr2_578893_A_G	2	578893	AG	AG	GG	AG	AG	GG	GG	GG	GG	GG	GG	AA	AG	GG	GG	GG	AG	AA	AG	GG	AA	AG	AA	AG	AA	GG	AG	AA	GG	GG	AG	AG	AG	AG	AG	AG	GG	AG	AG	AG	GG	AG	GG	AG	GG	AG	GG
chr2_604535_G_T	2	604535	TT	TG	TG	TT	TT	TT	TG	TT	TG	TT	TT	TG	TT	TT	TG	TT	TG	TT	TG	TG	TG	TT	TG	TT	TT	TG	TT	TT	GG	TG	TG	TT	GG	TG	TG	TT	GG	TG	TG	TT	GG	TG	GG	TG	TG	TG	TT
chr2_655133_A_C	2	655133	AC	CC	AC	AC	CC	AA	AA	AA	AC	AA	AC	AC	AC	AC	AA	AC	AC	CC	AC	AA	AC	CC	AC	AC	CC	AA	AC	CC	AA	AA	AA	AC	AA	AC	AC	AC	AC	AA	AA	AC	AA	AC	AA	AC	AC	AC	AA
chr2_670423_C_T	2	670423	TT	TC	TC	TT	TT	TT	TT	TT	TC	TT	TT	TT	TT	TT	TC	TT	TC	TT	TT	TT	TT	TT	TT	TT	TT	TT	TT	TT	CC	TC	TC	TC	TC	TC	TT	TT	TC	TT	TT	TT	TC	TC	TC	TC	TC	TT	TT
chr2_732014_A_G	2	732014	AG	GG	GG	GG	AA	GG	GG	GG	GG	GG	AG	GG	AG	AA	AG	GG	GG	GG	GG	GG	GG	AG	GG	GG	GG	GG	AG	AG	GG	GG	GG	GG	GG	GG	GG	GG	GG	GG	GG	GG	GG	GG	GG	GG	GG	GG	AA
chr2_732850_C_T	2	732850	TT	TC	TC	TT	TC	TT	TT	TT	TT	TT	TT	TT	TT	TC	TC	TT	TT	TT	TT	TT	TT	TT	TT	TT	TT	TT	TT	TT	TC	TT	TT	TC	TT	TC	TT	TT	TC	TT	TT	TT	TT	TC	TT	TT	TC	TT	TC
cn_T_C_chr2_738148	2	738148	TT	TT	TT	TT	TC	TT	TT	TT	TT	TT	TT	TT	TT	TC	TT	TT	TT	TT	TT	TT	TT	TT	TT	TT	TT	TT	TT	TT	TT	TT	TT	TT	TT	TT	TT	TT	TT	TT	TT	TT	TT	TT	TT	TT	TT	TT	TC
lb_A_G_chr2_741017	2	741017	TC	TT	TT	TT	TC	TT	TT	TT	TT	TT	TT	TT	TC	TT	TC	TT	TT	TT	TT	TT	TT	TC	TT	TT	TT	TT	TC	TC	TT	TT	TT	TT	TT	TT	TT	TT	TT	TT	TT	TT	TT	TT	TT	TT	TT	TT	TC
chr2_763931_G_T	2	763931	GG	TG	TG	GG	GG	GG	TG	GG	GG	GG	GG	GG	GG	GG	GG	GG	TG	GG	GG	GG	GG	GG	GG	GG	GG	GG	GG	GG	TG	TG	TG	TG	TG	TG	GG	GG	TT	GG	GG	GG	TG	TG	TG	GG	TG	GG	GG
chr2_836550_C_T	2	836550	CC	CC	CC	CC	CC	CC	TC	CC	CC	CC	CC	CC	CC	CC	CC	CC	CC	CC	CC	CC	CC	CC	CC	CC	CC	CC	CC	CC	CC	CC	CC	CC	CC	CC	CC	CC	TC	CC	CC	CC	CC	CC	CC	CC	CC	CC	CC
chr2_836697_A_G	2	836697	AA	AA	AA	AA	AG	AA	AG	AA	AG	AA	AA	AA	AG	AG	AG	AA	AG	AA	AG	AG	AA	AG	AA	AA	AA	AG	AG	AA	AG	AA	AA	AA	AA	AG	AG	AA	GG	AA	AA	AA	AG	AG	AG	AG	AA	AG	AA
chr2_856575_C_T	2	856575	TT	TT	TT	TT	TT	TT	TC	TT	TT	TT	TT	TT	TT	TT	TT	TT	TT	TT	TT	TT	TT	TT	TT	TT	TT	TT	TT	TT	TT	TT	TT	TT	TT	TT	TT	TT	CC	TT	TT	TT	TT	TT	TT	TT	TT	TT	TT
chr2_879924_A_G	2	879924	TT	TT	TT	TT	TT	TT	TT	TT	TT	TT	TT	TT	TT	TT	TT	TT	TT	TT	TT	TT	TT	TT	TT	TT	TT	TT	TT	TT	TT	TT	TT	TT	TT	TC	TT	TT	TC	TT	TT	TT	TT	TC	TT	TT	TT	TT	TT
chr2_883053_G_T	2	883053	AC	AC	CC	AC	CC	CC	CC	CC	AC	CC	CC	AC	CC	CC	CC	AC	CC	AA	AC	CC	AC	AC	AC	AC	AA	CC	CC	AC	CC	CC	CC	CC	CC	AA	AC	AC	AC	CC	CC	AC	CC	AA	CC	AC	CC	AC	AC
chr2_915224_A_C	2	915224	AC	AA	AC	AC	AC	AC	AC	AC	AA	AC	AC	AA	AC	AC	AC	AC	AA	AA	AA	AC	AA	AA	AC	AC	AA	AC	AC	AC	AA	AC	AC	AC	AA	AA	AA	AC	AA	AC	AC	AC	AA	AA	AA	AA	AC	AA	AC
chr2_938214_C_T	2	938214	AA	AA	AA	AG	AA	AG	AA	AG	AA	AG	AA	AA	AG	AA	AA	AG	AA	AA	AA	AG	AA	AA	AA	AG	AA	AA	AG	AG	AA	AG	AG	AG	AA	AA	AA	AG	AA	AG	AA	AG	AA	AA	AA	AA	AA	AA	AA
chr2_971913_A_G	2	971913	TT	TT	TC	TT	TT	TT	TT	TT	TC	TT	TT	TC	TT	TT	CC	TT	CC	TT	TC	TC	TC	TT	TT	TT	TT	TC	TT	TT	CC	TC	TC	TC	CC	TC	TC	TT	TC	TT	TC	TT	CC	TC	CC	TC	TC	TC	TT
chr2_983238_C_T	2	983238	GG	AG	GG	AG	GG	AA	AG	AA	GG	AA	AG	GG	AG	AG	GG	AG	GG	GG	GG	AG	GG	GG	GG	AG	GG	GG	AG	AG	GG	AG	GG	AG	GG	GG	GG	AG	AG	AG	GG	AG	GG	GG	GG	GG	GG	GG	GG
chr2_1020916_A_G	2	1020916	AG	GG	GG	GG	AG	AG	AG	AG	GG	AG	GG	GG	AG	AG	AA	GG	GG	GG	GG	GG	GG	GG	AG	GG	GG	GG	AG	GG	AG	GG	GG	GG	GG	GG	GG	GG	AG	AA	GG	GG	GG	GG	GG	AG	GG	GG	AA
chr2_1034330_A_C	2	1034330	AA	AA	AC	AA	AA	AA	AA	AA	AC	AA	AA	AA	AA	AA	AA	AA	AC	AA	AA	AA	AA	AA	AA	AA	AA	AA	AA	AA	AC	AC	AC	AC	AC	AA	AA	AA	AA	AA	AA	AA	AC	AA	AC	AA	AC	AA	AA
chr2_1043891_C_T	2	1043891	GG	GG	AG	GG	GG	GG	GG	GG	GG	GG	GG	GG	GG	GG	GG	GG	GG	GG	GG	GG	GG	GG	GG	GG	GG	GG	GG	GG	GG	AG	AG	AG	GG	GG	GG	GG	GG	GG	GG	GG	AG	GG	AG	GG	AG	GG	GG
chr2_1079970_A_G	2	1079970	CC	CC	CC	CC	CC	CC	CC	CC	CC	CC	CC	CC	CC	CC	TC	CC	CC	CC	CC	CC	CC	CC	CC	CC	CC	CC	CC	CC	TC	CC	CC	CC	CC	CC	CC	CC	CC	CC	CC	CC	CC	CC	CC	TC	CC	CC	CC
chr2_1111374_C_T	2	1111374	AA	AA	AA	AA	AG	AA	AG	AA	AA	AA	GG	AG	AG	AG	AA	AA	AA	AA	AG	AG	AG	AG	AG	AA	AA	AG	AA	AA	AA	AA	AA	AA	AG	AA	AG	AA	AA	AG	AG	AA	AG	AA	AG	AA	AA	AG	AA
chr2_1129940_G_T	2	1129940	TT	TT	TG	TT	TT	TT	TT	TT	TT	TT	TT	TT	TT	TT	TT	TT	TT	TT	TT	TT	TT	TT	TT	TT	TT	TT	TT	TT	TT	TG	TG	TG	TT	TT	TT	TT	TT	TT	TT	TT	TG	TT	TG	TT	TG	TT	TT
chr2_1139305_A_G	2	1139305	GG	GG	GG	GG	GG	GG	GG	GG	GG	GG	GG	GG	GG	GG	AG	GG	GG	GG	GG	GG	GG	GG	GG	GG	GG	GG	GG	GG	AG	GG	GG	GG	GG	GG	GG	GG	AG	GG	GG	GG	GG	GG	GG	AG	GG	GG	GG
chr2_1169209_C_T	2	1169209	TC	TC	TC	TC	TT	TT	TC	TT	CC	TT	TT	TC	TT	TT	TT	TC	TC	CC	TC	TT	TC	TC	TC	TC	CC	TC	TT	TC	TC	TT	TC	TT	TC	CC	TC	TC	TT	TT	TC	TC	TT	CC	TT	TC	TC	TC	TT
chr2_1194240_A_C	2	1194240	AC	AA	AC	AA	AC	AA	AA	AA	AA	AA	AA	AC	AA	AA	AC	AA	AC	AA	AC	AC	AC	AA	AA	AA	AA	AC	AA	AA	AA	AC	AC	AC	AC	AC	AC	AA	AC	AA	AC	AA	CC	AC	CC	AA	AC	AC	AC
chr2_1201275_C_T	2	1201275	TC	TC	TC	TC	TT	TT	TC	TT	CC	TT	TT	TC	TT	TT	TT	TC	TC	CC	TC	TT	TC	TC	TC	TC	TC	TC	TT	TC	TC	TT	TC	TT	TC	TC	TC	TC	TT	TT	TC	TC	TT	TC	TT	TC	TC	TC	TT
be_T_C_chr2_1227207	2	1227207	AA	AA	AA	AA	AA	AA	AA	AA	AA	AA	AA	AA	AA	AA	AA	AA	AA	AA	AA	AA	AA	AA	AA	AA	AA	AA	AA	AA	AA	AA	AA	AA	AA	AA	AA	AA	AA	AA	AA	AA	AA	AA	AA	AA	AA	AA	AA
chr2_1263468_A_G	2	1263468	CC	CC	TC	CC	CC	CC	CC	CC	CC	CC	CC	CC	CC	CC	TC	CC	TC	CC	TC	TC	CC	CC	CC	CC	CC	TC	CC	CC	TC	TC	CC	TC	CC	TC	TC	CC	TT	CC	CC	CC	TT	TC	TC	TC	TC	TC	CC
chr2_1270536_A_C	2	1270536	GG	TG	GG	TG	GG	TT	GG	TT	GG	TG	GG	GG	TG	TG	GG	TG	GG	GG	GG	TG	GG	GG	GG	TG	GG	GG	TT	TG	GG	TG	GG	TG	GG	GG	GG	TG	GG	TG	GG	TG	GG	GG	GG	GG	GG	GG	TG
chr2_1307761_A_G	2	1307761	GG	GG	GG	GG	GG	GG	GG	GG	GG	GG	GG	GG	GG	GG	AG	GG	AG	GG	AG	AG	GG	GG	GG	GG	GG	AG	GG	GG	AG	GG	GG	GG	GG	AG	AG	GG	AA	GG	GG	GG	AG	AG	AG	AG	GG	AG	GG
chr2_1424334_G_T	2	1424334	GG	GG	GG	GG	GG	GG	GG	GG	GG	GG	GG	TG	GG	GG	GG	GG	GG	GG	GG	GG	TG	GG	TG	GG	GG	GG	GG	GG	GG	GG	GG	GG	TG	GG	GG	GG	GG	TG	TG	GG	GG	GG	GG	GG	GG	GG	GG
chr2_1424892_G_T	2	1424892	TT	TT	TG	TT	TT	TT	TT	TT	TT	TT	TG	TT	TT	TT	TG	TT	TG	TT	TG	GG	TT	TT	TT	TG	TG	GG	TT	TT	TG	TT	TT	TG	TT	TG	TG	TT	TG	TT	TG	TT	TG	TG	TG	TG	GG	TG	TT
chr2_1449046_A_G	2	1449046	AG	AG	GG	GG	GG	AG	GG	AA	GG	AG	GG	GG	GG	AG	AG	AG	GG	GG	AG	AA	GG	GG	GG	AG	AG	AG	GG	AG	GG	AG	GG	AG	GG	GG	AG	AG	GG	AG	GG	AG	AG	GG	AG	GG	GG	AG	AA
chr2_1459108_A_C	2	1459108	CC	CC	AC	CC	CC	CC	CC	CC	CC	CC	AC	CC	CC	CC	CC	CC	CC	CC	CC	CC	CC	CC	CC	AC	CC	AC	CC	CC	CC	CC	CC	AC	CC	CC	CC	CC	CC	CC	AC	CC	CC	CC	CC	CC	AA	CC	CC
chr2_1486301_A_G	2	1486301	GG	GG	GG	GG	GG	GG	GG	GG	GG	GG	GG	AG	GG	GG	AG	GG	GG	GG	GG	GG	AG	GG	AG	GG	GG	GG	GG	GG	AG	GG	GG	GG	AG	AG	GG	GG	AG	AG	AG	GG	GG	AG	GG	AG	GG	GG	GG
chr2_1513819_C_T	2	1513819	GG	AG	GG	GG	AG	AG	GG	AA	GG	AG	GG	AG	GG	AG	GG	AG	GG	GG	GG	GG	AG	GG	AG	AG	GG	GG	GG	AG	GG	AG	GG	AG	AG	GG	GG	AG	AG	AA	AG	AG	GG	GG	GG	GG	GG	GG	AG
chr2_1539000_A_G	2	1539000	CC	CC	CC	CC	CC	CC	CC	CC	CC	CC	CC	CC	CC	CC	CC	CC	TC	CC	CC	CC	CC	CC	CC	CC	CC	CC	CC	CC	CC	CC	CC	CC	CC	CC	CC	CC	TC	CC	CC	CC	CC	CC	CC	CC	CC	CC	CC
chr2_1579733_C_T	2	1579733	AA	AA	AA	AA	AA	AA	AA	AA	AA	AA	AA	AG	AA	AA	AG	AA	AA	AA	AA	AA	AG	AA	AG	AA	AA	AA	AA	AA	AG	AA	AA	AA	AG	AG	AA	AA	AG	AG	AG	AA	AA	AG	AA	AG	AA	AA	AA
chr2_1606894_A_G	2	1606894	AA	AA	AG	AA	AG	AA	AG	AA	AA	AA	AG	AG	AA	AG	AG	AA	AA	AA	AA	AA	AG	AA	AG	AG	AG	AA	AA	AA	AG	AA	AA	AA	AG	AG	AA	AA	AG	AG	AG	AA	AA	AG	AA	AG	AG	AA	AA
chr2_1656518_C_T	2	1656518	GG	GG	AG	GG	GG	GG	GG	GG	GG	GG	GG	AG	GG	GG	GG	GG	GG	GG	GG	GG	AG	GG	AG	AG	GG	GG	GG	GG	GG	GG	GG	GG	AG	AG	GG	GG	AG	AG	AG	GG	GG	AG	GG	GG	AG	GG	GG
ae_T_G_chr2_1726279	2	1726279	TT	TT	TG	TG	TT	TT	TT	TT	TG	TT	TT	TT	TG	TT	TT	TT	TG	TT	TG	TT	TT	TT	TT	TT	TT	TG	TG	TT	TT	TT	TT	TG	TT	TG	TT	TT	TG	TT	TT	TT	TG	TG	TT	TT	TG	TG	TT
cn_G_A_chr2_1726990	2	1726990	GG	GG	GG	GG	GG	GG	GG	GG	GG	GG	GG	GG	GG	GG	GG	GG	GG	GG	GG	GG	GG	GG	GG	GG	GG	GG	GG	GG	GG	GG	GG	AG	GG	AG	GG	GG	AG	AG	GG	GG	GG	AG	GG	GG	GG	GG	GG
chr2_1729027_C_T	2	1729027	AG	AG	AA	AA	AA	AG	AG	GG	AA	AG	GG	AG	AA	GG	AG	AG	AA	AA	AA	AA	AG	AA	AG	GG	AA	AG	AA	AG	AA	AG	AG	AG	AG	AA	AA	AG	AA	AG	GG	AG	AA	AA	AA	AA	GG	AA	GG
chr2_1808997_A_C	2	1808997	TT	TT	TT	TT	TT	TT	TT	TT	TT	TT	TT	TT	TT	TT	TT	TT	TG	TT	TT	TT	TT	TT	TT	TT	TT	TT	TT	TT	TT	TT	TT	TT	TT	TT	TT	TT	TG	TT	TT	TT	TT	TT	TT	TT	TT	TT	TT
chr2_1813865_C_T	2	1813865	CC	TC	TC	CC	CC	TC	CC	TC	CC	TC	CC	CC	CC	TC	CC	TC	CC	CC	CC	CC	CC	CC	CC	TC	CC	CC	CC	TC	CC	TC	TC	CC	CC	CC	CC	TC	CC	CC	CC	TC	CC	CC	CC	CC	TC	CC	TC
chr2_1886239_A_G	2	1886239	AG	AG	GG	GG	AG	AG	AG	AA	GG	AG	AA	GG	GG	AA	AA	AG	GG	GG	AG	AA	GG	GG	AG	AG	AG	AA	GG	AG	AG	AG	AG	AG	GG	AG	AG	AG	GG	AG	AG	AG	AG	AG	AG	AG	AG	AG	AA
chr2_1886798_A_G	2	1886798	AG	AG	AG	AA	AG	AG	AG	GG	AA	GG	GG	AG	AA	GG	GG	AG	AA	AA	AG	GG	AG	AA	GG	GG	AG	GG	AA	AG	AG	AG	AG	GG	AG	AG	AG	AG	AG	GG	GG	AG	AG	AG	AG	AG	GG	AG	GG
chr2_1919608_A_G	2	1919608	CC	TC	TC	TT	TT	TC	TC	CC	TT	CC	TC	TC	TT	CC	CC	TC	TC	TC	TC	CC	TC	TT	CC	CC	CC	TC	TT	TC	TC	TC	TC	TC	TC	TT	TC	TC	CC	CC	TC	TC	TC	TC	TC	TC	TC	TC	CC
chr2_1951176_A_G	2	1951176	TC	TC	CC	CC	TC	TC	CC	TC	TC	TT	TC	CC	CC	CC	TT	TC	TC	CC	TC	TT	CC	CC	TT	TC	TC	TT	CC	TC	TT	TC	TC	TT	TC	TC	TT	TC	CC	TT	TC	TC	TT	TC	TC	TC	TC	TT	TT
chr2_1970704_C_T	2	1970704	GG	GG	GG	GG	GG	GG	GG	GG	GG	GG	GG	GG	GG	GG	GG	GG	GG	GG	GG	GG	GG	GG	GG	GG	GG	GG	GG	GG	GG	GG	GG	GG	GG	GG	GG	GG	AG	GG	GG	GG	GG	GG	GG	GG	GG	GG	GG
chr2_2012940_C_T	2	2012940	AA	AA	AA	AA	AA	AA	AA	AA	AA	AA	AA	AA	AA	AA	AA	AA	AA	AA	AA	AA	AA	AA	AA	AA	AA	AA	AA	AA	AA	AA	AA	AA	AA	AA	AA	AA	AG	AA	AA	AA	AA	AA	AA	AA	AA	AA	AA
chr2_2074802_A_G	2	2074802	AG	AG	AG	AA	AA	AG	AA	GG	AG	AG	AA	AG	AA	AG	AG	AG	GG	AA	AG	GG	AG	AA	AG	AG	AG	AG	AA	AG	AG	AG	AG	AA	GG	AA	GG	AG	AG	AG	AG	AG	GG	AA	AG	AA	AG	GG	AG
chr2_2107558_A_G	2	2107558	GG	GG	GG	GG	GG	GG	AG	GG	AG	AG	AG	AG	GG	AG	GG	GG	AG	GG	AG	AA	AG	GG	AG	GG	GG	AG	GG	GG	AG	GG	GG	GG	AA	GG	AA	GG	GG	AG	AG	GG	AA	GG	AG	GG	GG	AA	GG
chr2_2117505_A_G	2	2117505	GG	AG	AG	AA	AA	AG	AG	GG	AG	GG	AG	AG	AA	GG	AG	AG	GG	AG	AG	GG	AG	AA	AG	AG	AA	AG	AA	AG	AG	AG	AG	AA	GG	AA	GG	AG	GG	AG	AG	AG	GG	AG	AG	AA	AG	GG	AG
chr2_2123366_A_G	2	2123366	AA	AA	AA	AA	AA	AA	AA	AA	AG	AA	AA	AG	AA	AA	AA	AA	AG	AA	AG	GG	AG	AA	AG	AA	AA	AG	AA	AA	AG	AA	AA	AA	GG	AA	GG	AA	AA	AG	AG	AA	GG	AA	AG	AA	AA	GG	AA
chr2_2138984_G_T	2	2138984	TG	TT	TT	TT	TT	TT	TG	TT	TT	TG	TG	TT	TT	TG	TT	TT	TT	TG	TT	TT	TT	TT	TG	TG	TT	TT	TT	TT	TT	TT	TT	TG	TT	TT	TT	TT	TG	TG	TT	TT	TT	TG	TT	TT	TT	TT	TT
chr2_2172483_A_C	2	2172483	AA	AA	AA	AA	AA	AA	AA	AA	AA	AA	AA	AA	AA	AA	AA	AA	AA	AA	AA	AA	AA	AA	AA	AA	AA	AA	AA	AA	AA	AA	AA	AA	AA	AA	AA	AA	AC	AA	AA	AA	AA	AA	AA	AA	AA	AA	AA
chr2_2193000_C_T	2	2193000	AG	AG	AA	AA	AA	AG	AA	AG	AG	GG	AA	AG	AA	AA	AA	AG	AG	AG	AG	GG	AG	AA	GG	AG	AG	AG	AA	AG	AG	AG	AG	AG	GG	AA	GG	AG	AG	GG	AG	AG	GG	AG	AG	AA	AA	GG	AA
be_A_G_chr2_2208703	2	2208703	TT	TT	TT	TT	TT	TT	TT	TT	TT	TT	TT	TT	TT	TT	TT	TT	TT	TT	TT	TC	TT	TT	TT	TT	TT	TT	TT	TT	TT	TT	TT	TT	TC	TT	TC	TT	TT	TT	TT	TT	TC	TT	TT	TT	TT	TC	TT
chr2_2231932_A_G	2	2231932	AG	GG	AG	GG	GG	GG	GG	GG	GG	GG	GG	GG	GG	GG	GG	GG	AG	AG	GG	GG	GG	GG	AG	AG	GG	GG	GG	GG	GG	GG	GG	GG	GG	GG	GG	GG	AA	AG	GG	GG	GG	AG	GG	GG	AG	GG	GG
chr2_2266367_A_G	2	2266367	TC	CC	CC	CC	CC	CC	TC	CC	TC	CC	TC	TC	CC	TC	TC	TC	TC	CC	TC	TT	TC	CC	CC	CC	TC	TC	CC	CC	TC	CC	CC	CC	TT	CC	TT	CC	CC	CC	TC	CC	TT	CC	TC	CC	CC	TT	TC
chr2_2266506_C_T	2	2266506	AA	AG	AA	AA	AA	AG	AA	AG	AA	AG	AA	AA	AA	AA	AG	AA	AA	AA	AA	AA	AA	AA	AG	AG	AA	AA	AA	AA	AA	AG	AG	AG	AA	AA	AA	AG	AG	AG	AA	AG	AA	AA	AA	AA	AA	AA	AA
chr2_2294582_A_G	2	2294582	TT	TC	TT	TT	TT	TC	TC	TC	TT	CC	TC	TT	TT	TT	TC	TT	TT	TT	TT	TT	TT	TT	TT	TC	TT	TT	TT	TT	TT	TC	TC	TT	TT	TT	TT	TC	TT	TT	TT	TC	TT	TT	TT	TT	TT	TT	TT
chr2_2327659_A_G	2	2327659	CC	TC	CC	TT	TT	TC	TT	TC	TC	CC	TC	TC	TT	TC	CC	TC	TC	TC	TC	CC	TC	TT	TC	TC	TC	CC	TT	TC	TC	TC	TC	CC	TC	TC	TC	TC	CC	TC	CC	TC	TC	CC	TC	TC	CC	TC	TC
chr2_2350416_C_T	2	2350416	GG	GG	AG	GG	GG	GG	GG	GG	AG	GG	GG	GG	GG	GG	GG	GG	AA	GG	GG	GG	GG	GG	GG	GG	GG	GG	GG	GG	AG	GG	GG	GG	AG	GG	AG	GG	AG	GG	GG	GG	AG	GG	GG	GG	AG	AG	GG
chr2_2358066_C_T	2	2358066	TT	TC	TT	CC	CC	TC	TC	TC	TT	TT	TT	TC	CC	TC	TT	TC	TT	TC	TC	TT	TC	CC	TT	TT	TC	TT	CC	TC	TT	TC	TC	TT	TT	TC	TT	TC	TC	TT	TT	TC	TT	TT	TC	TC	TT	TT	TC
chr2_2387582_A_G	2	2387582	GG	AG	GG	GG	GG	AG	GG	AG	GG	AG	GG	AG	GG	GG	AG	GG	GG	GG	AG	AA	AG	GG	GG	AG	AG	AG	GG	GG	GG	AG	AG	GG	AG	GG	AG	AG	GG	GG	AG	AG	AG	GG	AG	GG	GG	AG	GG
chr2_2424500_A_G	2	2424500	CC	CC	CC	CC	CC	CC	CC	CC	TC	CC	CC	CC	CC	CC	CC	CC	TC	CC	CC	CC	CC	CC	CC	CC	CC	CC	CC	CC	TC	CC	CC	CC	TC	CC	TC	CC	CC	CC	CC	CC	TC	CC	CC	CC	CC	TC	CC
chr2_2425720_G_T	2	2425720	CC	CC	CC	CC	CC	CC	AC	CC	AC	CC	AC	CC	CC	CC	CC	CC	AC	AC	CC	CC	CC	CC	AC	CC	CC	CC	CC	CC	AC	CC	CC	CC	AC	CC	AC	CC	AC	AC	CC	CC	AC	AC	CC	CC	CC	AC	CC
chr2_2450199_C_T	2	2450199	TT	TT	TC	TT	TT	TT	TT	TT	CC	TT	TT	TT	TT	TT	TT	TC	CC	TT	TT	TT	TT	TT	TT	TT	TT	TT	TT	TT	TC	TT	TT	TT	TC	TT	TC	TT	CC	TT	TT	TT	TC	TC	TT	TT	TC	TC	TT
chr2_2486995_C_T	2	2486995	CC	TC	TC	CC	CC	CC	CC	CC	CC	TC	TC	CC	CC	CC	CC	CC	CC	CC	CC	CC	CC	CC	CC	CC	CC	TC	CC	CC	TC	CC	CC	TC	CC	TC	CC	TC	CC	CC	TC	CC	CC	TC	CC	TC	TC	CC	TC
SNP1293_294	2	2496863	GG	GG	AG	GG	GG	GG	GG	GG	AG	GG	GG	GG	GG	GG	GG	GG	AA	GG	GG	GG	GG	GG	AG	GG	GG	GG	GG	GG	AG	GG	GG	GG	AG	GG	AG	GG	AA	AG	GG	GG	AG	AG	GG	GG	AG	AG	AG
chr2_2543419_G_T	2	2543419	AA	AA	AA	CC	CC	AC	CC	AC	AA	AA	AC	AC	CC	AC	AA	CC	AA	AC	AC	AA	AC	CC	AA	AC	AC	AA	CC	AC	AA	AC	AC	AA	AA	AC	AA	AA	AA	AA	AA	AC	AA	AA	AC	AC	AA	AA	AA
chr2_2574744_A_C	2	2574744	AA	AA	AC	AA	AC	AA	AA	AA	AC	AC	AA	AC	AA	AA	AA	AA	CC	AA	AA	AA	AC	AA	AA	AA	AA	AA	AA	AA	AC	AA	AA	AA	CC	AA	AC	AA	CC	AA	AC	AA	AC	AC	AA	AA	AC	AC	AA
chr2_2579624_A_G	2	2579624	GG	GG	AG	GG	AG	GG	GG	GG	AG	AG	GG	AG	GG	GG	GG	GG	AA	GG	GG	GG	AG	GG	GG	GG	GG	GG	GG	GG	AG	GG	GG	GG	AA	GG	AG	GG	AA	GG	AG	GG	AG	AG	GG	GG	AG	AG	GG
chr2_2608966_C_T	2	2608966	AA	AG	AG	AA	AG	AG	AA	AG	AG	GG	AA	AG	AA	AA	AG	AG	GG	AA	AG	GG	AG	AA	AA	AG	AG	AG	AA	AA	AG	AG	AG	AA	GG	AA	GG	AG	GG	AA	AG	AG	GG	AG	AG	AA	AG	GG	AA
chr2_2635299_A_G	2	2635299	AA	AA	AA	AA	AA	AA	AA	AA	AG	AA	AA	AA	AA	AA	AA	AA	AG	AA	AA	AA	AA	AA	AA	AA	AA	AA	AA	AA	AG	AA	AA	AA	AG	AA	AG	AA	AA	AA	AA	AA	AG	AA	AA	AA	AA	AG	AA
chr2_2664548_C_T	2	2664548	CC	CC	CC	CC	CC	CC	CC	CC	TC	CC	CC	CC	CC	CC	CC	CC	TC	CC	CC	CC	CC	CC	CC	CC	CC	CC	CC	CC	TC	CC	CC	CC	TC	CC	TC	CC	TC	CC	CC	CC	TC	CC	CC	CC	CC	TC	CC
chr2_2665647_A_G	2	2665647	CC	TC	TT	TT	TT	TC	TC	TC	TT	TC	TC	TT	TT	TT	CC	TT	TT	TC	TT	TT	TT	TT	TC	TC	TT	TT	TT	TC	TT	TC	TC	TT	TT	TT	TT	TC	TT	TC	TT	TC	TT	TT	TT	TT	TT	TT	CC
chr2_2711696_G_T	2	2711696	CC	AC	AA	AA	AA	AC	AC	AC	AA	AC	AC	AA	AA	AA	CC	AA	AA	AC	AA	AA	AA	AA	AA	AC	AA	AA	AA	AC	AA	AC	AC	AA	AA	AA	AA	AC	AA	AA	AA	AC	AA	AA	AA	AA	AA	AA	CC
lb_A_G_chr2_2717650	2	2717650	GG	AG	AA	AA	AA	AG	AG	AG	AA	AG	AG	AA	AA	AA	GG	AA	AA	AG	AA	AA	AA	AA	AA	AG	AA	AA	AA	AG	AA	AG	AG	AA	AA	AA	AA	AG	AA	AA	AA	AG	AA	AA	AA	AA	AA	AA	GG
chr2_2733262_A_G	2	2733262	TT	TT	TT	TT	TT	TT	TT	TT	TC	TT	TT	TT	TT	TT	TT	TT	TC	TT	TT	TT	TT	TT	TT	TT	TT	TT	TT	TT	TC	TT	TT	TT	TC	TT	TC	TT	TC	TT	TT	TT	TC	TC	TT	TT	TT	TC	TT
chr2_2760746_A_G	2	2760746	AA	AA	AA	GG	AG	AG	AG	AG	AA	AA	AA	AG	GG	AG	AA	AA	AA	AG	AG	AA	AG	GG	AA	AG	AG	AA	GG	AG	AA	AA	AG	AA	AA	AG	AA	AA	AA	AA	AA	AG	AA	AA	AG	AG	AA	AA	AA
chr2_2776308_C_T	2	2776308	TT	TC	TT	TT	TT	TC	TT	TC	TT	TC	TT	TT	TT	TT	TC	TT	TT	TT	TT	TT	TT	TT	TT	TC	TT	TT	TT	TT	TT	TC	TC	TT	TT	TT	TT	TC	TT	TT	TT	TC	TT	TT	TT	TT	TT	TT	TT
chr2_2811785_C_T	2	2811785	GG	GG	AG	GG	GG	GG	GG	GG	AG	AG	GG	GG	GG	GG	GG	GG	AG	GG	GG	GG	GG	GG	GG	GG	GG	GG	GG	GG	GG	GG	GG	GG	GG	GG	GG	GG	AG	GG	GG	GG	GG	AG	GG	GG	AG	GG	GG
chr2_2828762_A_G	2	2828762	TT	TT	TT	TT	TT	TT	TT	TT	TC	TT	TT	TT	TT	TT	TT	TT	TC	TC	TT	TT	TT	TT	TC	TT	TT	TT	TT	TT	TC	TT	TT	TT	TC	TT	TC	TT	TC	TC	TT	TT	TC	TC	TT	TT	TT	TC	TT
chr2_2885855_A_C	2	2885855	CC	CC	CC	AA	AA	AC	AA	AC	CC	CC	AC	AC	AA	AA	CC	AC	CC	AC	AC	CC	AC	AA	AC	AC	AC	CC	AA	AC	CC	CC	AC	AC	CC	AC	CC	CC	CC	AC	CC	AC	CC	CC	AC	AC	CC	CC	CC
chr2_2888876_C_T	2	2888876	CC	TT	TT	CC	CC	TC	CC	TC	TT	TC	TC	TC	CC	CC	TC	CC	TT	TC	TC	TT	TC	CC	TC	TC	TC	TT	CC	CC	TT	TT	TC	TC	TT	TC	TT	TT	TT	TC	TT	TC	TT	TT	TC	TC	TT	TT	TC
chr2_2920251_C_T	2	2920251	CC	TC	TT	CC	TC	CC	CC	CC	TT	CC	TC	TC	CC	TC	CC	TT	TT	TC	TC	TC	TC	CC	TT	CC	TC	TT	CC	CC	TT	CC	CC	TT	TT	TC	TT	TC	TT	TT	TT	TC	TT	TT	TC	TC	TT	TT	CC
chr2_2948635_A_G	2	2948635	GG	GG	AG	GG	GG	GG	GG	GG	GG	GG	AG	GG	GG	GG	GG	GG	GG	GG	GG	GG	GG	GG	GG	GG	GG	AG	GG	GG	AG	GG	GG	AG	GG	GG	GG	GG	GG	GG	AG	GG	GG	GG	GG	AG	AG	GG	GG
chr2_2966286_C_T	2	2966286	AG	AG	AA	AA	AG	AG	AG	AG	AA	GG	AG	AG	AA	AG	GG	AG	AA	AA	AG	GG	AG	AA	AG	AG	AG	AG	AA	AG	AA	GG	AG	AG	AG	AA	AG	AG	AA	AG	AG	AA	AG	AA	AG	AA	AA	AG	GG
chr2_2981861_A_G	2	2981861	AA	AG	AG	AA	AA	AA	AA	AA	AG	AA	AA	AA	AA	AA	AA	AA	AG	AG	AA	AA	AA	AA	AG	AA	AA	AA	AA	AA	AA	AA	AA	AA	AA	AG	AA	AG	GG	AG	AA	AG	AA	AG	AA	AA	AG	AA	AA
chr2_3012768_A_G	2	3012768	GG	AG	GG	GG	GG	AG	GG	AG	GG	AG	GG	GG	GG	GG	AG	GG	GG	GG	GG	GG	GG	GG	GG	AG	GG	GG	GG	GG	GG	AG	AG	GG	GG	GG	GG	AG	GG	GG	GG	GG	GG	GG	GG	GG	GG	GG	AG
chr2_3040529_C_T	2	3040529	CC	CC	CC	CC	CC	CC	CC	CC	TC	CC	CC	CC	CC	CC	CC	CC	TC	TC	CC	CC	CC	CC	TC	CC	CC	CC	CC	CC	TC	CC	CC	CC	TC	CC	TC	CC	TC	TC	CC	CC	TC	CC	CC	CC	CC	TC	CC
chr2_3106328_A_C	2	3106328	AA	AC	AC	AA	AA	AA	AA	AA	CC	AA	AA	AA	AA	AA	AA	AA	AC	AC	AA	AA	AA	AA	AC	AA	AA	AA	AA	AA	AC	AA	AA	AA	AC	AC	AC	AC	AC	AC	AA	AA	AC	AC	AA	AA	AC	AC	AA
chr2_3111428_C_T	2	3111428	GG	AG	GG	GG	GG	AG	GG	AG	GG	AG	GG	GG	GG	GG	AG	GG	GG	GG	GG	GG	GG	GG	GG	GG	GG	GG	GG	GG	GG	AG	AG	GG	GG	GG	GG	AG	GG	GG	GG	GG	GG	GG	GG	GG	GG	GG	GG
chr2_3114978_G_T	2	3114978	AC	AA	AA	AA	AA	AA	AA	AA	AA	AC	AA	AA	AA	AC	AC	AA	AA	AA	AA	AC	AA	AA	AC	AA	AA	AA	AA	AC	AA	AC	AA	AC	AA	AA	AA	AA	AA	AC	AA	AA	AA	AA	AA	AA	AA	AA	AC
chr2_3122942_G_T	2	3122942	AC	CC	CC	CC	CC	CC	CC	CC	CC	CC	CC	CC	CC	CC	AC	CC	CC	CC	CC	CC	CC	CC	CC	CC	CC	CC	CC	AC	CC	CC	CC	CC	CC	CC	CC	CC	CC	CC	CC	CC	CC	AC	CC	CC	CC	CC	AC
chr2_3134968_A_G	2	3134968	TT	TT	TT	TT	TT	TT	TT	TT	TC	TT	TT	TT	TT	TT	TT	TT	TC	TC	TT	TT	TT	TT	TC	TT	TT	TT	TT	TT	TC	TT	TT	TT	TC	TT	TC	TT	TT	TC	TT	TT	TC	TT	TT	TT	TT	TC	TT
chr2_3168947_C_T	2	3168947	GG	GG	AG	GG	GG	GG	AA	GG	GG	GG	AA	AA	GG	GG	GG	AG	GG	GG	AA	AA	AA	GG	GG	GG	AA	AA	GG	GG	GG	AG	GG	AA	AA	GG	AA	GG	GG	GG	AA	GG	AA	GG	AA	GG	AG	AA	GG
chr2_3196395_A_G	2	3196395	CC	CC	CC	CC	CC	CC	CC	CC	CC	CC	CC	CC	CC	CC	CC	CC	CC	CC	CC	CC	CC	CC	CC	CC	CC	CC	CC	CC	CC	CC	CC	CC	CC	CC	CC	CC	TC	CC	CC	CC	CC	CC	CC	CC	CC	CC	CC
chr2_3200605_C_T	2	3200605	TC	CC	CC	TT	TC	TC	TC	TC	CC	CC	CC	TC	TT	TC	CC	CC	TC	TC	TC	CC	TC	TT	CC	TC	TC	CC	TC	TC	CC	CC	TT	CC	CC	TC	CC	CC	TC	CC	CC	TT	CC	TC	TC	TC	CC	CC	TC
chr2_3231574_C_T	2	3231574	AG	AA	AG	GG	AG	AG	AG	AG	AA	AG	AA	AG	GG	GG	AA	GG	AG	AG	AG	AA	AG	GG	AG	AG	AG	AG	AG	AG	AA	AA	GG	GG	AA	AG	AA	AA	AG	AG	AG	GG	AA	AG	AG	AG	AG	AA	AG
chr2_3261185_C_T	2	3261185	CC	CC	TC	CC	TC	CC	TC	CC	CC	TC	TT	CC	CC	CC	CC	CC	CC	CC	CC	CC	CC	CC	CC	TC	CC	CC	CC	CC	CC	CC	CC	CC	CC	CC	CC	CC	CC	CC	CC	CC	CC	CC	CC	CC	CC	CC	CC
chr2_3291471_A_G	2	3291471	AA	AG	AA	AA	AA	AG	AG	AG	AA	AG	GG	AG	AA	AG	AG	AA	AA	AA	AG	GG	AG	AA	AG	AA	AG	AG	AA	AA	AA	GG	AA	AG	AG	AA	AG	AG	AG	AG	AG	AA	AG	AG	AG	AA	AA	AG	AA
chr2_3457712_C_T	2	3457712	AG	GG	GG	AA	AG	AG	AG	AG	GG	GG	GG	AG	AA	AG	GG	AG	AG	AG	AG	GG	AG	AA	GG	AG	AG	AG	AG	AG	AG	GG	AA	AG	GG	AG	GG	GG	AG	GG	AG	AA	GG	AG	AG	AA	AG	GG	AG
chr2_3479229_C_T	2	3479229	TT	TT	TT	TT	TT	TT	TT	TT	TC	TT	TT	TC	TT	TT	TT	TC	TC	TT	TC	CC	TC	TT	TT	TT	TC	TC	TT	TT	TC	TC	TT	TT	CC	TT	CC	TT	TC	TT	TC	TT	CC	TC	TC	TT	TT	CC	TT
chr2_3510009_A_C	2	3510009	AA	AC	CC	AA	AC	AA	AA	AA	AC	AA	AA	AA	AA	AA	AA	AC	AA	AA	AA	AA	AA	AA	AA	AC	AA	AA	AA	AA	AA	AA	AA	AA	AA	AC	AA	AC	AA	AA	AA	AA	AA	AA	AA	AA	AC	AA	AA
chr2_3511534_A_C	2	3511534	AA	AA	AA	AA	AA	AA	AA	AA	AA	AC	AA	AA	AA	AA	AA	AA	AA	AA	AA	AC	AA	AA	AC	AA	AA	AA	AA	AA	AA	AC	AA	AA	AA	AA	AA	AA	AA	AC	AA	AA	AA	AC	AA	AA	AA	AA	AA
chr2_3572168_C_T	2	3572168	AG	AG	GG	AA	AG	AA	AA	AA	GG	AG	AA	AA	AA	AA	AG	AA	AG	AA	AA	AG	AA	AA	GG	AG	AA	AA	AA	AG	GG	AG	AA	AG	AG	AG	AG	AG	AG	GG	AA	AA	AG	AG	AA	AG	AG	AG	AG
chr2_3583487_C_T	2	3583487	TC	TC	TT	CC	TC	CC	CC	CC	TT	TC	CC	CC	CC	CC	TC	CC	TC	CC	CC	TC	CC	CC	TT	TC	CC	CC	CC	TC	TT	TC	CC	TC	TC	TC	TC	TC	TC	TT	CC	CC	TC	TC	CC	TC	TC	TC	TC
chr2_3604524_G_T	2	3604524	CC	CC	CC	CC	CC	CC	CC	CC	CC	AC	CC	CC	CC	CC	CC	CC	CC	CC	CC	AC	CC	CC	CC	CC	CC	CC	CC	CC	CC	AC	CC	CC	CC	CC	CC	CC	CC	CC	CC	CC	CC	AC	CC	CC	CC	CC	CC
chr2_3636589_C_T	2	3636589	AA	AG	GG	AA	AA	AA	AA	AA	GG	AG	AA	AA	AA	AA	AA	AG	AG	AA	AA	AG	AA	AA	GG	AA	AA	AA	AA	AA	AG	AG	AA	AG	AG	AG	AG	AG	AG	GG	AA	AA	AG	AG	AA	AA	AG	AG	AA
chr2_3663590_C_T	2	3663590	TT	CC	TC	TT	TC	TC	TT	TC	TC	CC	TT	TT	TT	TT	TT	TC	TT	TT	TT	TC	TT	TT	TT	TC	TT	TT	TT	TT	TT	CC	TT	TT	TT	TC	TT	CC	TC	TT	TT	TT	TT	TC	TT	TT	TC	TT	TT
chr2_3701523_G_T	2	3701523	CC	CC	CC	CC	CC	CC	CC	CC	CC	CC	CC	CC	CC	CC	CC	CC	CC	CC	CC	AC	CC	CC	CC	CC	CC	CC	CC	CC	CC	AC	CC	CC	CC	CC	CC	CC	AC	CC	CC	CC	CC	CC	CC	CC	CC	CC	CC
lb_A_G_chr2_3706502	2	3706502	AA	AG	AG	AA	AA	AA	AA	AA	AA	AA	AA	AA	AA	AA	AA	AA	AA	AA	AA	AA	AA	AA	AA	AA	AA	AA	AA	AA	AA	AA	AA	AA	AA	AG	AA	AG	AA	AA	AA	AA	AA	AA	AA	AA	AG	AA	AA
chr2_3730149_A_C	2	3730149	AC	AC	CC	CC	CC	CC	CC	CC	CC	CC	AA	AC	AC	AC	AA	AA	CC	AC	AC	AC	AC	AC	AC	CC	CC	AC	CC	AC	CC	CC	CC	CC	AC	AC	AC	AC	CC	AC	AC	CC	AC	CC	AC	CC	CC	AC	AA
chr2_3737939_C_T	2	3737939	TT	TT	TT	TT	TT	TT	TT	TT	TT	TC	TC	TT	TT	TT	TT	TC	TT	TT	TT	TT	TT	TT	TT	TT	TT	TT	TT	TT	TT	TT	TT	TT	TT	TT	TT	TT	TT	TT	TT	TT	TT	TT	TT	TT	TT	TT	TT
be_C_T_chr2_3738448	2	3738448	CC	TC	CC	CC	TC	TC	CC	TC	CC	TT	TT	TC	TC	TC	CC	TC	CC	TC	TC	TC	TC	TC	TC	TC	CC	TC	CC	CC	CC	TC	CC	CC	TC	CC	TC	TC	CC	TC	TC	CC	TC	TC	TC	CC	CC	TC	CC
chr2_3744081_C_T	2	3744081	TC	TC	TC	CC	CC	CC	TC	CC	TC	CC	CC	CC	CC	CC	TC	CC	TC	CC	CC	TC	CC	CC	CC	CC	TC	CC	CC	TC	TT	TC	CC	TC	TC	TC	TC	TC	CC	CC	CC	CC	TC	CC	CC	TC	TC	TC	TC
chr2_3805481_G_T	2	3805481	GG	GG	GG	GG	GG	GG	GG	GG	GG	GG	GG	GG	GG	GG	GG	GG	GG	GG	GG	GG	GG	GG	GG	GG	GG	GG	GG	GG	GG	GG	GG	GG	GG	GG	GG	GG	GG	GG	GG	GG	GG	GG	GG	GG	GG	GG	GG
chr2_3816514_A_G	2	3816514	GG	GG	AG	GG	GG	GG	AG	GG	AA	GG	GG	GG	AG	GG	GG	AG	AG	GG	GG	AG	GG	GG	AG	GG	AG	GG	GG	GG	AA	AG	GG	AG	AG	GG	AG	GG	AG	AG	GG	GG	AG	GG	GG	AG	AG	AG	GG
chr2_3816583_C_T	2	3816583	CC	TC	TC	CC	TC	CC	CC	CC	CC	TC	CC	CC	TC	TC	CC	CC	CC	CC	CC	CC	CC	CC	TC	TC	CC	CC	CC	CC	CC	CC	CC	CC	CC	TC	CC	TC	CC	TC	CC	CC	CC	TC	CC	CC	CC	CC	CC
chr2_3854552_G_T	2	3854552	TG	TG	GG	GG	GG	GG	GG	GG	GG	GG	TT	TG	TG	GG	TG	GG	GG	TG	TG	TG	TG	TG	TG	GG	GG	TG	GG	TG	GG	GG	TG	GG	TG	TG	TG	TG	GG	TG	TG	TG	TG	GG	TG	GG	GG	TG	TG
chr2_3884541_A_G	2	3884541	AG	AG	GG	AA	AG	AA	AA	AA	AG	AA	GG	AG	AA	AG	AG	GG	AG	GG	AG	GG	AG	AG	AA	AG	AG	AG	AA	AG	AG	AG	AG	AA	GG	AG	GG	AG	AG	AA	AG	AG	GG	AA	AG	AA	AG	GG	AG
chr2_3892599_A_G	2	3892599	TC	CC	TC	TT	TC	TT	TT	TC	CC	TC	CC	TC	TC	TC	TC	CC	TC	CC	TC	CC	TC	TC	TC	TC	TC	TC	TT	TC	TC	CC	TC	TT	CC	TC	CC	CC	TT	TC	TC	TC	CC	TT	TC	TT	TC	CC	TC
chr2_3926249_A_C	2	3926249	AA	AA	AC	AA	AA	AA	AA	AA	AC	AA	AA	AC	AA	AA	AA	AC	AC	CC	AC	CC	AC	AA	AA	AA	AC	AC	AA	AA	AC	AC	AC	AA	CC	AA	CC	AA	AA	AA	AC	AC	CC	AA	AC	AA	AC	CC	AA
chr2_3948069_C_T	2	3948069	TT	TT	TT	TT	TT	TT	TT	TT	TT	TT	TT	TT	TT	TT	TT	TT	TT	TT	TT	TT	TT	TT	TT	TT	TT	TT	TT	TT	TT	TT	TT	TT	TT	TT	TT	TT	TT	TT	TT	TT	TT	TT	TT	TT	TT	TT	TT
chr2_3979499_G_T	2	3979499	AC	AA	AA	CC	AC	CC	AC	AC	AA	AC	CC	AC	AC	AC	AA	CC	AC	AC	AC	AA	AC	CC	AC	AC	AC	AC	CC	AC	AA	AA	CC	AC	AA	AC	AA	AA	AC	AC	AC	CC	AA	CC	AC	AC	AC	AA	AC
chr2_3980332_A_C	2	3980332	TG	GG	TG	TT	TG	TT	TG	TG	GG	TG	TT	TG	TG	TG	GG	TT	TG	TG	TG	GG	TG	TT	TG	TG	TG	TG	TT	TG	GG	GG	TT	TG	GG	TG	GG	GG	TG	TG	TG	TT	GG	TT	TG	TG	TG	GG	TG
chr2_4014240_A_G	2	4014240	AG	GG	GG	AA	AG	AA	AG	AG	GG	AG	GG	AG	AG	AG	GG	AG	AG	GG	AG	GG	AG	AG	AG	AG	AG	AG	AA	AG	GG	GG	AG	AG	GG	AG	GG	GG	AG	AG	AG	AG	GG	AA	AG	AG	AG	GG	AG
chr2_4041762_C_T	2	4041762	AA	AG	AG	AA	AA	AA	AG	AG	GG	AG	GG	AG	AG	AA	AA	GG	AG	AG	AG	GG	AG	AA	AG	AA	AG	AG	AA	AA	GG	GG	AG	AG	GG	AA	GG	AG	AG	AG	AG	AG	GG	AA	AG	AG	AG	GG	AA
chr2_4046046_A_G	2	4046046	GG	AG	GG	GG	GG	GG	AG	AG	AG	AG	GG	GG	AG	GG	GG	GG	GG	GG	GG	GG	GG	GG	AG	GG	GG	GG	GG	GG	AG	AG	GG	AG	GG	GG	GG	AG	GG	AG	GG	GG	GG	GG	GG	AG	GG	GG	GG
chr2_4067972_A_G	2	4067972	GG	AG	AG	GG	GG	GG	AG	AG	AA	AG	AA	AG	AG	GG	GG	AA	AG	AG	AG	AA	AG	GG	AG	GG	AG	AG	GG	GG	AA	AA	AG	AG	AA	GG	AA	AG	AG	AG	AG	AG	AA	GG	AG	AG	AG	AA	GG
chr2_4083041_C_T	2	4083041	CC	CC	CC	CC	CC	CC	CC	CC	CC	CC	CC	CC	CC	CC	CC	TC	CC	TC	CC	CC	CC	CC	CC	CC	CC	CC	CC	CC	CC	CC	TC	CC	CC	CC	CC	CC	CC	CC	CC	TC	CC	CC	CC	CC	CC	CC	CC
chr2_4101743_C_T	2	4101743	CC	CC	TC	CC	CC	CC	CC	CC	TC	CC	CC	TC	CC	CC	CC	CC	TC	CC	TC	TT	TC	CC	CC	CC	TC	TC	CC	CC	TC	TC	TC	CC	TT	CC	TT	CC	CC	CC	TC	TC	TT	CC	TC	CC	TC	TT	CC
chr2_4122634_C_T	2	4122634	CC	CC	CC	CC	CC	CC	CC	CC	CC	CC	CC	CC	CC	CC	CC	TT	CC	TC	CC	CC	CC	CC	CC	CC	CC	CC	CC	CC	CC	CC	TC	CC	CC	CC	CC	CC	CC	CC	CC	TC	CC	CC	CC	CC	CC	CC	CC
chr2_4137690_A_G	2	4137690	AG	AA	AA	AA	AA	AA	AG	AA	AA	AA	AA	AA	AA	AA	AG	GG	AA	AA	AA	AA	AA	AA	AA	AA	AA	AA	AA	AG	AG	AA	AG	AG	AA	AA	AA	AA	AA	AA	AA	AG	AA	AA	AA	AG	AA	AA	AG
chr2_4166541_A_G	2	4166541	CC	TT	TT	CC	TC	CC	TC	TC	TT	TC	TT	TC	TC	TC	TC	TC	TC	TT	TC	TT	TC	TC	TC	TC	TC	TC	CC	CC	TT	TT	TC	TC	TT	TC	TT	TT	TC	TC	TC	TC	TT	CC	TC	TC	TC	TT	CC
chr2_4199150_C_T	2	4199150	AG	AA	AG	GG	AG	GG	AG	AG	AA	AG	AA	AG	AG	AG	AA	AG	AG	AG	GG	AG	AG	AG	AG	AG	GG	GG	GG	AG	AA	AA	AG	AG	AA	AG	AG	AA	GG	AG	AG	AG	AG	GG	GG	AG	AG	AA	AG
chr2_4199795_A_G	2	4199795	AG	AA	AG	GG	AG	GG	AG	AG	AA	AG	AA	AG	AG	AG	AA	AG	AG	AG	GG	AG	AG	AG	AG	AG	GG	GG	GG	AG	AA	AA	AG	AG	AA	AG	AG	AA	GG	AG	AG	AG	AG	GG	GG	AG	AG	AA	AG
chr2_4227007_A_G	2	4227007	CC	CC	TC	CC	CC	CC	CC	CC	TT	CC	TT	TC	TC	CC	CC	CC	TC	TC	CC	TC	TC	CC	TC	CC	CC	CC	CC	CC	TC	TC	CC	CC	TT	CC	TC	CC	CC	TC	TC	CC	TC	CC	CC	CC	TC	TT	CC
chr2_4256659_A_G	2	4256659	GG	GG	GG	GG	GG	GG	GG	GG	GG	GG	GG	GG	GG	GG	GG	GG	GG	GG	GG	GG	GG	GG	GG	GG	GG	GG	GG	GG	GG	GG	GG	GG	GG	GG	GG	GG	AG	GG	GG	GG	GG	GG	GG	GG	GG	GG	GG
chr2_4277253_C_T	2	4277253	AG	GG	GG	GG	GG	GG	GG	GG	GG	GG	GG	GG	GG	GG	AG	GG	GG	GG	GG	GG	GG	GG	GG	GG	AG	GG	GG	AG	GG	GG	GG	GG	GG	GG	GG	GG	AG	GG	GG	GG	GG	GG	GG	GG	GG	GG	AG
chr2_4290688_G_T	2	4290688	TG	GG	TG	TT	TT	TT	TT	TG	GG	TG	GG	TG	TG	TT	TG	TG	TG	TG	TG	GG	TG	TT	TG	TT	TG	TG	TT	TG	TG	GG	TG	TT	GG	TG	GG	GG	TG	TG	TG	TG	GG	TT	TG	TT	TG	GG	TG
chr2_4322402_A_C	2	4322402	GG	GG	GG	GG	GG	GG	GG	GG	TG	GG	GG	GG	TG	GG	GG	GG	GG	GG	GG	GG	GG	GG	TG	GG	GG	GG	GG	GG	GG	GG	GG	GG	GG	GG	GG	GG	GG	TG	GG	GG	GG	GG	GG	GG	GG	GG	GG
chr2_4353927_A_C	2	4353927	TT	TT	TT	TT	TT	TT	TT	TT	TG	TT	TT	TT	TG	TT	TT	TT	TT	TT	TT	TT	TT	TT	TG	TT	TT	TT	TT	TT	TT	TT	TT	TT	TT	TT	TT	TT	TT	TG	TT	TT	TT	TT	TT	TT	TT	TT	TT
chr2_4354560_G_T	2	4354560	TT	TT	TT	TT	TT	TT	TT	TT	TT	TT	TT	TG	TT	TT	TT	TT	TT	TG	TT	TT	TG	TT	TT	TT	TG	TT	TT	TT	TT	TT	TT	TT	TG	TT	TG	TT	TG	TT	TG	TT	TT	TT	TT	TT	TT	TG	TT
chr2_4371560_G_T	2	4371560	TG	TT	TT	TG	TG	GG	TG	TG	TG	TT	TT	TG	TG	TG	TT	TG	TG	TT	TG	TT	TG	TG	GG	TG	TG	TG	TG	TG	TT	TT	TG	TG	TT	TG	TT	TT	TG	GG	TG	TG	TT	TG	TG	TG	TG	TT	TG
chr2_4416953_A_G	2	4416953	TC	TC	CC	TC	TC	TT	TC	TC	CC	CC	CC	TC	CC	TC	CC	TC	TC	CC	TC	CC	TC	TC	TC	TC	TC	TC	TC	TC	CC	CC	TC	TC	CC	TT	CC	TC	TC	TC	TC	TC	CC	TC	TC	TC	TC	CC	TC
SNP293_20	2	4425889	TT	TT	TT	TT	TT	TT	TT	TT	TT	TT	TT	TT	TT	TT	TT	TT	TT	TT	TG	TG	TT	TT	TT	TT	TT	TG	TT	TT	TT	TT	TT	TT	TT	TT	TT	TT	TT	TT	TT	TT	TG	TT	TG	TT	TT	TT	TT
chr2_4431200_A_G	2	4431200	CC	TC	CC	TC	TC	CC	TC	TC	CC	TT	CC	CC	TC	TC	TC	CC	CC	CC	TC	TC	CC	TC	CC	TC	CC	TC	TC	TC	TC	CC	CC	TC	CC	CC	CC	TC	CC	CC	CC	CC	TC	TC	TC	TC	CC	CC	CC
chr2_4504565_C_T	2	4504565	TT	TT	TT	TT	TT	TT	TT	TT	TT	TT	TT	TC	TT	TT	TT	TT	TT	TC	TT	TT	TC	TT	TT	TT	TC	TT	TT	TT	TT	TT	TT	TT	TC	TT	TC	TT	TT	TT	TC	TT	TT	TT	TT	TT	TT	TC	TT
chr2_4510461_A_C	2	4510461	TT	TT	TT	TT	TT	TT	TT	TT	TG	TT	TT	TG	TG	TT	TT	TT	TT	TG	TT	TT	TG	TT	TG	TT	TT	TT	TT	TT	TT	TT	TT	TT	TG	TT	TG	TT	TG	TG	TG	TT	TT	TT	TT	TT	TT	TG	TT
chr2_4534614_C_T	2	4534614	AA	AG	AA	AG	AG	AA	AG	AG	AA	GG	AA	AA	AG	AG	AG	AA	AA	AA	AG	AG	AA	AG	AA	AG	AG	AG	AG	AG	AG	AA	AA	AG	AA	AA	AA	AG	AA	AA	AA	AA	AG	AG	AG	AG	AA	AA	AA
chr2_4572698_A_C	2	4572698	AA	CC	CC	AC	AC	AA	AC	AC	AC	CC	AC	AC	AC	AC	AC	AC	AC	CC	AC	AC	AC	AC	AA	AC	AC	AC	AC	AC	CC	AC	AC	AC	CC	AC	CC	CC	AC	AA	AC	AC	CC	CC	AC	AC	AC	CC	AA
chr2_4587514_A_C	2	4587514	TG	GG	TG	TG	TG	TT	TG	TG	TG	GG	TG	TG	TG	TG	GG	TT	TG	TG	TG	TG	TG	TG	TT	TG	TG	TG	TG	TG	GG	TT	TT	TG	GG	TG	GG	GG	TG	TT	TG	TT	GG	TG	TG	TG	TG	GG	TG
chr2_4603854_A_G	2	4603854	TC	TT	TC	TT	TT	TT	TT	TT	TC	TC	TT	TT	TC	TT	TC	TT	TT	TC	TC	TC	TT	TT	TC	TT	TC	TC	TT	TT	TT	TT	TT	TT	TT	TT	TT	TT	TC	TC	TT	TT	TC	TT	TC	TT	TT	TT	TC
chr2_4635464_A_G	2	4635464	TT	TC	TT	TC	TC	TT	TC	TC	TT	TC	TC	TC	TC	TC	TC	TT	TT	TC	TT	TT	TC	TC	TT	TC	TC	TT	TC	TC	TC	TT	TT	TC	TC	TT	TC	TC	TC	TT	TC	TT	TT	CC	TT	TC	TT	TC	TT
chr2_4641574_C_T	2	4641574	TC	TC	CC	TC	TC	CC	TC	TC	CC	TT	TC	TC	TC	TC	TT	TC	CC	TC	CC	CC	TC	TC	CC	TC	TC	CC	TC	TC	TC	TC	TC	TC	TC	CC	TC	TC	TC	CC	TC	TC	CC	TT	CC	TC	CC	TC	TC
chr2_4696838_A_C	2	4696838	CC	AA	CC	AC	AC	CC	AC	AC	CC	AC	AC	AC	AC	AC	AC	AC	CC	AC	AC	AC	AC	AC	CC	AC	AC	AC	AC	AC	AC	AC	AC	AC	AC	AC	AC	AA	AC	CC	AC	AC	AC	AA	AC	AC	CC	AC	CC
chr2_4732593_A_C	2	4732593	TT	TG	TT	TT	TT	TT	TT	TT	TT	TT	TG	TG	TT	TT	TT	TG	TT	TG	TG	TG	TG	TT	TT	TT	TG	TG	TT	TT	TT	TG	TG	TT	TG	TG	TG	TG	TG	TT	TG	TG	TG	TG	TG	TT	TT	TG	TT
chr2_4734598_C_T	2	4734598	AA	AA	AA	AA	AA	AA	AA	AA	AA	AA	AG	AG	AA	AA	AA	AG	AA	AG	AG	AG	AG	AA	AA	AA	AA	AG	AA	AA	AA	AG	AG	AA	AG	AA	AG	AA	AA	AA	AG	AG	AG	AA	AG	AA	AA	AG	AA
chr2_4793297_C_T	2	4793297	TT	TC	TT	TT	TT	TT	TT	TT	TT	TT	TT	TT	TT	TT	TT	TT	TT	TT	TT	TT	TT	TT	TT	TT	TC	TT	TT	TT	TT	TT	TT	TT	TT	TC	TT	TC	TT	TT	TT	TT	TT	TT	TT	TT	TT	TT	TT
chr2_4824642_A_G	2	4824642	GG	AG	GG	AG	AG	GG	AG	AG	AG	AG	AG	AG	AA	AG	AG	AG	GG	AG	AG	AG	AG	AG	AG	AG	GG	AG	AG	AG	AG	AG	AG	AG	AG	GG	AG	AG	AG	AG	AG	AG	AG	AA	AG	AG	GG	AG	AG
chr2_4826364_C_T	2	4826364	TC	TC	CC	TC	TC	TC	TC	TT	TC	TC	TC	TC	TT	TC	TC	TC	CC	TC	TC	TC	TC	TC	TC	TC	CC	TC	TC	TC	TC	TC	TC	TC	TC	TC	TC	TC	CC	TC	TC	TC	TC	TC	TC	TC	CC	TC	TC
chr2_4852474_A_G	2	4852474	AG	AA	AA	AA	AA	AG	AA	AG	AG	AA	AG	AA	AG	AA	AA	AA	AG	AA	AA	AA	AA	AA	AG	AA	AG	AA	AA	AA	AA	AA	AA	AA	AA	AG	AA	AA	AG	AG	AA	AA	AA	AA	AA	AA	AA	AA	AG
SNP1487_41	2	4874581	TC	CC	CC	CC	CC	TC	CC	TC	TC	CC	CC	CC	TC	CC	CC	CC	TC	CC	CC	CC	CC	CC	TC	CC	TC	CC	CC	CC	CC	CC	CC	CC	CC	TC	CC	CC	TC	TC	CC	CC	CC	CC	CC	CC	CC	CC	TC
chr2_4883183_C_T	2	4883183	GG	GG	GG	GG	GG	GG	GG	GG	GG	GG	GG	GG	GG	GG	GG	GG	GG	GG	GG	GG	GG	GG	GG	GG	GG	GG	GG	GG	GG	GG	GG	GG	GG	GG	GG	GG	GG	GG	GG	GG	GG	GG	GG	GG	GG	GG	GG
chr2_4883320_C_T	2	4883320	AG	AA	AA	AA	AA	AG	AA	AG	AG	AA	AA	AA	AG	AA	AA	AA	AG	AA	AA	AA	AA	AA	AG	AA	AA	AA	AA	AA	AA	AA	AA	AA	AA	AG	AA	AA	AA	AG	AA	AA	AA	AA	AA	AA	AA	AA	AG
chr2_5039647_C_T	2	5039647	TT	TC	TT	TT	TT	TT	TT	TT	TT	TT	TT	TT	TT	TC	TT	TT	TT	TT	TT	TT	TT	TT	TT	TT	TT	TT	TT	TT	TT	TT	TT	TT	TT	CC	TT	TT	TC	TT	TT	TT	TT	TT	TT	TT	TT	TT	TT
chr2_5047839_A_C	2	5047839	AA	AA	AA	AA	AA	AA	AA	AA	AA	AA	AA	AA	AA	AA	AA	AA	AA	AA	AA	AA	AA	AA	AA	AA	AA	AA	AA	AA	AA	AA	AA	AA	AA	AA	AA	AA	AC	AA	AA	AA	AA	AA	AA	AA	AA	AA	AA
chr2_5064637_C_T	2	5064637	AG	GG	GG	GG	GG	AG	GG	AG	GG	GG	AG	AG	GG	GG	GG	GG	GG	AG	GG	GG	AG	GG	GG	GG	GG	GG	GG	GG	GG	GG	GG	GG	AG	AG	AG	GG	GG	GG	AG	GG	GG	GG	GG	GG	GG	AG	GG
chr2_5105885_G_T	2	5105885	AC	CC	AA	AC	AC	AC	AA	CC	AC	AC	AC	AA	CC	AC	AC	AC	AC	AC	AC	AC	AA	AC	AC	AC	AA	AC	AC	AC	AC	AC	AC	AC	AA	CC	AA	AC	AC	AC	AA	AC	AC	AC	AC	AC	AA	AA	AC
chr2_5124416_C_T	2	5124416	TT	TT	TT	TT	TT	TT	TT	TT	TC	TT	TT	TT	TC	TT	TT	TT	TC	TT	TT	TT	TT	TT	TC	TT	TT	TT	TT	TT	TT	TT	TT	TT	TT	TT	TT	TT	TT	TC	TT	TT	TT	TT	TT	TT	TT	TT	TC
chr2_5133871_A_G	2	5133871	TC	TT	TT	TT	TT	TC	TT	TC	TC	TT	TT	TT	TC	TT	TT	TT	TC	TT	TT	TT	TT	TT	TC	TT	TT	TT	TT	TT	TT	TT	TT	TT	TT	TC	TT	TT	TT	TC	TT	TT	TT	TT	TT	TT	TT	TT	TC
SNP581_114	2	5141894	AG	GG	AA	AG	AG	AG	AA	GG	AG	AG	AG	AA	GG	AG	AG	AG	AG	AG	AG	AG	AA	AG	AG	AG	AA	AG	AG	AG	AG	AG	AG	AG	AA	GG	AA	AG	AG	AG	AA	AG	AG	AG	AG	AG	AA	AA	AG
chr2_5165704_C_T	2	5165704	GG	GG	GG	GG	GG	GG	GG	GG	AG	GG	GG	GG	AG	GG	GG	GG	AG	GG	GG	GG	GG	GG	AG	GG	GG	GG	GG	GG	GG	GG	GG	GG	GG	GG	GG	GG	AG	AG	GG	GG	GG	GG	GG	GG	GG	GG	AG
chr2_5193991_C_T	2	5193991	TT	TT	TT	TT	TT	TT	TT	TT	TT	TT	TT	TT	TT	TT	TT	TT	TT	TT	TT	TT	TT	TT	TT	TT	TT	TT	TT	TT	TT	TT	TT	TT	TT	TT	TT	TT	TT	TT	TT	TT	TT	TT	TT	TT	TT	TT	TT
chr2_5201898_C_T	2	5201898	TC	TT	TT	TT	TT	TC	TT	TC	TC	TT	TT	TT	TC	TT	TT	TT	TC	TT	TT	TT	TT	TT	TC	TT	TT	TT	TT	TT	TT	TT	TT	TT	TT	TC	TT	TT	TT	TC	TT	TT	TT	TT	TT	TT	TT	TT	TC
chr2_5236271_G_T	2	5236271	CC	AA	AC	AC	AC	CC	CC	AC	AC	AC	AC	AC	AA	AC	AC	AC	AC	AA	AC	AC	AC	AC	AC	AC	CC	AC	AC	AC	AC	AC	AC	AC	AC	AC	AC	AC	AA	AA	AC	AC	AC	AC	AC	AC	CC	AC	AC
chr2_5260293_C_T	2	5260293	AG	AG	GG	GG	GG	AG	GG	AG	AG	GG	GG	GG	AG	AG	GG	GG	AG	GG	GG	GG	GG	GG	AG	GG	GG	GG	GG	GG	GG	GG	GG	GG	GG	AA	GG	GG	AG	AG	GG	GG	GG	GG	GG	GG	GG	GG	AG
chr2_5279601_C_T	2	5279601	TC	CC	TC	TC	CC	TC	TT	CC	TC	TC	TC	TC	CC	TT	TC	CC	TC	CC	TC	TC	TC	TC	TC	TC	TT	TC	TC	TT	TC	TC	TC	TC	TC	CC	TC	TC	CC	CC	TC	TC	TC	TC	TC	TC	TT	TC	TC
chr2_5289880_C_T	2	5289880	CC	CC	CC	CC	CC	CC	CC	CC	TC	CC	CC	CC	TC	CC	CC	CC	TC	CC	CC	CC	CC	CC	TC	CC	CC	CC	CC	CC	CC	CC	CC	CC	CC	CC	CC	CC	CC	TC	CC	CC	CC	CC	CC	CC	CC	CC	TC
chr2_5376726_C_T	2	5376726	AG	AA	AA	AA	AA	AG	AA	AG	AA	AA	AA	AA	AA	AA	AA	AA	AA	AA	AA	AA	AA	AA	AA	AA	AA	AA	AA	AA	AA	AA	AA	AA	AA	AG	AA	AA	AA	AA	AA	AA	AA	AA	AA	AA	AA	AA	AA
chr2_5388038_A_G	2	5388038	TC	TT	TT	TT	TT	TC	TT	TC	TT	TT	TT	TT	TT	TT	TT	TT	TT	TT	TT	TT	TT	TT	TT	TT	TT	TT	TT	TT	TT	TT	TT	TT	TT	TC	TT	TT	TT	TT	TT	TT	TT	TT	TT	TT	TT	TT	TT
chr2_5418217_A_C	2	5418217	AC	AC	AA	AA	AA	AC	AA	CC	AC	CC	AA	AA	AC	AC	AC	AA	AC	AC	AA	AA	AA	AA	AC	AA	AC	AA	AA	AA	AA	AA	AA	AA	AA	AC	AA	AC	AC	AC	AA	AA	AA	AC	AA	AA	AA	AA	AC
chr2_5430203_G_T	2	5430203	TG	TG	GG	GG	GG	TG	GG	TT	TG	TT	TG	GG	GG	TG	TG	GG	TG	GG	GG	GG	GG	GG	TG	GG	TG	GG	GG	TG	GG	GG	GG	TG	GG	TG	GG	TG	GG	TG	GG	GG	GG	TG	GG	GG	GG	GG	TG
chr2_5557145_G_T	2	5557145	AC	AC	CC	CC	CC	AC	AC	AA	AC	AA	CC	CC	CC	AC	AC	CC	AC	CC	CC	CC	CC	AC	AA	CC	AA	CC	CC	CC	CC	AC	AC	CC	CC	AC	AC	AC	AC	AC	CC	CC	CC	AC	CC	AC	CC	AC	AC
li_C_A_chr2_5609792	2	5609792	AA	AC	AC	AA	AC	AA	AA	AA	AC	AA	CC	CC	AA	CC	AA	AC	AC	CC	CC	AC	CC	AA	AC	CC	AA	AA	CC	AA	CC	CC	AA	CC	CC	CC	CC	AC	AC	CC	AC	AC	CC	AA	CC	AA	AC	CC	AC
chr2_5646321_C_T	2	5646321	TT	TT	TT	TT	TT	TC	TT	TC	TT	TT	TT	TT	TT	TC	TT	TT	TT	TT	TT	TT	TT	TT	TC	TT	TT	TT	TT	TT	TT	TC	TT	TT	TT	TC	TT	TT	TC	TT	TT	TT	TT	TT	TT	TT	TT	TT	TT
chr2_5662969_C_T	2	5662969	TT	TC	TC	TT	CC	TT	TT	TT	TT	TT	TT	CC	TT	TT	TC	CC	TT	TC	TC	CC	TC	TT	TC	TC	TT	TC	TT	TT	TC	TC	TC	CC	TC	TC	TC	TT	TC	TC	CC	TC	TC	TT	TC	TC	TT	TC	TT
chr2_5664339_G_T	2	5664339	TT	TG	TT	TT	TT	TT	TT	TT	TG	TG	TG	TT	TT	TT	TT	TT	TG	TT	TT	TT	TT	TG	TT	TG	TT	TT	TT	TT	TT	TG	TG	TT	TT	TT	TG	TG	TT	TT	TT	TT	TT	TG	TT	TG	TT	TG	TT
cn_G_A_chr2_5681886	2	5681886	TC	CC	CC	TC	CC	CC	CC	CC	CC	CC	CC	CC	CC	CC	CC	CC	CC	CC	CC	CC	CC	CC	CC	CC	TC	CC	CC	TC	CC	CC	CC	CC	CC	CC	CC	CC	CC	CC	CC	TC	CC	CC	CC	CC	CC	CC	CC
ae_G_A_chr2_5683137	2	5683137	AG	GG	GG	AG	GG	GG	GG	GG	GG	GG	GG	GG	GG	GG	GG	GG	GG	GG	GG	GG	GG	GG	GG	GG	AG	GG	GG	AG	GG	GG	GG	GG	GG	GG	GG	GG	GG	GG	GG	AG	GG	GG	GG	GG	GG	GG	GG
chr2_5695975_A_G	2	5695975	TT	TT	TT	TT	TC	TC	TT	TC	TT	TT	TT	TC	TT	TC	TT	TC	TT	TT	TT	TC	TT	TT	CC	TT	TT	TT	TT	TT	TT	CC	TT	TT	TT	CC	TT	TT	CC	TT	TC	TT	TT	TT	TT	TT	TT	TT	TT
chr2_5726489_A_G	2	5726489	CC	CC	CC	TC	CC	TC	TC	CC	CC	CC	CC	CC	TT	CC	TC	CC	CC	TC	TC	CC	TC	TT	CC	CC	TC	TC	TC	TC	CC	CC	TC	TC	CC	CC	CC	CC	CC	CC	CC	CC	CC	TC	TC	TC	TC	CC	CC
chr2_5727275_A_C	2	5727275	AC	AA	AA	AC	AA	AC	AA	AC	AA	AA	AA	AA	AA	AC	AA	AA	AA	AA	AA	AA	AA	AA	AC	AA	AC	AA	AA	AC	AA	AA	AA	AA	AA	AC	AA	AA	AA	AA	AA	AC	AA	AA	AA	AA	AA	AA	AA
chr2_5729271_A_G	2	5729271	CC	TC	CC	CC	TT	CC	CC	CC	CC	CC	TC	TT	CC	CC	TC	TT	CC	TC	TC	TT	TC	CC	TC	TC	CC	TC	CC	CC	TC	TC	TC	TC	TC	TC	TC	CC	TC	TC	TT	TC	TC	CC	TC	TC	CC	TC	CC
chr2_5759393_A_G	2	5759393	TC	TC	TC	TC	TT	TC	TC	TC	CC	CC	CC	TT	CC	TC	TC	TT	CC	TT	TC	TT	TC	TT	TT	TC	TT	TC	CC	TT	TC	TC	TT	TT	TC	TT	TC	CC	TC	TC	TT	TT	TC	CC	TC	TT	CC	TC	CC
chr2_5788962_A_G	2	5788962	AA	AA	AG	AG	AA	AG	AA	AG	AA	AA	AA	AA	AG	AG	AA	AA	AA	AA	AA	AA	AA	AA	AG	AA	AA	AA	AA	AA	AA	AA	AA	AA	AA	AG	AA	AA	AA	AA	AA	AA	AA	AA	AA	AA	AA	AA	AA
chr2_5815525_A_C	2	5815525	GG	TG	TT	TG	GG	TG	TT	TG	TT	TG	TT	GG	TT	TG	TG	GG	TT	TG	GG	GG	GG	GG	GG	GG	GG	TG	TT	GG	TG	GG	GG	GG	TG	GG	GG	TT	GG	TG	GG	GG	TG	TT	GG	GG	TT	GG	TG
chr2_5818402_A_C	2	5818402	AC	AC	AA	AC	AC	AA	AA	AA	AA	AA	AA	CC	AA	AA	AC	CC	AA	AC	AC	CC	AC	AC	AC	AC	AC	AC	AA	AC	AC	AC	AC	AC	AC	AC	AC	AA	AC	AC	CC	CC	AC	AA	AC	AC	AA	AC	AA
chr2_5873057_A_G	2	5873057	AG	AG	AG	GG	AG	AG	AG	AG	GG	AG	GG	AA	GG	AG	AG	AA	GG	AG	AG	AA	AG	AG	AA	AA	AG	AG	GG	GG	AG	AG	AG	AG	AG	AA	AA	GG	AA	AG	AA	AG	AG	GG	AG	AG	GG	AA	AG
chr2_5893947_A_G	2	5893947	GG	AG	AG	GG	AG	AG	AG	AG	GG	GG	GG	AA	GG	AG	AG	AA	GG	AG	AG	AA	AG	AG	AA	AG	GG	AG	GG	GG	AG	AG	AG	AG	AG	AA	AG	GG	AG	AG	AA	AG	AG	GG	AG	AG	GG	AG	GG
chr2_5917719_A_G	2	5917719	AG	AA	AG	AG	AG	AA	AG	AG	AG	AA	AA	AA	AG	AG	AG	AA	AG	AG	AA	AA	AA	AG	AA	AA	AG	AA	GG	GG	AG	AG	AG	AG	AG	AA	AA	AG	AA	AA	AA	AG	AG	AG	AA	AG	AG	AA	AG
chr2_5946698_A_C	2	5946698	AC	AC	AC	AA	AC	AC	AC	AC	AA	AC	AA	CC	AA	AC	AC	CC	AA	AC	AC	CC	AC	AC	CC	CC	AC	AC	AA	AA	AC	AC	AC	AC	AC	CC	CC	AA	CC	AC	CC	AC	AC	AA	AC	AC	AA	CC	AC
chr2_5954354_A_C	2	5954354	CC	CC	CC	CC	CC	CC	CC	CC	CC	CC	CC	CC	CC	CC	CC	CC	CC	CC	CC	CC	CC	CC	CC	AC	AC	CC	CC	CC	CC	CC	CC	CC	CC	CC	AC	CC	AC	CC	CC	CC	CC	CC	CC	CC	CC	AC	CC
chr2_6006239_C_T	2	6006239	TT	TC	TT	TT	TC	TC	TT	TT	TT	TT	TT	CC	TT	TT	TC	CC	TT	TC	TC	CC	TC	TC	TC	TC	TT	CC	TT	TT	TC	TC	TC	TC	TC	TC	TC	TT	TC	TC	CC	TC	TC	TT	TC	TC	TC	TC	TT
chr2_6040324_A_G	2	6040324	CC	CC	TT	CC	CC	TT	TC	TT	TC	CC	CC	CC	CC	TT	CC	CC	TC	TC	CC	CC	CC	CC	TC	TC	TC	TC	TC	CC	TC	CC	CC	CC	TC	TC	TC	TC	TC	CC	CC	CC	TC	CC	CC	CC	TT	TC	TC
chr2_6041573_A_C	2	6041573	GG	GG	TG	GG	GG	GG	TG	TG	TG	GG	GG	GG	GG	TG	GG	GG	TG	GG	GG	GG	GG	GG	GG	GG	GG	GG	TG	GG	TG	GG	GG	GG	TG	GG	GG	TG	GG	GG	GG	GG	TG	GG	GG	GG	TG	GG	TG
chr2_6048259_A_G	2	6048259	GG	GG	AA	GG	GG	AA	AG	AA	AG	GG	GG	GG	GG	AA	GG	GG	AG	AG	GG	GG	GG	GG	AG	GG	GG	AG	AG	GG	AG	GG	GG	GG	AG	AG	GG	AG	AG	GG	GG	GG	AG	GG	GG	GG	AA	GG	AG
chr2_6076899_C_T	2	6076899	CC	CC	TC	CC	CC	TC	CC	TC	CC	CC	CC	CC	CC	TC	CC	CC	CC	CC	CC	CC	CC	CC	TC	CC	CC	CC	CC	CC	CC	CC	CC	CC	CC	TC	CC	CC	TC	CC	CC	CC	CC	CC	CC	CC	CC	CC	CC
chr2_6101616_A_C	2	6101616	CC	CC	CC	CC	CC	CC	CC	CC	CC	CC	CC	CC	CC	CC	CC	CC	CC	CC	CC	CC	CC	CC	CC	CC	CC	CC	CC	CC	CC	CC	CC	CC	CC	CC	CC	CC	CC	CC	CC	CC	CC	CC	CC	CC	CC	CC	CC
chr2_6126937_A_G	2	6126937	TC	TT	CC	CC	TT	TT	CC	TC	TC	TT	TC	TT	CC	TC	TC	TT	TC	TT	TT	TT	TT	TT	TT	TT	TC	TT	CC	TC	TC	TT	TT	TT	TC	TT	TT	TC	TC	TC	TT	TC	TC	TC	TT	TT	TC	TT	TC
chr2_6129993_A_G	2	6129993	TT	CC	TT	TT	TC	TT	TT	TT	TC	TC	CC	TC	TT	TT	TC	TC	TC	TC	CC	CC	TC	TC	TC	TC	TT	TC	TT	TT	TC	TC	TC	TC	TC	TC	TC	TC	TC	TC	CC	TC	TC	TC	TC	TC	TT	TC	TT
chr2_6164795_G_T	2	6164795	GG	GG	GG	GG	GG	TG	GG	TG	GG	GG	GG	GG	GG	TG	GG	GG	GG	GG	GG	GG	GG	GG	TG	GG	GG	GG	GG	GG	GG	GG	GG	GG	GG	TG	GG	GG	GG	GG	GG	GG	GG	GG	GG	GG	GG	GG	GG
lb_G_A_chr2_6178997	2	6178997	TC	CC	CC	TC	CC	TC	TC	TC	CC	CC	CC	TC	TC	TC	TC	TC	CC	TC	CC	CC	CC	CC	TC	TC	TC	CC	TC	TC	CC	CC	TC	CC	CC	TC	TC	CC	CC	TC	CC	TC	CC	TC	CC	TC	CC	TC	CC
be_C_T_chr2_6189454	2	6189454	CC	CC	CC	CC	CC	TC	CC	TC	CC	CC	CC	CC	CC	TC	CC	CC	CC	CC	CC	CC	CC	CC	TC	CC	CC	CC	CC	CC	CC	CC	CC	CC	CC	TC	CC	CC	CC	CC	CC	CC	CC	CC	CC	CC	CC	CC	CC
chr2_6226579_A_G	2	6226579	TT	TC	TT	TT	TC	TC	TC	TC	TT	TT	TT	TT	TT	TC	TT	TT	TT	TT	TC	TC	TT	CC	TC	TT	TT	TT	TT	TC	TC	TC	TT	TC	TT	CC	TT	TT	TC	TT	TT	TT	TT	TT	TT	TC	TT	TT	TC
chr2_6258157_A_G	2	6258157	CC	TC	CC	CC	TC	TC	TC	TC	CC	CC	CC	CC	CC	TC	CC	CC	CC	CC	TC	TC	CC	TT	TC	CC	CC	CC	CC	TC	TC	TC	CC	TC	CC	TT	CC	CC	TC	CC	CC	CC	CC	CC	CC	TC	CC	CC	TC
chr2_6280365_G_T	2	6280365	AA	AC	AA	AA	AA	AA	AA	AA	AC	AC	AC	AA	AA	AA	AA	AA	AC	AA	AA	AA	AA	AA	AA	AA	AA	AA	AA	AA	AA	AA	AA	AA	AA	AA	AA	AC	AA	AA	AA	AA	AA	AC	AA	AA	AA	AA	AA
chr2_6290550_A_G	2	6290550	AA	AG	AA	AA	AA	AA	AA	AA	AG	AG	AG	AA	AA	AA	AA	AA	AG	AA	AA	AA	AA	AA	AA	AA	AA	AA	AA	AA	AA	AA	AA	AA	AA	AA	AA	AG	AA	AA	AA	AA	AA	AG	AA	AA	AA	AA	AA
chr2_6313608_G_T	2	6313608	AA	AC	AA	AA	AA	CC	AC	AC	AA	AA	AA	AA	AA	AC	AA	AA	AA	AA	AC	AC	AA	AC	AC	AA	AA	AC	AA	AA	AC	AC	AA	AC	AA	CC	AA	AA	AC	AA	AA	AA	AA	AA	AA	AC	AC	AA	AA
chr2_6349261_C_T	2	6349261	AG	AA	AA	AA	AA	AA	AA	AA	AA	AG	AA	AA	AA	AA	AA	AA	AA	AA	AA	AA	AA	AA	AA	AA	AG	AA	AA	AA	AA	AA	AA	AA	AA	AA	AA	AA	AG	AA	AA	AA	AA	AA	AA	AA	AA	AA	AG
chr2_6350324_C_T	2	6350324	CC	TT	TC	CC	TT	TT	TC	TC	TC	TC	TT	TT	CC	TC	TC	TC	TC	TT	TT	TT	TT	TT	TT	TT	TC	TT	CC	TC	TC	TT	TC	TC	TC	TT	TT	TC	TC	TC	TT	TC	TC	TC	TT	TC	TC	TT	CC
chr2_6368443_A_G	2	6368443	TC	TT	CC	TT	TC	TT	TT	TC	TC	TC	TC	TC	TT	TC	TC	TC	TC	TC	TC	TC	TC	TT	TC	TC	TC	TC	TC	TT	TC	TT	TC	TT	CC	TT	TC	TC	TC	TC	CC	TC	CC	TT	TC	TT	TC	TC	TC
chr2_6381028_C_T	2	6381028	TT	TT	TT	TT	TT	TT	TT	TT	TT	TT	TT	TT	TT	TT	TT	TT	TT	TC	TT	TT	TT	TT	TT	TT	TC	TT	TT	TT	TT	TT	TT	TT	TT	TT	TT	TT	TC	TT	TT	TT	TT	TT	TT	TT	TT	TT	TT
chr2_6432724_C_T	2	6432724	AG	GG	GG	GG	AA	GG	GG	GG	GG	AG	AG	AG	GG	GG	AG	AG	GG	GG	GG	GG	AG	GG	AG	AA	GG	GG	GG	GG	GG	GG	GG	GG	AG	GG	AG	GG	GG	AG	AA	AG	AG	GG	GG	GG	GG	AA	AG
chr2_6475332_A_G	2	6475332	AG	AG	AG	GG	GG	AA	GG	AG	GG	AG	GG	GG	GG	AG	GG	GG	GG	GG	AG	AG	GG	AG	AG	GG	GG	AG	GG	GG	AG	AG	GG	AG	GG	AA	GG	GG	AG	GG	GG	GG	GG	GG	GG	AG	AG	GG	AG
chr2_6501610_C_T	2	6501610	TT	TT	TT	TC	CC	TC	TC	TT	TT	TT	TT	TC	TC	TT	TC	TT	TT	TC	TT	TT	TC	TT	TC	TC	CC	TC	TT	TT	TT	TT	TC	TC	TT	TT	TC	TT	TC	TC	TC	TT	TT	TT	TC	TC	TC	TC	TT
chr2_6502038_A_C	2	6502038	GG	TG	GG	GG	GG	TG	GG	TG	GG	GG	GG	GG	GG	TG	GG	GG	GG	GG	TG	TG	GG	TG	TG	GG	GG	GG	GG	GG	TG	TG	GG	TG	GG	TT	GG	GG	TG	GG	GG	GG	GG	GG	GG	TT	GG	GG	GG
chr2_6544843_A_G	2	6544843	CC	TC	CC	CC	CC	TC	CC	TC	CC	CC	CC	CC	CC	TC	CC	CC	CC	TC	TC	TC	CC	TC	TC	CC	TC	CC	CC	CC	TC	TC	CC	TC	CC	TC	CC	CC	TC	CC	CC	CC	CC	CC	CC	TC	CC	CC	CC
chr2_6553246_A_C	2	6553246	TT	TG	TT	TT	TT	TT	TT	TT	TG	TG	TG	TT	TT	TT	TT	TT	TG	TT	TT	TT	TT	TT	TT	TT	TT	TT	TT	TT	TT	TT	TT	TT	TT	TT	TT	TG	TT	TT	TT	TT	TT	TG	TT	TT	TT	TT	TT
chr2_6628241_A_G	2	6628241	GG	AG	GG	GG	GG	AG	GG	GG	AG	AG	AG	GG	GG	GG	GG	GG	AG	GG	GG	GG	GG	GG	GG	GG	GG	AG	GG	GG	GG	GG	GG	GG	GG	GG	GG	AG	GG	GG	GG	GG	GG	AG	GG	GG	AG	GG	GG
chr2_6665461_C_T	2	6665461	TT	TC	TT	TT	TT	CC	TC	TC	TT	TT	TC	TT	TT	TC	TT	TC	TT	TC	TC	TC	CC	TC	TC	TC	TC	TC	TT	TT	TC	TC	TC	TC	TC	CC	TT	TT	TC	TT	TC	TC	TC	TT	TC	CC	TC	TC	TT
lb_T_C_chr2_6679862	2	6679862	TT	TT	TC	TT	CC	TT	CC	TT	TT	TT	TT	TC	TT	TT	TC	TT	TT	TT	TT	TT	TC	TT	TC	CC	TC	TT	TT	TT	TT	TC	TT	TT	TT	TT	TC	TT	TC	CC	CC	TT	TT	TT	TT	TT	TT	CC	TT
chr2_6703782_A_C	2	6703782	CC	AC	AA	AC	CC	AC	AC	AC	AA	AC	AC	AA	AC	CC	CC	CC	AA	AA	AC	AC	CC	CC	CC	AC	AC	AA	CC	CC	AC	AC	AA	AC	AC	CC	AA	AA	AC	CC	CC	CC	AC	AC	AC	AC	AA	AC	AC
chr2_6710849_C_T	2	6710849	CC	CC	CC	CC	CC	CC	CC	CC	CC	CC	CC	CC	CC	CC	CC	CC	CC	TC	CC	CC	CC	CC	CC	CC	TC	CC	CC	CC	CC	CC	CC	CC	CC	CC	CC	CC	CC	CC	CC	CC	CC	CC	CC	CC	CC	CC	CC
chr2_6727718_C_T	2	6727718	TT	TC	TT	TT	TT	TC	TC	TC	TT	TT	TT	TC	TT	TC	TT	TT	TT	TT	TC	TC	TT	TC	TC	TC	TT	TT	TT	TT	TC	CC	TT	TC	TT	TC	TC	TT	CC	TT	TT	TT	TT	TT	TT	TC	TT	TC	TT
chr2_6747516_C_T	2	6747516	AG	GG	GG	AG	GG	GG	GG	GG	GG	GG	GG	GG	AG	GG	AG	AG	GG	GG	GG	GG	GG	GG	GG	GG	GG	GG	AG	AG	GG	GG	GG	GG	GG	GG	GG	GG	GG	GG	GG	AG	GG	AG	GG	GG	GG	GG	GG
chr2_6754285_A_G	2	6754285	GG	AA	AA	AG	AA	AA	AG	AA	AA	AG	AA	AA	AG	AA	AG	AG	AA	AA	AA	AA	AA	AA	AA	AA	AA	AA	AG	AG	AA	AA	AA	AA	AA	AG	AA	AA	AA	AA	AA	AG	AA	AG	AA	AA	AA	AA	AG
chr2_6790442_C_T	2	6790442	GG	AA	AG	GG	AA	AG	GG	AG	AG	AG	AA	AG	GG	AG	AG	AG	GG	AG	AG	AG	AA	AA	AA	AA	AA	GG	GG	AG	AG	AA	AG	AG	AG	AA	AG	AG	AA	AA	AA	AG	AG	AG	AG	AA	GG	AA	GG
chr2_6819508_C_T	2	6819508	AA	GG	AA	AA	AA	AG	AA	AG	AG	AG	AG	AA	AA	AG	AA	AA	AA	AA	AG	AG	AA	AG	AG	AA	AA	AA	AA	AA	AG	AG	AA	AG	AA	AG	AA	AG	AG	AA	AA	AA	AA	AG	AA	AG	AA	AA	AA
chr2_6820223_C_T	2	6820223	TT	CC	TT	TT	TT	TC	TT	TC	TC	TC	TC	TT	TT	TC	TT	TT	TT	TT	TC	TC	TT	TC	TC	TT	TT	TT	TT	TT	TC	TC	TT	TC	TT	TC	TT	TC	TC	TT	TT	TT	TT	TC	TT	TC	TT	TT	TT
chr2_6848154_C_T	2	6848154	GG	GG	GG	GG	AG	GG	GG	GG	GG	GG	GG	GG	GG	GG	AG	GG	GG	AG	GG	GG	GG	GG	AG	GG	AA	GG	GG	GG	GG	GG	GG	GG	GG	GG	GG	GG	GG	AG	AG	GG	GG	GG	GG	GG	GG	GG	GG
chr2_6864753_A_G	2	6864753	CC	TC	CC	CC	CC	CC	CC	CC	TC	TC	TC	CC	CC	CC	CC	CC	CC	CC	CC	CC	CC	CC	CC	CC	CC	CC	CC	CC	CC	CC	CC	CC	CC	CC	CC	TC	CC	CC	CC	CC	CC	TC	CC	CC	CC	CC	CC
chr2_6944394_A_G	2	6944394	AA	AG	AA	AA	AA	AG	AA	AG	AA	AA	AA	AA	AG	AG	AA	AA	AA	AA	AG	AG	AA	AG	AG	AA	AA	AA	AA	AA	AG	AG	AA	GG	AA	AG	AA	AA	AA	AA	AA	AA	AA	AA	AA	AG	AA	AA	AG
chr2_6976938_G_T	2	6976938	GG	TG	GG	GG	GG	TG	GG	TG	GG	GG	GG	GG	GG	TG	GG	GG	GG	GG	TG	TG	GG	TG	TG	GG	GG	GG	GG	GG	TG	TG	GG	TG	GG	TG	GG	GG	GG	GG	GG	GG	GG	GG	GG	TG	GG	GG	GG
chr2_6977110_C_T	2	6977110	AG	AG	AG	AG	GG	GG	AG	AG	AA	AG	AG	AG	AG	AG	AG	AG	AA	AG	AG	AG	GG	GG	GG	GG	GG	AG	AA	AG	AG	GG	AG	GG	AG	GG	AG	AA	GG	GG	GG	AG	AG	AA	AG	GG	AG	GG	GG
chr2_7006798_A_G	2	7006798	GG	GG	GG	AG	AA	AG	AA	GG	GG	GG	AG	AG	AG	AG	AG	AG	AG	AG	GG	GG	AA	AG	AG	AA	AA	AG	AG	AG	GG	AG	AG	AG	AG	AG	AG	GG	AA	AA	AA	AG	AG	GG	AG	AG	AG	AA	AG
chr2_7060869_A_G	2	7060869	GG	AG	GG	GG	GG	AG	GG	AG	GG	GG	GG	GG	GG	AG	GG	GG	GG	GG	AG	AG	GG	AG	AG	GG	GG	GG	GG	GG	AG	AG	GG	AG	GG	AG	GG	GG	GG	GG	GG	GG	GG	GG	GG	AG	GG	GG	GG
chr2_7070114_C_T	2	7070114	AG	AG	AA	AG	AG	AG	GG	AA	AG	GG	GG	AA	AA	AA	AA	GG	AA	AG	AA	AA	GG	AA	AA	AG	AA	AG	AA	AA	AA	AA	AG	AA	AG	AA	AA	AG	AA	AA	AG	AG	AG	AG	AG	AA	AG	AG	AG
chr2_7100711_C_T	2	7100711	AA	AA	AG	AA	AG	AA	AA	AA	AA	AA	AA	AA	AG	AA	AG	AA	AA	AG	AA	AA	AA	AA	AG	AA	GG	AA	AA	AA	AA	AG	AA	AG	AA	AG	AA	AA	GG	AG	AG	AA	AA	AA	AA	AG	AA	AA	AG
chr2_7119540_C_T	2	7119540	TC	TC	CC	CC	TC	TC	CC	CC	TC	TT	TC	CC	CC	TC	CC	TC	TC	CC	CC	CC	CC	TC	CC	CC	CC	TC	TC	TC	CC	CC	CC	CC	CC	CC	CC	TC	CC	TC	CC	CC	CC	TC	CC	CC	TC	CC	TC
chr2_7128812_G_T	2	7128812	AC	AC	AC	AC	AA	AC	AA	AC	AC	AA	AA	AC	AC	AC	AC	AA	AC	AC	AC	AC	AA	AC	AC	AA	AA	AC	AC	AC	AC	AC	AC	AC	AC	AC	AC	AC	AA	AA	AA	AC	AC	AC	AC	AC	AC	AA	AA
ae_C_T_chr2_7145174	2	7145174	GG	GG	AG	GG	AG	GG	AG	GG	GG	GG	GG	GG	GG	GG	AG	GG	GG	GG	GG	GG	GG	GG	AG	GG	GG	GG	GG	GG	GG	GG	GG	GG	GG	GG	GG	GG	AA	AG	AG	GG	GG	GG	GG	GG	GG	GG	GG
chr2_7161346_A_G	2	7161346	AA	AA	AG	AG	GG	AA	GG	AA	AA	AA	AA	AA	AA	AA	AG	AA	AA	AA	AA	AA	AA	AA	AG	AA	GG	AA	AA	AA	AA	AG	AA	AA	AA	AA	AA	AA	GG	AG	AG	AA	AA	AA	AA	AG	AA	AA	AA
chr2_7195735_C_T	2	7195735	TT	CC	TC	TT	TT	TT	TT	TC	TC	TC	TC	TT	TT	TC	TT	TC	TT	TT	TC	TC	TT	TC	TC	TT	TT	TT	TT	TT	TC	TC	TT	TC	TT	TC	TT	TC	TT	TT	TT	TT	TT	TC	TT	TC	TT	TT	TT
chr2_7205677_A_C	2	7205677	GG	TG	GG	GG	GG	GG	GG	GG	TG	TG	TG	GG	GG	GG	GG	TG	GG	GG	GG	GG	GG	GG	GG	GG	GG	GG	GG	GG	GG	GG	GG	GG	GG	GG	GG	TG	GG	GG	GG	GG	GG	TG	GG	GG	GG	GG	GG
chr2_7223646_A_G	2	7223646	GG	GG	GG	GG	GG	GG	GG	GG	GG	GG	GG	GG	GG	GG	GG	GG	GG	GG	GG	GG	GG	GG	GG	GG	AA	GG	GG	GG	GG	GG	GG	GG	GG	GG	GG	GG	AA	GG	GG	GG	GG	GG	GG	AG	GG	GG	GG
chr2_7255013_C_T	2	7255013	AA	AA	AA	AA	AA	AA	AA	AA	AA	AA	AA	AA	AA	AA	AA	AA	AA	AG	AA	AA	AA	AA	AA	AA	GG	AA	AA	AA	AA	AA	AA	AA	AA	AA	AA	AA	AA	AA	AA	AA	AA	AA	AA	AG	AA	AA	AA
chr2_7300456_A_G	2	7300456	TC	TC	TC	TC	TT	TC	TT	TC	CC	TC	TC	TC	TC	TT	TC	TC	TC	CC	TC	TC	TT	TT	TT	TT	CC	TC	TC	TC	TC	TT	TC	TT	TC	TT	TC	CC	CC	TT	TT	TC	TC	CC	TC	TC	TC	TT	TT
chr2_7304374_C_T	2	7304374	TC	TC	TT	TT	TC	TC	TC	TC	TT	TC	TC	TC	TT	TC	TT	TC	TT	TT	TC	TC	CC	CC	TC	CC	TT	TC	TC	TC	TC	CC	TC	TC	TC	TC	TC	TT	TT	TC	TC	TC	TC	TT	TC	TC	TC	CC	TC
chr2_7323453_A_G	2	7323453	GG	AG	GG	GG	GG	GG	GG	AG	GG	GG	GG	GG	GG	AG	GG	GG	GG	GG	AG	AG	GG	AG	AG	GG	GG	GG	GG	GG	AG	GG	GG	AG	GG	AG	GG	GG	GG	GG	GG	GG	GG	GG	GG	AG	GG	GG	GG
chr2_7353061_C_T	2	7353061	GG	GG	GG	GG	GG	GG	GG	GG	GG	GG	AG	GG	GG	GG	GG	AG	GG	AG	GG	GG	AG	GG	GG	AG	AA	GG	AG	GG	GG	GG	GG	GG	AG	GG	GG	GG	AA	GG	AG	AG	AG	GG	GG	AG	GG	AG	GG
chr2_7384952_G_T	2	7384952	TT	TG	TT	TT	TT	TT	TT	TT	TG	TG	TT	TT	TT	TT	TT	TG	TT	TT	TT	TT	TT	TT	TT	TT	TT	TT	TT	TT	TT	TT	TT	TT	TT	TT	TT	TG	TT	TT	TT	TT	TT	TG	TT	TT	TT	TT	TT
chr2_7428546_C_T	2	7428546	AG	AA	AG	AG	AA	AG	AA	GG	AG	AA	AA	AG	AG	AA	AG	AA	GG	AG	AG	AG	AA	AA	AA	AA	AA	AG	AG	AG	AG	AA	AG	AA	AG	AA	AG	AG	AA	AA	AA	AG	AG	AG	AG	AA	AG	AA	AA
chr2_7438920_G_T	2	7438920	AC	AC	AC	CC	AC	AC	CC	AC	AA	AA	CC	AC	AA	CC	AA	AC	CC	CC	CC	CC	CC	CC	AC	CC	CC	AC	CC	AA	CC	AC	AC	AC	CC	AC	CC	AA	AA	AA	AC	CC	CC	AA	AC	CC	AC	CC	AA
chr2_7474936_C_T	2	7474936	GG	AA	GG	GG	GG	GG	GG	GG	AG	AG	GG	GG	GG	GG	GG	AG	GG	GG	GG	GG	GG	GG	GG	GG	GG	GG	GG	GG	GG	GG	GG	GG	GG	GG	GG	AG	GG	GG	GG	GG	GG	AG	GG	GG	GG	GG	GG
chr2_7520864_C_T	2	7520864	AG	AA	GG	AG	AA	AG	AA	GG	AG	AA	AA	AG	AG	AA	AG	AA	AG	AG	AG	AG	AA	AA	AA	AA	AA	AG	AG	AG	AG	AA	GG	AA	AG	AA	AG	AG	AA	AA	AA	AG	AG	AG	GG	AA	AG	AA	AA
chr2_7539910_A_C	2	7539910	CC	AC	AC	CC	CC	CC	AC	CC	CC	CC	AC	AC	CC	AC	CC	CC	CC	CC	AC	AC	AC	AC	AC	AC	CC	CC	CC	CC	AC	AC	CC	AC	CC	AC	AC	CC	CC	CC	CC	CC	CC	CC	CC	AA	CC	AC	CC
chr2_7590649_A_C	2	7590649	CC	AC	CC	CC	CC	CC	CC	CC	CC	CC	AC	CC	CC	AC	CC	CC	CC	CC	AC	AC	CC	AC	AC	CC	CC	CC	CC	CC	AC	CC	CC	AC	CC	AC	CC	CC	CC	CC	CC	CC	CC	CC	CC	AC	CC	CC	CC
chr2_7598150_C_T	2	7598150	AA	GG	AG	AA	GG	AA	AG	AA	AG	AG	GG	AG	AG	AG	AG	GG	AG	AG	AG	AG	GG	GG	GG	GG	GG	AA	AG	AG	AG	GG	AG	GG	AG	GG	AG	AG	GG	AG	GG	AG	AG	AG	AG	GG	AA	GG	AG
chr2_7631378_C_T	2	7631378	TT	TC	TT	TT	TT	TT	TT	TT	TT	TT	TC	TT	TT	TC	TT	TT	TT	TT	TC	TC	TT	TC	TC	TT	TT	TT	TT	TT	TC	TT	TT	TC	TT	TC	TT	TT	TT	TT	TT	TT	TT	TT	TT	TC	TT	TT	TT
chr2_7668447_A_G	2	7668447	GG	GG	GG	GG	GG	GG	GG	GG	GG	GG	GG	GG	GG	GG	GG	GG	GG	AG	GG	GG	GG	GG	GG	GG	GG	GG	GG	GG	GG	GG	GG	GG	GG	GG	GG	GG	AA	GG	GG	GG	GG	GG	GG	GG	GG	GG	GG
chr2_7668577_C_T	2	7668577	CC	CC	CC	CC	CC	CC	CC	CC	CC	CC	CC	CC	TC	CC	CC	TC	CC	CC	CC	CC	CC	CC	CC	CC	CC	CC	CC	TC	CC	CC	CC	TC	CC	TC	CC	CC	CC	CC	CC	CC	CC	CC	CC	CC	CC	CC	TC
chr2_7723201_A_G	2	7723201	TT	TT	TC	TT	CC	TT	TC	TT	TT	TC	TT	TT	TT	TT	TC	TT	TC	TC	TT	TT	TT	TC	TC	TT	TT	TT	TT	TT	TT	TT	TC	TT	TT	TT	TC	TT	CC	TC	TC	TT	TT	TT	TC	TC	TT	TT	TT
chr2_7780660_C_T	2	7780660	GG	GG	GG	GG	AA	GG	GG	GG	GG	AG	GG	GG	GG	GG	AG	GG	GG	AG	GG	GG	GG	GG	AG	GG	GG	GG	GG	GG	GG	GG	GG	GG	GG	GG	GG	GG	AA	AG	AG	GG	GG	GG	GG	GG	GG	GG	GG
chr2_7807926_C_T	2	7807926	GG	GG	GG	GG	GG	GG	GG	GG	GG	GG	GG	GG	AG	GG	GG	AG	GG	GG	GG	GG	GG	GG	GG	GG	GG	GG	GG	AG	GG	GG	GG	AG	GG	AG	GG	GG	GG	GG	GG	GG	GG	GG	GG	GG	GG	GG	AG
chr2_7838818_A_G	2	7838818	TC	TC	TC	TT	CC	TT	TC	TT	TC	CC	TC	TT	TT	TT	TC	TT	TC	TC	TT	TT	TT	TC	TC	TT	TT	TT	TT	TT	TT	TT	TC	TT	TT	TT	TC	TC	CC	TC	TC	TT	TT	TC	TC	TT	TT	TT	TC
chr2_7851859_A_G	2	7851859	CC	CC	CC	CC	CC	CC	CC	CC	CC	CC	CC	CC	TC	CC	CC	TC	CC	CC	CC	CC	CC	CC	CC	CC	CC	CC	CC	TC	CC	CC	TC	TC	CC	TC	CC	CC	CC	CC	CC	CC	CC	CC	TC	CC	CC	CC	TC
chr2_7879961_G_T	2	7879961	AC	AA	AC	AC	AA	CC	AA	CC	AC	AA	AA	AC	AC	AA	AC	AA	AC	AC	AC	AC	AA	AA	AA	AA	AA	CC	AC	AC	AC	AA	AC	AA	AC	AA	AC	AC	AA	AC	AA	AC	AC	AC	AC	AA	CC	AA	AA
chr2_7905347_A_G	2	7905347	CC	CC	CC	CC	CC	CC	CC	CC	CC	CC	TC	CC	CC	CC	CC	CC	CC	TC	CC	CC	CC	CC	CC	CC	CC	CC	CC	CC	CC	CC	CC	CC	CC	CC	CC	CC	TC	CC	CC	CC	CC	CC	CC	CC	CC	CC	CC
chr2_7943169_A_C	2	7943169	TT	TG	TT	TT	TT	TG	TT	TT	TT	TT	TG	TT	TG	GG	TG	TT	TT	TT	TG	TG	TT	TG	TG	TT	TT	TT	TT	TG	TG	TT	TT	GG	TT	GG	TT	TT	TT	TT	TT	TT	TT	TT	TT	TG	TT	TT	TG
chr2_7969863_G_T	2	7969863	CC	AC	AC	CC	CC	CC	CC	CC	AC	CC	AC	AC	CC	AA	CC	CC	AC	AC	AC	AC	AC	AC	AC	AC	CC	CC	CC	CC	AC	AA	CC	AC	CC	AC	CC	CC	AC	CC	CC	CC	CC	CC	CC	AC	CC	AC	CC
chr2_7970900_C_T	2	7970900	AG	GG	AG	AG	GG	AG	AG	AA	AG	GG	GG	AG	AG	GG	AG	GG	AG	AA	AG	AG	GG	GG	GG	GG	GG	AA	AG	AG	AG	GG	AG	GG	AG	GG	AG	AG	AG	AG	GG	AG	AG	AG	AG	GG	AA	GG	GG
chr2_8001694_A_G	2	8001694	AA	AG	AA	AA	AA	AA	AA	AA	AA	AA	AG	AA	AA	GG	AA	AA	AA	AG	AG	AG	AA	AG	AG	AA	AA	AA	AA	AA	AG	AA	AA	AG	AA	AG	AA	AA	AG	AA	AA	AA	AA	AA	AA	AG	AA	AA	AA
chr2_8020992_A_C	2	8020992	CC	CC	CC	CC	CC	CC	CC	CC	CC	CC	CC	CC	CC	CC	CC	CC	CC	AC	CC	CC	CC	CC	CC	CC	AC	CC	CC	CC	CC	CC	CC	CC	CC	CC	CC	CC	AC	CC	CC	CC	CC	CC	CC	AC	CC	CC	CC
chr2_8021856_C_T	2	8021856	CC	TC	CC	CC	CC	CC	CC	CC	CC	CC	TC	CC	CC	TT	CC	CC	CC	CC	TC	TC	CC	TC	TC	CC	CC	CC	CC	CC	TC	CC	CC	TC	CC	TC	CC	CC	CC	CC	CC	CC	CC	CC	CC	TC	CC	CC	CC
chr2_8029257_A_G	2	8029257	TC	TC	TC	TC	TC	TT	TT	TT	TC	TC	TC	TC	TT	TT	TT	TC	TC	TT	TT	TT	CC	TC	TT	CC	TT	TT	TC	TT	TT	CC	TC	TT	TC	TT	TT	TC	TT	TT	TC	TC	TC	TC	TC	TT	TT	CC	TC
chr2_8125688_A_G	2	8125688	AA	GG	AG	AG	AG	AA	AG	AA	AG	AA	AG	AG	AA	GG	AA	GG	AG	AG	AG	AG	GG	GG	AG	GG	GG	AA	AG	AA	AG	GG	AG	AG	AG	AG	AG	AG	AG	AA	AG	AG	AG	AG	AG	GG	AA	GG	AA
lb_C_T_chr2_8150174	2	8150174	CC	CC	CC	CC	CC	CC	CC	CC	CC	CC	CC	TC	CC	TC	CC	CC	CC	CC	CC	CC	TT	TC	CC	TT	CC	CC	TC	CC	CC	TT	TC	CC	TC	CC	CC	CC	CC	CC	TC	TC	TC	TC	TC	TC	CC	TT	CC
chr2_8163276_C_T	2	8163276	GG	GG	GG	GG	GG	AG	GG	GG	GG	GG	GG	AG	AG	GG	AG	GG	GG	GG	GG	GG	AA	GG	GG	AA	GG	GG	AG	AG	GG	AA	AG	AG	AG	AG	GG	GG	GG	GG	AG	AG	AG	GG	AG	GG	GG	AA	AG
chr2_8185167_C_T	2	8185167	GG	GG	GG	GG	GG	AG	GG	GG	GG	GG	GG	GG	AG	GG	AG	GG	GG	GG	GG	GG	AG	GG	GG	AG	GG	GG	AG	AG	GG	GG	GG	AG	AG	AG	GG	GG	GG	GG	AG	AG	AG	GG	GG	GG	GG	AG	AG
chr2_8227729_C_T	2	8227729	CC	CC	CC	CC	CC	TC	CC	CC	CC	CC	CC	CC	TC	CC	TC	CC	CC	CC	CC	CC	CC	CC	CC	CC	CC	CC	CC	TC	CC	CC	CC	TC	CC	TC	CC	CC	CC	CC	CC	CC	CC	CC	CC	CC	CC	CC	TC
chr2_8286942_A_C	2	8286942	AA	AA	AA	AA	AA	AA	AA	AA	AA	AA	AA	AA	AA	AA	AA	AA	AA	AC	AA	AA	AA	AA	AA	AA	CC	AA	AA	AA	AA	AA	AA	AA	AA	AA	AA	AA	AC	AA	AA	AA	AA	AA	AA	AC	AA	AA	AA
chr2_8288379_A_G	2	8288379	CC	TC	CC	CC	CC	CC	CC	CC	CC	CC	TC	CC	CC	TT	CC	CC	CC	CC	TC	TC	CC	TC	TC	CC	CC	CC	CC	CC	TC	CC	CC	TC	CC	TC	CC	CC	CC	CC	CC	CC	CC	CC	CC	TC	CC	CC	CC
chr2_8329307_C_T	2	8329307	AG	AG	GG	GG	AA	AG	GG	GG	GG	AA	AG	GG	AG	AA	AG	AA	GG	AG	AG	AG	AA	AA	AA	AA	AA	GG	AG	AG	AG	AG	AG	AA	AG	AA	GG	GG	AA	AG	AA	AG	AG	AG	AG	AA	GG	AA	AA
chr2_8347472_C_T	2	8347472	GG	GG	GG	GG	GG	GG	GG	GG	GG	GG	GG	GG	GG	GG	GG	GG	GG	GG	GG	GG	AG	GG	GG	AG	AG	GG	AG	GG	GG	GG	GG	GG	AG	GG	GG	GG	AG	GG	AG	AG	AG	GG	GG	GG	GG	AG	GG
chr2_8381864_C_T	2	8381864	AG	GG	AG	AG	GG	AG	AG	AA	AG	GG	GG	AG	AG	GG	AG	GG	AG	AG	AG	AG	GG	GG	GG	GG	AG	AA	AG	AG	AG	GG	AG	GG	AG	GG	AG	AG	AG	AG	GG	AG	AG	AG	AG	GG	AA	GG	GG
chr2_8438220_C_T	2	8438220	AG	AG	GG	GG	AG	AG	GG	GG	GG	AA	AA	GG	AG	AA	AG	GG	GG	AG	AG	AG	GG	AG	AA	GG	AG	GG	GG	AG	AG	GG	AG	AA	GG	AA	GG	GG	AG	AG	AG	GG	GG	GG	AG	AA	GG	GG	AA
chr2_8440413_C_T	2	8440413	TC	TT	CC	TC	TC	TC	CC	CC	CC	TT	TT	CC	TC	TT	TC	CC	CC	TC	TC	TC	CC	TC	TT	CC	TC	CC	CC	TC	TC	CC	TC	TT	CC	TT	CC	TC	TC	TC	TC	CC	CC	CC	TC	TT	CC	CC	TT
chr2_8470895_A_G	2	8470895	GG	AG	GG	AG	GG	GG	GG	GG	GG	GG	GG	GG	GG	GG	GG	GG	GG	GG	GG	GG	GG	GG	GG	GG	GG	GG	GG	GG	GG	GG	GG	GG	GG	GG	GG	AG	GG	GG	GG	GG	GG	GG	GG	GG	GG	GG	GG
chr2_8495860_C_T	2	8495860	TC	CC	CC	CC	TC	CC	TC	CC	CC	TC	CC	CC	CC	CC	CC	TC	TC	CC	CC	CC	TC	TC	CC	TC	CC	CC	TC	CC	CC	CC	TC	CC	TC	CC	TC	CC	CC	CC	TC	TC	TC	TC	TC	TC	CC	TC	TC
chr2_8521452_A_C	2	8521452	TT	TG	TT	TT	TT	TT	TT	TT	TT	TT	TG	TT	TT	GG	TT	TT	TT	TT	TG	TG	TT	TG	TG	TT	TT	TT	TT	TT	TG	TT	TT	TG	TT	TG	TT	TT	TG	TT	TT	TT	TT	TT	TT	TG	TT	TT	TT
chr2_8538748_A_G	2	8538748	GG	GG	GG	GG	GG	AG	GG	GG	GG	GG	GG	GG	AG	GG	AG	GG	GG	GG	GG	GG	GG	GG	GG	GG	GG	GG	GG	AG	GG	GG	GG	AG	GG	AG	GG	GG	GG	GG	GG	GG	GG	GG	GG	GG	GG	GG	AG
chr2_8567027_C_T	2	8567027	TT	TT	TT	TT	TT	TT	TT	TT	TT	TT	TT	TT	TT	TT	TT	TC	TT	TT	TT	TT	TC	TT	TT	TC	TT	TT	TC	TT	TT	TT	TT	TT	TC	TT	TT	TT	TT	TT	TC	TC	TC	TT	TT	TT	TT	TC	TT
chr2_8569987_C_T	2	8569987	CC	TT	TC	TC	TC	CC	CC	CC	TC	CC	TC	CC	CC	TT	CC	TT	CC	CC	TC	TC	CC	TT	TC	CC	CC	CC	CC	CC	TC	CC	CC	TC	CC	TC	CC	TC	TC	CC	CC	CC	CC	CC	CC	TC	CC	CC	CC
chr2_8582944_A_G	2	8582944	CC	CC	TC	CC	TC	CC	CC	CC	TC	CC	CC	CC	CC	CC	CC	TC	CC	CC	CC	CC	CC	TC	CC	CC	CC	CC	CC	CC	CC	CC	CC	CC	CC	CC	CC	CC	CC	CC	CC	CC	CC	TC	CC	CC	CC	CC	CC
chr2_8585331_C_T	2	8585331	GG	AG	GG	GG	GG	GG	AG	GG	GG	GG	AG	AG	GG	AA	GG	GG	AG	GG	AG	AG	AA	AG	AG	AA	GG	GG	AG	GG	AG	AA	AG	AG	AG	AG	AG	GG	AG	GG	AG	AG	AG	GG	AG	AG	GG	AA	GG
be_A_G_chr2_8632188	2	8632188	TT	TT	TT	TT	TT	TT	TT	TT	TT	TT	TT	TT	TT	TT	TT	TT	TT	TT	TT	TT	TT	TT	TT	TT	TT	TT	TT	TT	TT	TC	TT	TT	TT	TT	TT	TT	TT	TT	TT	TT	TT	TT	TT	TT	TT	TT	TT
lb_C_T_chr2_8635442	2	8635442	CC	TT	CC	CC	CC	CC	CC	CC	CC	CC	TC	CC	CC	TT	CC	CC	CC	CC	TC	TC	CC	TC	TC	CC	CC	CC	CC	CC	TC	TC	CC	TC	CC	TC	CC	CC	TT	CC	CC	CC	CC	CC	CC	TC	CC	CC	CC
cn_C_T_chr2_8693554	2	8693554	TC	CC	TC	CC	CC	CC	CC	CC	CC	TC	TC	TC	TC	TT	TC	CC	CC	CC	CC	TC	TC	CC	CC	TC	CC	TC	CC	TC	CC	CC	CC	TC	TC	CC	TC	TC	CC	TC	TC	CC	CC	TC	TC	CC	TC	TC	TC
chr2_8742380_G_T	2	8742380	AA	AC	AA	AA	AA	AA	AA	AA	AA	AA	AC	AA	AA	CC	AA	AC	AA	AA	AC	AC	AA	AC	AC	AA	AA	AA	AA	AA	AC	AA	AA	AC	AA	AC	AA	AA	CC	AA	AA	AA	AA	AA	AA	AC	AA	AA	AA
chr2_8757865_C_T	2	8757865	GG	GG	GG	GG	AG	GG	GG	GG	GG	AG	GG	GG	GG	GG	GG	GG	GG	GG	GG	GG	GG	GG	GG	GG	GG	GG	GG	GG	GG	GG	GG	GG	GG	GG	GG	GG	AG	GG	AG	GG	GG	GG	GG	GG	GG	GG	GG
chr2_8810865_C_T	2	8810865	AA	AG	AA	AG	AG	AA	AA	AA	AA	AG	AA	AA	AA	AA	AA	AA	AA	AA	AA	AA	AA	AA	AA	AA	AA	AA	AA	AA	AA	AA	AA	AA	AA	AA	AA	AG	AA	AA	AG	AA	AA	AG	AA	AA	AA	AA	AA
chr2_8828693_C_T	2	8828693	TT	CC	TT	TC	CC	TT	TC	TT	TC	TC	TC	TC	TT	CC	TT	CC	TC	TC	TC	TC	TC	CC	TC	TC	CC	TT	TT	TT	TC	CC	TC	TC	TT	TC	TC	TC	CC	TT	TC	TT	TT	TC	TC	CC	TT	TC	TT
chr2_8852731_A_G	2	8852731	TT	CC	TT	TC	CC	TT	TC	TT	TC	TC	TC	TC	TT	CC	TT	CC	TC	TC	TC	TC	TC	CC	TC	TC	CC	TT	TT	TT	TC	CC	TC	TC	TT	TC	TC	TC	TC	TT	TC	TT	TT	TC	TC	CC	TT	TC	TT
chr2_8943456_A_G	2	8943456	TT	TC	TT	TT	TT	TT	TT	TT	TT	TT	TC	TT	TT	CC	TT	TT	TT	TC	TC	TC	TT	TC	TC	TT	TC	TT	TT	TT	TC	TT	TT	TC	TT	TC	TT	TT	TC	TT	TT	TT	TT	TT	TT	TC	TT	TT	TT
chr2_8971434_A_G	2	8971434	TC	TT	TT	TT	TT	TT	TT	TT	TT	TC	TT	TT	TT	TT	TT	TT	TT	TT	TT	TT	TT	TT	TT	TT	TT	TT	TT	TT	TT	TT	TT	TT	TT	TT	TT	TT	TT	TT	TT	TT	TT	TT	TT	TT	TT	TT	TC
chr2_8974123_A_C	2	8974123	AA	AC	AA	AA	AA	AA	AC	AA	AA	AA	AC	AC	AA	CC	AA	AA	AA	AC	AC	AC	AC	AC	AC	AC	CC	AA	AA	AA	AC	CC	AC	AC	AA	AC	AA	AA	AC	AA	AA	AA	AA	AA	AC	CC	AA	AC	AA
chr2_8975106_G_T	2	8975106	TG	TG	TT	TT	TT	TT	TG	TT	TT	TG	TG	TG	TT	GG	TT	TG	TT	TG	TG	TG	TG	TG	TG	TG	GG	TT	TT	TT	TG	GG	TG	TG	TT	TG	TT	TT	TG	TT	TT	TT	TT	TG	TG	GG	TT	TG	TG
chr2_9002325_A_C	2	9002325	GG	GG	GG	GG	TG	GG	GG	GG	GG	TG	GG	GG	GG	GG	GG	GG	GG	GG	GG	GG	GG	GG	GG	GG	GG	GG	GG	GG	GG	GG	GG	GG	GG	GG	GG	GG	TG	GG	TG	GG	GG	GG	GG	GG	GG	GG	GG
chr2_9135820_C_T	2	9135820	TC	CC	TT	TC	CC	TT	TC	TT	TC	CC	TC	TC	TT	CC	TT	CC	TC	TC	TC	TC	CC	CC	TC	CC	CC	TT	TC	TC	TC	CC	TC	TC	TC	TC	TC	TC	CC	TT	CC	TC	TC	TC	TC	CC	TT	CC	TC
chr2_9136972_A_C	2	9136972	TT	TT	TT	TT	GG	TT	TT	TT	TG	TG	TT	TT	TT	TT	TT	GG	TT	TT	TT	TT	TT	TG	TT	TT	TT	TT	TT	TT	TT	TT	TT	TT	TT	TT	TT	TT	TT	TT	TG	TT	TT	TT	TT	TT	TT	TT	TT
chr2_9143505_A_G	2	9143505	GG	GG	GG	GG	AG	GG	GG	GG	GG	AG	GG	GG	GG	GG	GG	GG	GG	GG	GG	GG	GG	GG	GG	GG	GG	GG	GG	GG	GG	GG	GG	GG	GG	GG	GG	GG	GG	GG	AG	GG	GG	GG	GG	GG	GG	GG	GG
chr2_9201855_A_G	2	9201855	TT	TC	TT	TT	TT	TT	TT	TT	TT	TT	TC	TT	TT	CC	TT	TT	TT	TT	TC	TC	TT	TC	TC	TT	TT	TT	TT	TT	TC	TT	TT	TC	TT	TC	TT	TT	TC	TT	TT	TT	TT	TT	TT	TC	TT	TT	TT
chr2_9223164_C_T	2	9223164	TC	CC	TT	TC	TC	TT	TC	TT	TT	CC	TC	TC	TT	CC	TC	TC	TC	TC	TC	TC	CC	TC	TC	CC	CC	TT	TC	TC	TC	CC	TC	TC	TC	TC	TC	TC	CC	TT	CC	TC	TC	TC	TC	CC	TT	CC	TC
chr2_9224040_A_G	2	9224040	GG	GG	GG	GG	GG	AG	GG	GG	GG	GG	GG	GG	AG	GG	GG	GG	GG	GG	GG	GG	GG	GG	GG	GG	GG	GG	GG	GG	GG	GG	GG	AG	GG	AG	GG	GG	GG	GG	GG	GG	GG	GG	GG	GG	GG	GG	AG
chr2_9244405_C_T	2	9244405	CC	TT	CC	CC	TC	TC	CC	CC	CC	TT	TC	CC	TC	TT	CC	TC	TC	TC	TC	TC	TT	TC	TC	TT	TC	CC	TC	CC	TC	TC	CC	TT	TC	TT	TC	CC	TT	CC	TT	TC	TC	TC	CC	TT	CC	TT	TT
ae_G_A_chr2_9411474	2	9411474	TC	TC	TC	TC	TC	CC	CC	CC	TC	CC	CC	CC	CC	TC	CC	TC	CC	CC	CC	TC	CC	CC	CC	CC	CC	TC	CC	CC	CC	CC	CC	CC	CC	TC	CC	CC	CC	TC	CC	TC	CC	CC	CC	CC	CC	CC	TC
be_C_T_chr2_9637154	2	9637154	GG	GG	GG	GG	GG	GG	GG	GG	GG	GG	GG	GG	GG	GG	GG	GG	GG	GG	GG	GG	GG	GG	GG	GG	GG	GG	GG	GG	GG	GG	GG	GG	GG	GG	GG	GG	GG	GG	GG	GG	GG	GG	GG	GG	GG	GG	GG
lb_A_G_chr2_10199684	2	10199684	TT	TC	TT	TT	TC	TT	TT	TT	TC	TC	TC	TT	TT	TC	TT	TC	TC	TC	TC	TC	TT	TC	TC	TT	TC	TT	TT	TT	TC	TT	TT	TC	TT	TC	TC	TT	TC	TT	TC	TT	TT	TC	TT	TC	TT	TT	TT
chr2_10280395_C_T	2	10280395	AA	AG	AA	AA	AG	AA	AA	AA	AA	AG	AG	AA	AA	GG	AA	AA	AG	AG	AG	AG	AA	AG	AG	AA	AG	AA	AA	AA	AG	AA	AA	AG	AA	AG	AG	AA	AG	AA	AG	AA	AA	AA	AA	GG	AA	AA	AA
chr2_10288147_A_G	2	10288147	CC	TC	CC	TC	CC	TC	CC	CC	CC	CC	CC	CC	TC	CC	CC	CC	CC	CC	CC	CC	CC	CC	CC	CC	CC	CC	CC	CC	CC	CC	CC	TC	CC	TC	CC	TC	CC	CC	CC	CC	CC	CC	CC	CC	CC	CC	TC
chr2_10292647_C_T	2	10292647	CC	TC	CC	CC	TC	CC	CC	CC	CC	TC	TC	CC	CC	TT	CC	CC	TC	TC	TC	TC	CC	TC	TC	CC	TC	CC	CC	CC	TC	CC	CC	TC	CC	TC	TC	CC	TT	CC	TC	CC	CC	CC	CC	TT	CC	CC	CC
chr2_10345624_C_T	2	10345624	AA	GG	AA	AG	GG	AG	AG	AA	AG	AG	AG	AG	AG	GG	AG	GG	AG	AG	AG	AG	AG	GG	AG	AG	AG	AA	AA	AG	AG	GG	AG	GG	AA	GG	AG	AG	GG	AA	AG	AA	AA	AG	AG	GG	AA	AG	AG
chr2_10372341_G_T	2	10372341	TG	GG	GG	GG	TG	GG	TG	GG	TG	TG	GG	TG	GG	GG	TG	TT	GG	GG	GG	GG	TT	TG	GG	TT	GG	GG	TG	TG	GG	TT	TG	GG	TG	GG	GG	GG	GG	GG	TG	TG	TG	TG	TG	GG	GG	TT	TG
chr2_10373108_A_C	2	10373108	GG	GG	GG	GG	GG	TG	GG	GG	GG	GG	GG	GG	TG	GG	GG	GG	GG	GG	GG	GG	GG	GG	GG	GG	GG	GG	GG	GG	GG	GG	GG	TG	GG	TG	GG	GG	GG	GG	GG	GG	GG	GG	GG	GG	GG	GG	TG
chr2_10418680_A_G	2	10418680	CC	CC	CC	CC	CC	TC	CC	CC	CC	CC	CC	CC	TC	CC	CC	TC	CC	CC	CC	CC	CC	CC	CC	CC	CC	CC	CC	CC	CC	CC	CC	TC	CC	TC	CC	CC	CC	CC	CC	CC	CC	CC	CC	CC	CC	CC	TC
chr2_10441235_A_G	2	10441235	GG	AG	GG	AG	GG	AG	GG	GG	GG	GG	GG	GG	AG	GG	GG	AG	GG	GG	GG	GG	GG	GG	GG	GG	GG	GG	GG	GG	GG	GG	GG	AG	GG	AG	GG	AG	GG	GG	GG	GG	GG	GG	GG	GG	GG	GG	AG
chr2_10477784_G_T	2	10477784	CC	CC	CC	CC	CC	AC	CC	CC	CC	CC	CC	CC	AC	CC	CC	CC	CC	CC	CC	CC	CC	CC	CC	CC	CC	CC	CC	CC	CC	CC	CC	AC	CC	AC	CC	CC	CC	CC	CC	CC	CC	CC	CC	CC	CC	CC	AC
chr2_10503939_A_G	2	10503939	GG	AG	GG	AG	GG	AG	GG	GG	GG	GG	GG	GG	AG	GG	GG	AG	GG	GG	GG	GG	GG	GG	GG	GG	GG	GG	GG	GG	GG	GG	GG	AG	GG	AG	GG	AG	GG	GG	GG	GG	GG	GG	GG	GG	GG	GG	AG
chr2_10510317_A_G	2	10510317	TC	TT	CC	TC	TT	TC	TC	CC	TC	TT	TC	TC	TC	TT	TC	TT	TC	TC	TC	TC	TT	TT	TC	TT	TT	CC	TC	TC	TC	TT	TC	TT	TC	TT	TC	TC	TT	CC	TT	TC	TC	TC	TC	TT	CC	TT	TT
chr2_10673869_A_G	2	10673869	AA	AA	AA	AA	AA	AG	AA	AA	AA	AA	AA	AA	AG	AA	AA	AA	AA	AA	AA	AA	AA	AA	AA	AA	AA	AA	AA	AA	AA	AA	AA	AG	AA	AG	AA	AA	AA	AA	AA	AA	AA	AA	AA	AA	AA	AA	AG
chr2_10684005_A_G	2	10684005	TT	TT	TT	TT	TT	TC	TT	TT	TT	TT	TT	TT	TC	TT	TT	TT	TT	TT	TT	TT	TT	TT	TT	TT	TT	TT	TT	TT	TT	TT	TT	TC	TT	TC	TT	TT	TT	TT	TT	TT	TT	TT	TT	TT	TT	TT	TC
chr2_10699793_A_C	2	10699793	TT	TT	TT	TT	TG	TT	TT	TT	TT	TG	TT	TT	TT	TT	TT	TG	TT	TT	TT	TT	TG	TT	TT	TG	TG	TT	TG	TT	TT	TT	TT	TT	TG	TT	TT	TT	TT	TT	GG	TG	TG	TT	TT	TG	TT	TG	TT
cn_C_T_chr2_11201668	2	11201668	TC	CC	CC	CC	CC	CC	CC	CC	CC	CC	CC	CC	CC	TC	CC	CC	CC	CC	CC	CC	CC	CC	CC	CC	CC	CC	CC	CC	CC	CC	CC	CC	CC	CC	CC	CC	CC	CC	CC	CC	CC	CC	CC	CC	CC	CC	CC
cn_C_T_chr2_11726051	2	11726051	CC	CC	CC	CC	CC	CC	CC	CC	CC	CC	CC	CC	CC	CC	CC	CC	CC	CC	CC	CC	CC	CC	CC	CC	TC	CC	CC	CC	CC	CC	TC	CC	CC	CC	CC	CC	TC	CC	CC	CC	CC	CC	CC	CC	CC	CC	CC
chr2_12651672_C_T	2	12651672	AA	AG	AA	AA	AG	AG	AA	AA	AG	AA	AG	AA	AG	GG	AA	GG	AA	AA	AG	AG	AA	GG	AG	AA	AG	AA	AA	AA	AG	AA	AA	GG	AA	GG	AA	AA	GG	AA	AA	AA	AA	AA	AA	AG	AA	AA	AG
chr2_12687047_G_T	2	12687047	GG	GG	GG	GG	TG	TG	GG	GG	TG	GG	GG	GG	TG	GG	GG	TG	GG	GG	GG	GG	TG	TG	GG	TG	GG	GG	TG	GG	GG	GG	GG	TG	TG	TG	GG	GG	GG	GG	TG	TG	TG	GG	GG	GG	GG	TG	TG
lb_G_T_chr2_13011122	2	13011122	CC	AC	CC	CC	CC	CC	CC	CC	CC	CC	CC	CC	CC	CC	CC	CC	CC	CC	CC	CC	CC	CC	CC	CC	CC	CC	CC	CC	CC	AC	CC	CC	CC	CC	CC	AC	CC	CC	CC	CC	CC	CC	CC	CC	CC	CC	CC
ae_G_A_chr2_13046659	2	13046659	GG	AG	GG	GG	GG	GG	GG	GG	GG	GG	GG	GG	GG	GG	GG	GG	GG	GG	GG	GG	AG	GG	GG	AG	GG	GG	AG	GG	GG	AG	GG	GG	AG	GG	GG	AG	GG	GG	AG	AG	AG	GG	GG	GG	GG	AG	GG
be_C_T_chr2_13046859	2	13046859	CC	CC	CC	CC	CC	CC	CC	CC	CC	CC	CC	CC	CC	CC	CC	CC	CC	CC	CC	CC	CC	CC	CC	CC	CC	TC	CC	CC	CC	CC	CC	CC	CC	CC	CC	CC	CC	CC	CC	CC	CC	CC	CC	CC	CC	CC	CC
chr2_13059712_A_G	2	13059712	GG	AA	GG	AG	AG	AG	AG	GG	AG	GG	AG	GG	AG	AA	AG	AA	GG	GG	AG	AG	AA	AA	AG	AA	AA	GG	AG	AG	AG	AA	AG	AA	AG	AA	GG	AG	AA	GG	AG	AG	AG	AG	AG	AA	GG	AA	AA
chr2_13066496_A_G	2	13066496	GG	AG	GG	GG	AG	AG	GG	GG	AG	GG	AG	GG	AG	AA	GG	AG	GG	GG	AG	AG	AG	AA	AG	AG	AG	GG	GG	GG	AG	AG	GG	AA	GG	AA	GG	GG	AG	GG	GG	GG	GG	GG	GG	AA	GG	AG	AG
chr2_13076380_C_T	2	13076380	TT	TC	TT	TT	TT	TT	TT	TT	TT	TT	TT	TT	TT	TT	TT	TT	TT	TT	TT	TT	TT	TT	TT	TT	TT	TT	TT	TC	TT	TT	TT	TT	TT	TT	TT	TC	TC	TT	TT	TT	TT	TT	TT	TT	TT	TT	TT
chr2_13078347_A_G	2	13078347	TT	TT	TT	TT	TT	TT	TT	TT	TT	TT	TT	TT	TT	TT	TT	TT	TT	TT	TT	TT	TT	TT	TT	TT	TT	TT	TC	TT	TT	TT	TT	TT	TT	TT	TT	TT	TT	TT	TC	TT	TC	TT	TT	TT	TT	TT	TT
chr2_13131040_C_T	2	13131040	CC	TC	CC	CC	TC	TC	TC	CC	TC	CC	TC	CC	TC	TT	TC	TC	CC	CC	TC	TC	TC	TT	TC	TC	TC	CC	CC	CC	TC	TT	TC	TT	CC	TT	CC	CC	TC	CC	CC	CC	CC	CC	TC	TT	CC	TC	TC
chr2_13148623_A_G	2	13148623	GG	AA	GG	GG	AG	AG	GG	GG	AG	GG	AG	GG	AG	AA	GG	AG	GG	GG	AG	AG	AG	AA	AG	AG	AA	GG	GG	GG	AG	AG	GG	AA	GG	AA	GG	GG	AG	GG	GG	GG	GG	GG	GG	AA	GG	AG	AG
chr2_13395493_A_G	2	13395493	TC	CC	TC	TC	TC	TC	TC	TC	TC	TC	TC	TC	TC	CC	TC	CC	TC	TC	TC	TC	TC	CC	TC	TC	TC	TC	TC	TC	TC	TC	TC	TC	TC	TC	TC	TC	CC	TC	TC	TC	TC	TC	TC	CC	TC	TC	CC
chr2_13397782_A_G	2	13397782	AG	GG	GG	GG	GG	AG	GG	GG	GG	AG	GG	GG	AG	GG	GG	AG	GG	AG	GG	GG	AG	GG	GG	AG	GG	GG	GG	GG	GG	GG	GG	GG	AG	GG	GG	GG	AG	GG	AG	GG	AG	GG	GG	GG	GG	AG	AA
chr2_13398576_C_T	2	13398576	CC	CC	CC	CC	CC	TC	CC	CC	CC	CC	CC	CC	TC	CC	CC	CC	CC	CC	CC	CC	CC	CC	CC	CC	CC	CC	CC	CC	CC	CC	CC	CC	CC	CC	CC	CC	CC	CC	CC	CC	CC	CC	CC	CC	CC	CC	TC
chr2_13421510_A_G	2	13421510	CC	CC	CC	CC	CC	TC	CC	CC	CC	CC	CC	CC	TC	CC	CC	CC	CC	CC	CC	CC	CC	CC	CC	CC	CC	CC	CC	CC	CC	CC	CC	CC	CC	CC	CC	CC	CC	CC	CC	CC	CC	CC	CC	CC	CC	CC	TC
chr2_13423466_A_G	2	13423466	AG	AG	AA	AA	AG	AG	AA	AA	AG	AG	AG	AA	AG	GG	AA	AG	AA	AA	AG	AG	AG	GG	AG	AG	AG	AA	AA	AA	AG	AG	AA	AG	AG	AG	AA	AA	GG	AA	AG	AA	AG	AA	AA	GG	AA	AG	GG
chr2_13508002_G_T	2	13508002	GG	TG	GG	GG	TG	GG	GG	GG	TG	GG	TG	GG	GG	TT	GG	TT	GG	GG	TG	TG	GG	TT	TG	GG	GG	GG	GG	GG	TG	GG	GG	TG	GG	TG	GG	GG	TG	GG	GG	GG	GG	GG	GG	TG	GG	GG	GG
chr2_13917398_A_G	2	13917398	CC	TT	CC	CC	CC	CC	CC	CC	CC	CC	TT	CC	CC	TT	CC	CC	CC	TC	TT	TT	CC	TC	TT	CC	CC	CC	CC	CC	TT	CC	CC	TT	CC	TT	CC	CC	TT	CC	CC	CC	CC	CC	CC	TT	CC	CC	CC
be_A_C_chr2_14033310	2	14033310	AC	AA	AA	AC	AC	AC	AA	AA	AC	AC	AA	AA	AC	AA	AA	AC	AA	AA	AA	AA	AA	AC	AA	AA	AA	AA	AA	AC	AA	AA	AA	AA	AA	AA	AA	AA	AA	AA	AA	AA	AA	AC	AA	AA	AA	AA	CC
chr2_14053110_A_G	2	14053110	AG	AG	GG	AG	AG	GG	AG	GG	AG	AG	GG	AG	GG	GG	AG	AA	AG	GG	GG	GG	GG	AG	GG	GG	AG	GG	GG	AG	GG	AG	AA	GG	GG	GG	AG	AG	GG	GG	GG	GG	GG	AG	AG	GG	GG	GG	AG
chr2_14057713_G_T	2	14057713	CC	CC	CC	CC	AC	CC	CC	CC	AC	CC	CC	CC	CC	CC	CC	AC	CC	CC	CC	CC	CC	AC	CC	CC	AC	CC	CC	AC	CC	CC	AC	CC	CC	CC	CC	CC	CC	CC	CC	CC	CC	CC	CC	CC	CC	CC	CC
lb_C_T_chr2_14080081	2	14080081	GG	GG	GG	GG	GG	GG	GG	GG	GG	AG	GG	GG	GG	GG	GG	GG	GG	GG	GG	GG	GG	GG	GG	GG	GG	GG	GG	GG	GG	GG	GG	GG	GG	GG	GG	GG	GG	GG	GG	GG	GG	AG	GG	GG	GG	GG	AG
chr2_14208969_A_G	2	14208969	AA	AA	AA	AA	AA	AG	AA	AA	AA	AA	AA	AA	AG	AA	AA	AA	AA	AA	AA	AA	AG	AA	AA	AG	AA	AA	AA	AA	AA	AG	AA	AA	AA	AA	AA	AA	AG	AA	AA	AA	AA	AA	AA	AG	AA	AG	AG
chr2_14315554_G_T	2	14315554	TT	TT	TT	TT	TT	TG	TT	TT	TT	TT	TT	TT	TG	TT	TT	TT	TT	TT	TT	TT	TG	TT	TT	TG	TG	TT	TT	TT	TT	TG	TG	TT	TT	TT	TT	TT	TG	TT	TT	TT	TT	TT	TT	TG	TT	TG	TG
chr2_14320386_A_G	2	14320386	AG	AG	AA	AG	AG	AA	AG	AA	AG	AG	AA	AG	AA	AA	AG	GG	AG	AG	AA	AA	AA	AG	AA	AA	AA	AA	AA	AG	AA	AG	AG	AA	AA	AA	AG	AG	AG	AA	AA	AA	AA	AG	AG	AA	AA	AA	AG
chr2_14353207_C_T	2	14353207	TC	TC	TT	TC	TC	TT	TC	TT	TC	TC	TT	TC	TT	TT	TC	CC	TC	TC	TT	TT	TT	TC	TT	TT	TT	TT	TT	TC	TT	TC	TC	TT	TT	TT	TC	TC	TC	TT	TT	TT	TT	TC	TC	TT	TT	TT	TC
chr2_14353671_A_G	2	14353671	AG	AG	GG	AG	AG	GG	AG	GG	AG	AG	GG	AG	GG	GG	AG	AA	AG	AG	GG	GG	GG	AG	GG	GG	GG	GG	GG	AG	GG	AG	AG	GG	GG	GG	AG	AG	AG	GG	GG	GG	GG	AG	AG	GG	GG	GG	AG
cn_T_C_chr2_14560977	2	14560977	TT	TT	TT	TT	TT	TT	TT	TT	TT	TT	TT	TT	TT	TT	TT	TC	TT	TT	TT	TT	TT	TT	TT	TT	TC	TT	TT	TT	TT	TT	CC	TT	TT	TT	TT	TT	TT	TT	TT	TT	TT	TT	TT	TT	TT	TT	TT
chr2_14566591_C_T	2	14566591	AA	AA	AA	AA	AA	AG	AA	AA	AA	AA	AA	AA	AG	AA	AA	AA	AA	AA	AA	AA	AA	AA	AA	AA	AA	AA	AA	AA	AA	AA	AA	AA	AA	AA	AA	AA	AA	AA	AA	AA	AA	AA	AA	AA	AA	AA	AG
chr2_14661047_C_T	2	14661047	TC	TC	TT	TC	TC	TC	TC	TT	TC	TC	TT	TC	TC	TT	TC	CC	TC	TC	TT	TT	TC	TC	TT	TC	TC	TT	TT	TC	TT	CC	CC	TT	TT	TT	TC	TC	TC	TT	TT	TT	TT	TC	TC	TC	TT	TC	CC
chr2_14702692_A_C	2	14702692	CC	AC	CC	CC	CC	CC	CC	CC	CC	CC	CC	CC	CC	CC	CC	CC	CC	AC	CC	CC	AC	CC	CC	AC	AC	CC	CC	CC	CC	AC	AC	CC	CC	CC	CC	AC	AC	CC	CC	CC	CC	CC	CC	AC	CC	AC	CC
chr2_14722422_A_C	2	14722422	AC	AA	AA	AC	AC	AA	AC	AA	AC	AC	AA	AA	AA	AA	AC	CC	AA	AC	AA	AA	AA	AC	AA	AA	AA	AA	AA	AC	AA	AC	AC	AA	AA	AA	AA	AA	AA	AA	AA	AA	AA	AC	AC	AA	AA	AA	CC
chr2_14733683_A_G	2	14733683	TC	CC	CC	TC	TC	TC	TC	CC	TC	TC	CC	CC	TC	CC	TC	TT	CC	TC	CC	CC	CC	TC	CC	CC	CC	CC	CC	TC	CC	TC	TC	CC	CC	CC	CC	CC	TC	CC	CC	CC	CC	TC	TC	CC	CC	CC	TT
chr2_14822863_A_G	2	14822863	AG	AG	AA	AG	AG	AG	AA	AA	AG	AG	AA	AG	AG	AA	AA	GG	AG	AG	AA	AA	AG	AG	AA	AG	AG	AA	AA	AG	AA	GG	AG	AA	AA	AA	AG	AG	AG	AA	AA	AA	AA	AG	AA	AG	AA	AG	GG
chr2_14941180_C_T	2	14941180	GG	GG	GG	GG	GG	AG	GG	GG	GG	GG	GG	GG	AG	GG	GG	GG	GG	GG	GG	GG	GG	GG	GG	GG	AG	GG	GG	GG	GG	GG	AG	GG	GG	GG	GG	GG	GG	GG	GG	GG	GG	GG	GG	GG	GG	GG	AG
chr2_14942522_A_C	2	14942522	TG	TG	GG	TG	TG	TG	TG	GG	TG	TG	GG	TG	TG	GG	TG	TT	TG	TG	GG	GG	TG	TG	GG	TG	TG	GG	GG	TG	GG	TT	TT	GG	GG	GG	TG	TG	TG	GG	GG	GG	GG	TG	TG	TG	GG	TG	TT
chr2_14954503_C_T	2	14954503	AA	AA	AA	AA	AA	AA	AA	AA	AA	AA	AA	AG	AA	AA	AA	AA	AG	AA	AA	AA	AA	AA	AA	AA	AA	AA	AA	AA	AA	AA	AA	AA	AA	AA	AG	AA	AA	AA	AA	AA	AA	AA	AA	AG	AA	AA	AA
chr2_14954585_C_T	2	14954585	TC	CC	CC	TC	CC	TC	TC	CC	CC	TC	CC	CC	TC	CC	TC	CC	CC	CC	CC	CC	TC	CC	CC	TC	TC	CC	CC	CC	CC	TC	TT	CC	CC	CC	CC	CC	CC	CC	CC	CC	CC	TC	TC	CC	CC	TC	TT
chr2_14983912_C_T	2	14983912	AA	AG	AA	AG	AG	AG	AG	AA	AG	AA	AA	AG	AG	AA	AG	GG	AG	AG	AA	AA	AG	AG	AA	AG	AG	AA	AA	AG	AA	GG	GG	AA	AA	AA	AG	AG	AG	AA	AA	AA	AA	AG	AG	AG	AA	AG	AG
chr2_15099077_C_T	2	15099077	TC	TC	TT	TT	TC	TC	TC	TT	TC	TC	TT	TC	TC	TT	TC	CC	TC	TT	TT	TT	TT	TC	TT	TT	TC	TT	TT	TC	TT	TC	CC	TT	TT	TT	TC	TC	TC	TT	TT	TT	TT	TT	TC	TC	TT	TT	CC
chr2_15113892_C_T	2	15113892	TC	TC	TT	TT	TC	TC	TC	TT	TC	TC	TT	TC	TC	TT	TC	CC	TC	TT	TT	TT	TC	TC	TT	TC	TC	TT	TT	TC	TT	CC	CC	TT	TT	TT	TC	TC	TC	TT	TT	TT	TT	TT	TC	TC	TT	TC	CC
chr2_15130499_C_T	2	15130499	AG	AG	AA	AA	AG	AA	AG	AA	AG	AG	AA	AG	AA	AA	AG	GG	AG	AA	AA	AA	AA	AG	AA	AA	AA	AA	AA	AG	AA	GG	AG	AA	AA	AA	AG	AG	AA	AA	AA	AA	AA	AA	AG	AA	AA	AA	AG
chr2_15148539_C_T	2	15148539	TC	CC	CC	CC	CC	CC	CC	CC	CC	TC	CC	CC	CC	CC	CC	TT	CC	TC	CC	CC	CC	CC	CC	CC	CC	CC	CC	CC	CC	CC	CC	CC	CC	CC	CC	CC	TC	CC	CC	CC	CC	CC	CC	CC	CC	CC	TC
chr2_15412739_C_T	2	15412739	AG	AG	GG	AG	AG	AG	AG	GG	AG	AG	GG	AG	AG	GG	AG	AA	AG	AG	GG	GG	AG	AG	GG	AG	AG	GG	GG	AG	GG	AA	AA	GG	GG	GG	AG	AG	AG	GG	GG	GG	GG	AG	AG	AG	GG	AG	AA
chr2_15635828_A_G	2	15635828	CC	CC	CC	CC	CC	CC	CC	CC	CC	CC	CC	CC	CC	CC	CC	CC	CC	TC	CC	CC	CC	CC	CC	CC	CC	CC	CC	CC	CC	CC	CC	CC	CC	CC	CC	CC	CC	CC	CC	CC	CC	CC	CC	CC	CC	CC	CC
chr2_15770956_A_G	2	15770956	TC	TC	TC	TC	TC	TC	TC	TC	TC	TC	TC	TC	TC	TC	TC	TT	TC	TC	TC	TC	TC	TC	TC	TC	TC	TC	TC	TC	TC	TT	TT	TC	TC	TC	TC	TC	TC	TC	TC	TC	TC	TC	TC	TC	TC	TC	TT
chr2_15833950_A_G	2	15833950	GG	GG	GG	GG	GG	AG	GG	GG	GG	GG	GG	AG	AG	GG	GG	AG	AG	GG	GG	GG	AG	GG	GG	AG	AG	GG	GG	GG	GG	AG	AG	GG	GG	GG	AG	GG	AG	GG	GG	GG	GG	GG	GG	GG	GG	AG	AG
chr2_15835744_C_T	2	15835744	TC	TT	TT	TC	TC	TC	TC	TT	TC	TC	TT	TC	TC	TT	TC	CC	TC	TC	TT	TT	TC	TC	TT	TC	TC	TT	TT	TC	TT	CC	CC	TT	TT	TT	TC	TT	TC	TT	TT	TT	TT	TC	TC	TT	TT	TC	CC
chr2_16044596_A_G	2	16044596	AG	AA	AA	AG	AA	AA	AA	AA	AA	AG	AA	AA	AA	AA	AA	AA	AA	AA	AA	AA	AA	AA	AA	AA	AA	AA	AA	AA	AA	AA	AA	AA	AA	AA	AA	AA	AA	AA	AA	AA	AA	AG	AA	AA	AA	AA	AG
chr2_16048099_C_T	2	16048099	TC	TC	TT	TC	TC	TC	TC	TT	TC	TC	TT	TT	TC	TT	TC	CC	TT	TC	TT	TT	TC	TC	TT	TC	TC	TT	TT	TC	TT	CC	TC	TT	TT	TT	TT	TC	TC	TT	TT	TT	TT	TC	TC	TT	TT	TC	CC
be_A_G_chr2_16050721	2	16050721	AA	AA	AA	AA	AA	AG	AA	AA	AA	AA	AA	AA	AG	AA	AA	AA	AA	AA	AA	AA	AA	AA	AA	AA	AA	AA	AA	AA	AA	AA	AA	AA	AA	AA	AA	AA	AA	AA	AA	AA	AA	AA	AA	AA	AA	AA	AG
chr2_16084660_G_T	2	16084660	AA	AC	AA	AA	AA	AC	AC	AA	AA	AA	AA	AA	AC	AA	AC	AC	AA	AC	AA	AA	AA	AA	AA	AA	AA	AA	AA	AA	AA	AC	AC	AA	AA	AA	AA	AC	AA	AA	AA	AA	AA	AA	AC	AA	AA	AA	AC
chr2_16089652_A_C	2	16089652	AC	AC	AA	AC	AC	AC	AA	AA	AC	AC	AA	AA	AC	AA	AA	CC	AA	AA	AA	AA	AA	AC	AA	AA	AC	AA	AA	AC	AA	AC	AC	AA	AA	AA	AA	AC	AC	AA	AA	AA	AA	AC	AA	AA	AA	AA	CC
chr2_16280570_C_T	2	16280570	CC	TC	CC	CC	CC	TC	CC	CC	CC	CC	CC	TC	TC	CC	CC	TT	TC	TC	CC	CC	TC	CC	CC	TC	TC	CC	CC	CC	CC	TT	TT	CC	CC	CC	TC	TC	TC	CC	CC	CC	CC	CC	CC	CC	CC	TC	TT
chr2_16302151_A_G	2	16302151	GG	AG	GG	GG	GG	GG	GG	GG	GG	GG	GG	AG	GG	GG	GG	AA	AG	GG	GG	GG	AG	GG	GG	AG	AG	GG	GG	GG	GG	AA	AA	GG	GG	GG	AG	AG	AG	GG	GG	GG	GG	GG	GG	GG	GG	AG	GG
chr2_16328837_A_G	2	16328837	TC	TC	TC	TC	TC	TC	TC	TT	TC	TC	TT	TC	TC	TT	TC	CC	TC	TC	TT	TT	TC	TC	TT	TC	TC	TT	TT	TC	TT	CC	CC	TT	TT	TT	TC	TC	TC	TT	TT	TT	TT	TC	TC	TC	TT	TC	CC
chr2_16484854_C_T	2	16484854	AG	AG	AA	AG	AG	AG	AG	AA	AG	AG	AA	AA	AG	AA	AG	GG	AA	AA	AA	AA	AG	AG	AA	AG	AA	AA	AA	AG	AA	GG	AG	AA	AA	AA	AA	AG	AG	AA	AA	AA	AA	AG	AG	AA	AA	AG	GG
chr2_16495943_C_T	2	16495943	TC	TC	TC	TC	TC	TC	TC	TT	TC	TC	TT	TC	TC	TT	TC	CC	TC	TC	TT	TT	TC	TC	TT	TC	TC	TT	TT	TC	TT	CC	CC	TT	TT	TT	TC	TC	TC	TT	TT	TT	TT	TC	TC	TT	TT	TC	CC
ae_C_A_chr2_16528761	2	16528761	TG	GG	TG	GG	TG	GG	TG	GG	TG	TG	GG	TG	GG	GG	TG	TT	TG	GG	GG	GG	GG	TG	GG	GG	GG	GG	GG	TG	GG	GG	TG	GG	GG	GG	TG	GG	TG	GG	GG	GG	GG	GG	TG	GG	GG	GG	TG
chr2_16538196_A_G	2	16538196	AA	AG	AG	AA	AG	AA	AG	AA	AG	AA	AA	AA	AA	AA	AG	GG	AA	AG	AA	AA	AG	AG	AA	AG	AA	AA	AA	AG	AA	GG	AG	AA	AA	AA	AA	AG	AG	AA	AA	AA	AA	AA	AG	AA	AA	AG	AA
chr2_16539681_A_G	2	16539681	TC	TT	TT	TT	TT	TT	TT	TT	TT	TC	TT	TT	TT	TT	TT	TT	TT	TT	TT	TT	TT	TT	TT	TT	TT	TT	TT	TT	TT	TT	TT	TT	TT	TT	TT	TT	TT	TT	TT	TT	TT	TT	TT	TT	TT	TT	TC
chr2_16540832_A_G	2	16540832	AG	AG	AG	AG	AG	AA	AA	AA	AG	AG	AA	AA	AA	AA	AA	AG	AA	AG	AA	AA	AG	AG	AA	AG	AG	AA	AA	AG	AA	GG	AG	AA	AA	AA	AA	AG	AG	AA	AA	AA	AA	AG	AA	AG	AA	AG	AG
chr2_16550998_A_G	2	16550998	TT	TT	TT	TT	TC	TT	TT	TT	TC	TT	TT	TC	TT	TT	TT	TC	TT	TT	TC	TC	TT	TC	TT	TT	TT	TC	TT	TC	TT	TT	TT	TT	TC	TT	TC	TT	TC	TT	TT	TT	TT	TT	TC	TT	TT	TC	TT
chr2_16585824_C_T	2	16585824	CC	CC	TC	CC	TC	CC	CC	CC	TC	CC	CC	TC	CC	CC	CC	CC	CC	CC	TC	TC	CC	TC	CC	CC	TC	TC	CC	TC	CC	CC	TC	CC	TC	CC	TC	CC	CC	CC	CC	CC	CC	CC	TC	CC	CC	TC	CC
chr2_16619946_C_T	2	16619946	GG	GG	GG	GG	AG	AG	GG	GG	AG	AG	GG	AG	AG	GG	GG	AG	GG	AG	AG	AG	AG	AG	GG	AG	GG	AG	GG	AG	GG	AA	GG	GG	AG	GG	AG	GG	AG	GG	GG	GG	GG	GG	AG	GG	GG	AA	AG
chr2_16652759_A_G	2	16652759	TC	TT	TC	TC	CC	CC	TC	CC	CC	TC	CC	CC	CC	CC	TC	TT	CC	TC	CC	CC	TC	CC	CC	TC	TC	CC	CC	CC	CC	TT	TT	CC	CC	TC	CC	TC	TC	CC	CC	CC	CC	TC	TC	CC	CC	TC	TC
chr2_16684333_A_G	2	16684333	TT	TC	TT	TT	TT	TT	TT	TT	TT	TT	TT	TT	TT	TT	TT	TC	TT	TT	TT	TT	TT	TT	TT	TT	TC	TT	TT	TT	TT	TT	TC	TT	TT	TT	TT	TC	TT	TT	TT	TT	TT	TT	TT	TC	TT	TT	TT
chr2_16685674_A_G	2	16685674	AG	AA	AG	AG	AG	AG	AG	GG	AG	AA	GG	AA	AG	GG	AG	AA	AG	GG	AG	AG	AG	AG	GG	AG	AG	AG	GG	AG	GG	AA	AA	GG	AG	AG	AA	AG	GG	GG	GG	GG	GG	AG	AA	AG	GG	AA	AA
chr2_16788326_C_T	2	16788326	AG	AG	AG	AA	AG	AG	AG	AA	AG	GG	AA	GG	AG	AA	AG	AG	AG	AG	AG	AG	AG	AG	AA	AG	AG	AG	AA	AG	AA	AG	GG	AA	AG	AA	GG	AG	AA	AA	AA	AA	AA	AA	GG	AG	AA	GG	GG
chr2_16788656_C_T	2	16788656	GG	GG	GG	GG	GG	AG	GG	GG	GG	AG	GG	GG	AG	GG	GG	GG	GG	AG	GG	GG	GG	GG	GG	GG	AG	GG	GG	GG	GG	GG	AG	GG	GG	GG	GG	GG	GG	GG	GG	GG	GG	GG	GG	GG	GG	GG	AG
chr2_16808228_C_T	2	16808228	AA	AA	AA	AA	AA	AA	AA	AA	AA	AA	AA	AG	AA	AA	AA	AA	AG	AA	AA	AA	AA	AA	AA	AA	AG	AA	AA	AA	AA	AA	AG	AA	AA	AA	AG	AA	AA	AA	AA	AA	AA	AA	AA	AA	AA	AA	AA
chr2_16814230_A_G	2	16814230	GG	AG	GG	GG	GG	GG	GG	GG	GG	AG	GG	GG	AG	GG	GG	GG	GG	GG	GG	GG	AG	GG	GG	AG	GG	GG	GG	GG	GG	AG	GG	GG	GG	GG	GG	AG	GG	GG	GG	GG	GG	GG	GG	AG	GG	AG	AG
chr2_16854734_C_T	2	16854734	CC	CC	CC	CC	CC	CC	CC	CC	CC	CC	CC	CC	CC	CC	CC	CC	CC	CC	CC	CC	CC	CC	CC	CC	TC	CC	CC	CC	CC	CC	TC	CC	CC	CC	CC	CC	CC	CC	CC	CC	CC	CC	CC	CC	CC	CC	CC
chr2_16869475_G_T	2	16869475	GG	GG	GG	GG	TG	GG	GG	GG	TG	GG	GG	TG	GG	GG	GG	GG	GG	GG	TG	TG	GG	TG	GG	GG	GG	TG	GG	TG	GG	GG	GG	GG	TG	GG	TG	GG	GG	GG	GG	GG	GG	GG	TG	TG	GG	TG	GG
mu_o_C_T_chr2_16881599	2	16881599	GG	GG	GG	AG	AG	GG	GG	GG	AG	GG	GG	AG	GG	GG	GG	AG	GG	GG	AG	AG	AG	AG	GG	AG	GG	AG	GG	AG	GG	AG	GG	GG	AG	GG	AG	GG	GG	GG	GG	GG	GG	AG	AG	AG	GG	AG	GG
chr2_16900669_A_G	2	16900669	AG	GG	AG	AG	AG	AG	AG	AA	GG	GG	AA	AG	AG	AA	AG	AG	AA	AA	AG	AG	AG	AG	AA	AG	AA	AG	AA	AG	AA	GG	AG	AA	AG	AG	AG	AG	AA	AA	AA	AA	AA	AG	GG	AG	AA	GG	GG
chr2_16916164_A_C	2	16916164	AA	AA	AA	AA	AA	AA	AC	AA	AA	AA	AA	AA	AA	AA	AC	AA	AA	AA	AA	AA	AA	AA	AA	AA	AC	AA	AA	AA	AA	AA	CC	AA	AA	AA	AA	AA	AA	AA	AA	AA	AA	AA	AC	AA	AA	AA	AA
chr2_16930617_A_G	2	16930617	GG	GG	GG	GG	GG	GG	GG	GG	GG	GG	GG	GG	GG	GG	GG	AA	GG	GG	GG	GG	GG	GG	GG	GG	AG	GG	GG	GG	GG	GG	AG	GG	GG	GG	GG	GG	GG	GG	GG	GG	GG	GG	GG	GG	GG	GG	GG
chr2_17149486_C_T	2	17149486	CC	CC	CC	CC	CC	CC	CC	CC	CC	CC	CC	CC	CC	CC	CC	TC	CC	CC	CC	CC	CC	CC	CC	CC	TC	CC	CC	CC	CC	CC	TC	CC	CC	CC	CC	CC	CC	CC	CC	CC	CC	CC	CC	TC	CC	CC	CC
chr2_17150032_A_G	2	17150032	TC	TC	TC	CC	TC	TC	TC	CC	TT	TC	CC	TT	CC	CC	TC	TC	TC	CC	TC	TC	TC	TC	CC	TC	TC	TC	CC	TC	CC	TT	TT	CC	TC	TC	TT	CC	CC	CC	CC	CC	CC	CC	TT	TC	CC	TT	TC
chr2_17184542_A_G	2	17184542	TT	TT	TT	TT	TT	TT	TT	TT	TT	TT	TT	TT	TT	TT	TT	TC	TT	TT	TT	TT	TT	TT	TT	TT	TC	TT	TT	TT	TT	TT	TC	TT	TT	TT	TT	TT	TT	TT	TT	TT	TT	TT	TT	TC	TT	TT	TT
chr2_17216929_G_T	2	17216929	CC	CC	CC	CC	CC	CC	CC	CC	CC	CC	CC	CC	CC	CC	CC	AC	CC	AC	CC	CC	CC	CC	CC	CC	CC	CC	CC	CC	CC	CC	CC	CC	CC	CC	CC	CC	CC	CC	CC	CC	CC	CC	CC	CC	CC	CC	CC
chr2_17275097_C_T	2	17275097	TT	TT	TT	TT	TT	TT	TT	TT	TT	TT	TT	TT	TT	TT	TT	CC	TT	TC	TT	TT	TT	TT	TT	TT	TC	TT	TT	TT	TT	TT	TC	TT	TT	TT	TT	TT	TT	TT	TT	TT	TT	TT	TT	TT	TT	TT	TT
chr2_17308518_C_T	2	17308518	AG	AA	AG	GG	GG	AG	AG	GG	AG	AA	GG	GG	AG	GG	AG	AG	GG	GG	GG	GG	AG	GG	GG	AG	GG	GG	GG	GG	GG	AA	AG	GG	GG	AG	GG	AG	AG	GG	GG	GG	GG	GG	AG	AG	GG	AG	AA
chr2_17340911_G_T	2	17340911	TG	TT	GG	TG	TG	TG	TG	GG	TG	TG	GG	TG	GG	GG	TG	TT	TG	GG	GG	GG	TG	GG	GG	TG	GG	GG	GG	TG	GG	TT	TG	GG	GG	TG	TG	TG	TG	GG	GG	TG	GG	TG	TG	GG	GG	TG	TG
chr2_17369631_A_G	2	17369631	TC	CC	TT	TC	TT	TC	TC	TT	TC	TC	TT	TT	TT	TT	TC	TC	TT	TT	TT	TT	TC	TT	TT	TC	TT	TT	TT	TT	TT	CC	TC	TT	TT	TC	TT	TC	TC	TT	TT	TT	TT	TC	TC	TT	TT	TC	TC
chr2_17400888_A_G	2	17400888	GG	GG	GG	GG	GG	GG	GG	GG	GG	GG	GG	GG	GG	GG	GG	GG	GG	GG	GG	GG	GG	GG	GG	GG	GG	GG	GG	GG	GG	GG	GG	GG	GG	GG	GG	GG	GG	GG	GG	GG	GG	GG	GG	AG	GG	GG	GG
chr2_17403109_G_T	2	17403109	CC	CC	CC	CC	CC	CC	CC	CC	CC	CC	CC	CC	CC	CC	CC	CC	CC	CC	CC	CC	CC	CC	CC	CC	CC	CC	CC	CC	CC	CC	CC	CC	CC	CC	CC	CC	CC	CC	CC	CC	CC	CC	CC	AC	CC	CC	CC
chr2_17436725_A_C	2	17436725	AC	CC	AC	AC	AC	AC	AC	AA	CC	CC	AA	CC	AC	AA	AC	CC	AC	AC	AC	AC	AC	AC	AA	AC	AC	AC	AA	AC	AA	CC	CC	AA	AC	AC	CC	AC	AC	AA	AA	AA	AA	AC	CC	AC	AA	CC	CC
chr2_17447263_C_T	2	17447263	TT	TT	TT	TT	TT	TT	TT	TT	TT	TT	TT	TC	TT	TT	TT	TC	TC	TT	TT	TT	TT	TT	TT	TT	TT	TT	TT	TT	TT	TT	TT	TT	TT	TT	TC	TT	TC	TT	TT	TT	TT	TT	TT	TT	TT	TT	TT
chr2_17448179_G_T	2	17448179	TG	TT	TG	TG	TG	TG	TG	GG	TG	TT	GG	TG	TG	GG	TG	TT	TG	TG	GG	GG	TG	TG	GG	TG	TG	TG	GG	GG	GG	TT	TT	TG	GG	TG	TG	TG	TG	GG	TG	GG	GG	TG	TG	TG	TG	TG	TT
cn_C_T_chr2_17515258	2	17515258	TC	CC	TC	CC	CC	CC	TC	CC	TC	TT	CC	TT	TC	CC	TC	TC	TC	TC	TC	TC	CC	TC	CC	CC	TC	TC	CC	TC	CC	TC	TT	CC	TC	CC	TT	CC	CC	CC	CC	CC	CC	CC	TT	CC	CC	TC	TT
chr2_17616602_C_T	2	17616602	AG	GG	AG	AG	AG	AG	AG	AA	GG	GG	AA	GG	AG	AA	AG	GG	AG	AG	AG	AG	AG	AG	AA	AG	AG	AG	AA	AG	AA	GG	GG	AA	AG	AG	GG	AG	AG	AA	AA	AA	AA	AG	GG	AG	AA	GG	GG
chr2_17647143_G_T	2	17647143	CC	CC	CC	CC	CC	CC	CC	CC	CC	CC	CC	CC	CC	CC	CC	AA	CC	AC	CC	CC	CC	CC	CC	CC	CC	CC	CC	CC	CC	AC	CC	CC	CC	CC	CC	CC	AC	CC	CC	CC	CC	CC	CC	AC	CC	CC	CC
chr2_17677589_A_G	2	17677589	CC	CC	CC	CC	CC	CC	CC	CC	TC	TC	CC	TC	TC	CC	CC	TT	CC	TC	TC	TC	CC	TC	CC	CC	CC	TC	CC	TC	CC	CC	CC	CC	TC	CC	TC	CC	CC	CC	CC	CC	CC	CC	TC	CC	CC	TC	TC
chr2_17694758_C_T	2	17694758	AA	AA	AA	AA	AA	AA	AG	AA	AA	AA	AA	AG	AA	AA	AG	AA	AG	AA	AA	AA	AA	AA	AA	AA	AA	AA	AA	AA	AA	AA	GG	AA	AA	AA	AG	AA	AG	AA	AA	AA	AA	AA	AG	AA	AA	AA	AA
chr2_17712162_C_T	2	17712162	CC	CC	CC	CC	CC	CC	CC	CC	CC	CC	CC	CC	CC	CC	CC	TC	CC	CC	CC	CC	CC	CC	CC	CC	CC	CC	CC	CC	CC	CC	CC	CC	CC	CC	CC	CC	CC	CC	CC	CC	CC	CC	CC	CC	CC	CC	CC
Vvi_805	2	17733130	GG	GG	GG	GG	GG	GG	GG	GG	GG	GG	GG	GG	GG	GG	GG	GG	GG	GG	GG	GG	GG	GG	GG	GG	GG	GG	GG	GG	GG	GG	GG	GG	GG	GG	GG	GG	AG	GG	GG	GG	GG	GG	GG	AG	GG	GG	GG
chr2_17743000_A_G	2	17743000	AG	AG	AG	AG	AG	AG	AG	AA	AG	AG	AA	AG	AA	AA	AG	GG	AG	AA	AA	AA	AG	AA	AA	AG	AG	AA	AA	AA	AA	GG	GG	AA	AA	AG	AG	AA	AG	AA	AA	AA	AA	AG	AG	AG	AA	AG	AG
chr2_17762787_C_T	2	17762787	TC	CC	TC	TC	TC	TC	TC	TT	TC	TC	TT	TC	TT	TT	TC	CC	TC	TT	TT	TT	TC	TT	TT	TC	TC	TT	TT	TT	TT	CC	CC	TT	TT	TC	TC	TC	TC	TT	TT	TT	TT	TC	TC	TC	TT	TC	TC
chr2_17771152_C_T	2	17771152	AG	GG	AG	AG	AG	AG	AG	AA	AG	AG	AA	AG	AA	AA	AG	GG	AG	AA	AA	AA	AG	AA	AA	AG	AG	AA	AA	AA	AA	GG	GG	AA	AA	AG	AG	AG	AG	AA	AA	AA	AA	AG	AG	AG	AA	AG	AG
chr2_17772139_A_G	2	17772139	AG	AG	AA	AA	AG	AA	AA	AA	AA	AG	AA	AA	AA	AA	AA	AA	AA	AA	AA	AA	AA	AA	AA	AA	AA	AA	AA	AA	AA	AG	AA	AA	AA	AA	AA	AG	AA	AA	AA	AA	AA	AA	AA	AA	AA	AA	AG
chr2_17903397_A_C	2	17903397	AC	AC	CC	CC	CC	AC	AC	CC	AC	AC	CC	CC	CC	CC	AC	AC	CC	AC	CC	CC	AC	CC	CC	AC	CC	CC	CC	CC	CC	AA	AC	CC	CC	AC	CC	CC	AC	CC	CC	CC	CC	CC	AC	AC	CC	AC	AC
chr2_17926821_A_G	2	17926821	CC	TC	TC	CC	CC	CC	CC	CC	CC	TC	CC	TC	TC	CC	CC	TT	CC	CC	CC	CC	CC	CC	CC	CC	CC	CC	CC	CC	CC	CC	CC	CC	CC	CC	TC	TC	TC	CC	CC	CC	CC	CC	CC	TC	CC	CC	TC
chr2_17960025_A_G	2	17960025	AG	AA	AG	AG	AG	AG	AG	GG	AG	AA	GG	AG	AG	GG	AG	AG	AG	AG	GG	GG	AG	GG	GG	AG	AG	GG	GG	AG	GG	AA	AA	GG	GG	AG	AG	AG	AG	GG	GG	GG	GG	AG	AG	AG	GG	AG	AA
chr2_18006607_A_G	2	18006607	TT	TT	TT	TT	TT	TT	TT	TT	TT	TT	TT	TC	TT	TT	TT	TC	TT	TT	TC	TC	TT	TT	TT	TT	TT	TC	TT	TT	TT	TT	TT	TT	TC	TT	TC	TT	TC	TT	TT	TT	TT	TT	TC	TC	TT	TC	TT
ae_G_A_chr2_18023306	2	18023306	CC	TC	CC	CC	CC	CC	CC	CC	CC	CC	CC	CC	CC	CC	CC	CC	CC	CC	CC	CC	CC	CC	CC	CC	CC	CC	CC	CC	CC	CC	TC	CC	CC	CC	TC	CC	CC	CC	CC	CC	CC	CC	CC	CC	CC	CC	CC
chr2_18023815_C_T	2	18023815	TC	CC	TC	TC	TC	TC	TC	TC	TC	CC	TC	CC	TC	TC	TC	CC	TC	TC	TC	TC	TC	TC	TC	TC	TC	TC	TC	TC	TC	CC	CC	TC	TC	TC	CC	TC	TC	TC	TC	TC	TC	TC	CC	TC	TC	CC	CC
chr2_18082219_C_T	2	18082219	CC	CC	CC	CC	CC	CC	CC	CC	CC	CC	CC	TC	CC	CC	CC	TT	CC	CC	TC	TC	CC	CC	CC	CC	CC	TC	CC	CC	CC	CC	CC	CC	TC	CC	TC	CC	TC	CC	CC	CC	CC	CC	TC	TC	CC	TC	CC
chr2_18096204_C_T	2	18096204	TC	TT	CC	TC	TC	TC	TC	CC	TC	TT	CC	TT	TC	CC	TC	TT	TC	TC	TC	TC	TC	CC	CC	TC	TC	TC	CC	TC	CC	TT	TT	CC	TC	TC	TT	TC	TC	CC	CC	CC	CC	TC	TT	TC	CC	TT	TT
chr2_18116456_C_T	2	18116456	CC	CC	CC	CC	CC	CC	CC	CC	CC	CC	CC	CC	CC	CC	CC	TC	CC	CC	CC	CC	CC	CC	CC	CC	CC	CC	CC	CC	CC	CC	CC	CC	CC	CC	CC	CC	TC	CC	CC	CC	CC	CC	CC	CC	CC	CC	CC
chr2_18145693_G_T	2	18145693	AC	AA	AC	AC	AC	AC	AC	CC	AA	AA	CC	AA	AC	CC	AC	AA	AC	AC	AC	AC	AC	AC	CC	AC	AC	AC	CC	AC	CC	AA	AA	AC	AC	AA	AA	AC	AC	CC	CC	CC	CC	AC	AA	AC	CC	AA	AA
chr2_18150017_C_T	2	18150017	TT	TC	TT	TT	TT	TC	TT	TT	CC	TC	TT	TT	TC	TT	TT	TC	TT	TT	TT	TT	TT	TC	TT	TT	TC	TT	TT	TT	TT	CC	CC	TT	TT	TC	TT	TT	TT	TT	TT	TT	TT	TT	TT	TC	TT	TT	TC
chr2_18192295_G_T	2	18192295	TG	TT	TG	TG	TG	TG	TG	GG	TT	TT	GG	TT	TG	GG	TG	TT	TG	GG	TG	TG	TG	TG	GG	TG	TG	TG	GG	TG	GG	TT	TT	TG	TG	TT	TT	TG	TG	GG	GG	GG	GG	TG	TT	TG	GG	TT	TT
chr2_18212051_A_G	2	18212051	GG	GG	AG	GG	GG	GG	GG	GG	AG	GG	GG	GG	GG	GG	GG	AG	GG	GG	GG	GG	GG	GG	GG	GG	GG	GG	GG	GG	GG	GG	GG	GG	GG	GG	GG	GG	AG	GG	GG	GG	GG	GG	GG	AG	GG	GG	GG
chr2_18229930_A_C	2	18229930	GG	GG	GG	GG	GG	GG	GG	GG	GG	GG	GG	GG	GG	GG	GG	TG	GG	GG	GG	GG	GG	GG	GG	GG	GG	GG	GG	GG	GG	GG	GG	TG	GG	TG	GG	GG	TG	GG	GG	GG	GG	GG	GG	TG	GG	GG	GG
chr2_18241571_C_T	2	18241571	TC	CC	TC	TC	TC	TC	TC	TT	CC	CC	TT	CC	TC	TT	TC	TC	TC	TT	TC	TC	TC	TC	TT	TC	TC	TC	TT	TC	TT	CC	CC	TC	TC	CC	CC	TC	TC	TT	TT	TT	TT	TC	CC	TC	TT	CC	CC
chr2_18273697_A_G	2	18273697	TT	TT	TT	TT	TT	TT	TT	TT	TT	TT	TT	TT	TT	TT	TT	TT	TT	TT	TT	TT	TT	TT	TT	TT	TT	TT	TT	TT	TT	TT	TT	TT	TT	TT	TT	TT	TT	TT	TT	TT	TT	TT	TT	TT	TT	TT	TT
chr2_18305755_C_T	2	18305755	TC	TT	CC	TC	TC	TC	TC	CC	TC	TT	CC	TT	TC	CC	TC	TT	TC	TC	TC	TC	TC	TC	CC	TC	TC	TC	CC	TC	CC	TT	TT	CC	TC	TC	TT	TC	TC	CC	CC	CC	CC	TC	TT	CC	CC	TT	TT
chr2_18360408_A_G	2	18360408	AG	AA	GG	AG	AG	AG	GG	GG	AG	AG	GG	AA	GG	GG	GG	AG	AG	AG	AG	AG	AG	AG	GG	AG	AG	AG	GG	AG	GG	AA	AG	GG	AG	AG	AA	AG	AG	GG	GG	GG	GG	AG	AG	GG	GG	AA	AG
chr2_18396759_A_G	2	18396759	GG	GG	GG	GG	GG	GG	GG	GG	GG	AG	GG	GG	AG	GG	GG	GG	GG	AG	GG	GG	GG	GG	GG	GG	GG	GG	GG	GG	GG	GG	GG	GG	GG	GG	GG	GG	GG	GG	GG	GG	GG	GG	GG	GG	GG	GG	AG
chr2_18400049_C_T	2	18400049	TC	TT	TC	TC	TC	TC	TC	CC	TT	TT	CC	TT	TC	CC	TC	TC	TC	TC	TC	TC	TC	TC	CC	TC	TC	TC	CC	TC	CC	TT	TT	TC	TC	TT	TT	TC	TC	CC	CC	CC	CC	TC	TT	TC	CC	TT	TT
chr2_18438944_A_G	2	18438944	CC	CC	TC	CC	CC	CC	CC	CC	TC	TC	CC	CC	TC	CC	CC	CC	CC	TC	CC	CC	CC	CC	CC	CC	CC	CC	CC	CC	CC	CC	CC	CC	CC	CC	CC	CC	CC	CC	CC	CC	CC	CC	CC	CC	CC	CC	TC
chr2_18455249_A_G	2	18455249	TC	TC	CC	CC	CC	TC	CC	CC	TC	TC	CC	CC	CC	CC	CC	TC	CC	CC	CC	CC	TC	TC	CC	TC	TC	CC	CC	CC	CC	TT	CC	CC	CC	TC	CC	CC	CC	CC	CC	CC	CC	CC	CC	CC	CC	TC	TC
chr2_18456632_C_T	2	18456632	AG	AG	GG	AG	AG	AG	AG	GG	AG	AA	GG	AA	AG	GG	AG	AG	AG	AG	AG	AG	AG	AG	GG	AG	AG	AG	GG	AG	GG	AA	AA	GG	AG	AG	AA	GG	GG	GG	GG	GG	GG	AG	AA	GG	GG	AA	AA
chr2_18490893_G_T	2	18490893	AC	AC	CC	CC	CC	AC	CC	CC	AC	AC	CC	CC	CC	CC	CC	AC	CC	CC	CC	CC	AC	AC	CC	AC	AC	CC	CC	CC	CC	AA	CC	CC	CC	AC	CC	CC	CC	CC	CC	CC	CC	CC	CC	CC	CC	AC	AC
chr2_18523796_C_T	2	18523796	TC	TC	CC	CC	CC	TC	CC	CC	TC	TC	CC	CC	CC	CC	CC	TC	CC	TC	CC	CC	TC	TC	CC	TC	TC	CC	CC	CC	CC	TT	CC	CC	CC	TC	CC	CC	CC	CC	CC	CC	CC	CC	CC	CC	CC	TC	TC
chr2_18524257_A_G	2	18524257	AG	AG	GG	GG	GG	AG	GG	GG	AG	AG	GG	GG	GG	GG	GG	AG	GG	GG	GG	GG	AG	AG	GG	AG	AG	GG	GG	GG	GG	AA	GG	GG	GG	AG	GG	GG	GG	GG	GG	GG	GG	GG	GG	GG	GG	AG	AG
lb_G_A_chr2_18528511	2	18528511	CC	CC	CC	CC	CC	CC	CC	CC	CC	CC	CC	CC	CC	CC	CC	CC	CC	CC	CC	CC	CC	CC	CC	CC	CC	CC	CC	CC	CC	CC	CC	CC	CC	CC	CC	CC	TC	CC	CC	CC	CC	CC	CC	TC	CC	CC	CC
chr2_18588253_A_G	2	18588253	CC	TC	CC	TC	TC	TC	TC	CC	TC	CC	CC	TT	CC	CC	TC	TC	TC	CC	TC	TC	CC	TC	CC	CC	CC	TC	CC	TC	CC	CC	TT	CC	TC	TC	TT	CC	CC	CC	CC	CC	CC	TC	TT	CC	CC	TC	CC
chr2_18612075_A_G	2	18612075	AG	AG	GG	GG	GG	AG	GG	GG	AG	AG	GG	GG	GG	GG	GG	AG	GG	GG	GG	GG	AG	AG	GG	AG	AG	GG	GG	GG	GG	AA	GG	GG	GG	AG	GG	GG	GG	GG	GG	GG	GG	GG	GG	GG	GG	AG	AG
chr2_18617126_C_T	2	18617126	AG	AG	AA	AA	AA	AG	AA	AA	AG	AG	AA	AA	AA	AA	AA	AG	AA	AA	AA	AA	AG	AG	AA	AG	AG	AA	AA	AA	AA	GG	AA	AA	AA	AG	AA	AA	AA	AA	AA	AA	AA	AA	AA	AA	AA	AG	AG
chr3_24923_C_T	3	24923	TT	TT	TT	TC	TT	TT	TC	CC	TT	TT	TT	CC	TT	TT	TT	TC	TC	TC	TC	TT	TC	CC	TC	TT	TC	TC	TC	TC	TC	TC	TT	TT	TC	TC	CC	TT	TT	TT	TC	TT	TC	TC	TC	TC	TT	TC	TT
chr3_78057_A_G	3	78057	AA	AA	AA	AA	GG	AA	AG	AG	AG	AA	AA	AG	GG	AA	AG	AG	AA	AA	AA	AA	AG	GG	AG	AG	AA	AA	GG	AG	AA	GG	AA	GG	AA	AG	AG	AA	AG	AA	AA	AA	AA	AG	AG	AA	AA	AG	AA
chr3_78728_A_C	3	78728	GG	GG	GG	GG	GG	GG	GG	GG	GG	GG	GG	GG	GG	GG	GG	GG	GG	GG	GG	GG	GG	GG	GG	GG	GG	GG	GG	GG	GG	GG	GG	GG	GG	GG	GG	GG	TG	GG	GG	GG	GG	GG	GG	GG	GG	GG	GG
chr3_91970_G_T	3	91970	GG	GG	GG	GG	TT	GG	GG	GG	TG	GG	GG	GG	TT	GG	TG	GG	GG	GG	GG	GG	GG	GG	GG	TG	GG	GG	TG	GG	GG	TG	GG	TT	GG	GG	GG	GG	TG	GG	GG	GG	GG	GG	TG	GG	GG	GG	GG
chr3_118182_C_T	3	118182	TT	TT	TT	TC	TT	TT	TC	TC	TT	TT	TT	TC	TT	TT	TT	TT	TC	TT	TT	TT	TC	CC	TC	TT	TT	TT	TC	TC	TC	TC	TT	TT	TT	TC	TC	TT	TT	TT	TT	TT	TC	TC	TT	TT	TT	TC	TT
chr3_124430_A_G	3	124430	CC	CC	CC	TC	TT	CC	TT	TC	TC	CC	CC	TC	TT	CC	TC	CC	TC	CC	CC	CC	TT	TT	TC	TC	CC	CC	TT	TC	TC	TT	CC	TT	CC	TC	TC	CC	TT	CC	CC	CC	TC	TT	TC	CC	CC	TC	CC
chr3_random_233171_C_T	3	233171	AA	AA	GG	AA	AA	AA	AG	AG	AG	AG	AG	AG	AG	GG	AG	AA	AA	AA	AG	AG	GG	GG	AA	GG	GG	GG	GG	AA	AG	GG	AA	AG	GG	AG	AG	AG	GG	AG	AG	AG	AA	AG	AG	GG	GG	AG	AA
chr3_random_234728_C_T	3	234728	AG	AA	GG	AA	AA	AA	AA	AG	AG	AG	AG	AG	AG	GG	GG	AA	AA	AA	AG	AG	GG	GG	AA	GG	GG	GG	AG	AA	AG	GG	AA	AG	GG	AG	AG	AG	GG	AA	AG	AG	AA	AA	AG	GG	GG	AG	AG
chr3_random_235211_C_T	3	235211	CC	CC	CC	CC	CC	CC	CC	CC	CC	CC	CC	CC	CC	CC	CC	CC	CC	CC	CC	CC	TC	CC	CC	TC	CC	TC	CC	CC	CC	CC	CC	CC	TC	CC	CC	CC	CC	CC	TC	CC	CC	CC	TC	CC	CC	CC	CC
chr3_random_237500_A_C	3	237500	AC	AC	CC	AC	CC	AC	AC	CC	AC	CC	AC	CC	CC	CC	CC	CC	CC	CC	CC	CC	CC	CC	AC	CC	CC	CC	CC	CC	CC	CC	AC	AC	CC	CC	CC	AC	CC	AC	AC	CC	CC	CC	CC	CC	CC	CC	CC
be_G_A_chr3_random_256358	3	256358	AG	AG	GG	AG	GG	AG	AA	AA	AA	GG	AA	AG	GG	AA	GG	GG	GG	GG	AG	GG	GG	AA	AG	AG	AG	GG	GG	GG	AG	GG	AG	AA	AG	AG	AG	AG	AG	AA	AG	AG	GG	AG	GG	AA	AG	AG	GG
chr3_277845_C_T	3	277845	TC	CC	CC	CC	TT	CC	TC	CC	TC	CC	CC	CC	TT	CC	TC	TC	CC	TC	CC	CC	TC	CC	CC	TC	CC	CC	TC	CC	CC	TC	TC	TT	CC	TC	CC	CC	TT	CC	CC	CC	CC	TC	TC	TC	CC	CC	CC
chr3_random_294211_A_G	3	294211	AA	AG	AA	AG	AG	AG	AA	AA	AA	AG	AA	AA	AG	AA	AA	AG	GG	AA	AA	AA	AA	AA	AG	AA	AA	AA	AA	GG	AG	AA	AA	AA	AA	AG	AA	AA	AA	AA	AA	AG	AG	AG	AA	AA	AA	AA	AG
chr3_307561_A_G	3	307561	TC	TC	TC	CC	CC	CC	CC	CC	CC	TT	TT	CC	CC	TC	TC	CC	TC	CC	CC	TT	CC	CC	TC	TC	TC	TC	CC	CC	CC	CC	TC	CC	CC	CC	CC	TT	CC	TT	TC	TC	TC	CC	CC	CC	CC	TC	TT
chr3_random_310437_C_T	3	310437	AG	AG	GG	AG	GG	AG	AG	AG	AA	GG	AA	AG	GG	AA	GG	GG	GG	GG	AG	GG	GG	AA	AG	AG	AG	GG	GG	GG	AG	GG	AG	AA	AG	AG	AG	AG	AG	AG	AG	AG	GG	AG	GG	AA	AG	AG	GG
chr3_random_313001_A_C	3	313001	AC	AC	AA	AC	AA	AC	AC	AC	CC	AA	CC	AC	AA	CC	AA	AA	AA	AA	AC	AA	AA	CC	AC	AC	AC	AA	AA	AA	AC	AA	AC	CC	AC	AC	AC	AC	AC	AC	AC	AC	AA	AC	AA	CC	AC	AC	AA
chr3_random_317475_A_G	3	317475	GG	GG	GG	GG	GG	GG	GG	GG	GG	GG	GG	GG	GG	GG	GG	GG	GG	GG	GG	GG	GG	GG	GG	GG	GG	GG	GG	GG	GG	GG	GG	GG	GG	GG	GG	GG	AG	GG	GG	GG	GG	GG	GG	GG	GG	GG	GG
chr3_354781_A_C	3	354781	AC	CC	CC	CC	AA	CC	AC	CC	AC	CC	CC	CC	AA	CC	AC	CC	CC	AC	CC	CC	AC	CC	CC	AC	CC	CC	AC	CC	CC	AC	AC	AA	CC	CC	CC	CC	CC	CC	CC	CC	CC	AC	CC	AC	CC	CC	CC
chr3_random_360091_C_T	3	360091	TC	TC	CC	TC	TT	TC	TC	TT	TC	TT	CC	TT	TT	TC	TC	TT	TT	TT	TT	TC	TC	TC	TC	TC	TC	TC	TT	TT	TT	TC	TC	TC	TT	TT	TC	CC	TT	TC	TC	TT	TT	TC	TT	TC	TC	TC	TT
chr3_random_360754_A_G	3	360754	AA	AA	AA	AA	AA	AA	AA	AA	AA	AA	AA	AA	AA	AA	AA	AA	AA	AA	AA	AA	AA	AA	AA	AA	AA	AA	AA	AA	AA	AA	AA	AA	AA	AA	AA	AA	AG	AA	AA	AA	AA	AA	AA	AA	AA	AA	AA
chr3_379409_A_G	3	379409	TC	CC	CC	CC	TT	CC	TT	TC	TC	CC	CC	TC	TT	TC	TC	TC	CC	TT	TC	CC	TC	TC	CC	TC	TC	TC	TC	CC	CC	TC	TC	TT	TC	TC	TC	CC	CC	CC	TC	CC	CC	TC	TC	TT	CC	CC	CC
chr3_random_401923_G_T	3	401923	AA	AA	AA	AA	AA	AA	AA	AA	AA	AA	AA	AC	AA	AA	AA	AA	AA	CC	AC	AC	AA	AA	AA	AA	AA	AA	AA	AA	AA	AA	AC	AA	AA	AA	AC	AA	AC	AA	AA	AA	AC	AA	AC	AA	AA	AC	AA
chr3_random_408443_C_T	3	408443	AA	AG	AA	AG	AG	AG	AA	AA	AA	AG	AA	AA	AG	AA	AA	AG	GG	AA	AA	AA	AA	AA	AG	AA	AA	AA	AA	GG	AG	AA	AA	AA	AA	AG	AA	AA	AA	AA	AA	AG	AG	AG	AA	AA	AA	AA	AG
chr3_424268_A_C	3	424268	TG	TG	TG	TG	TG	TG	TG	TG	TT	GG	GG	TG	TG	TT	GG	TT	GG	TT	TT	GG	TG	GG	GG	TG	TG	TG	TG	TG	TG	TG	TG	TG	TT	TT	TG	GG	TT	GG	TG	TG	GG	TG	TT	TT	TT	GG	GG
chr3_446933_C_T	3	446933	TT	TC	TC	TC	TT	TC	TT	TC	TC	TT	TT	TC	TT	TC	TT	TC	TT	TC	CC	TT	TT	TT	TT	TT	TC	TC	TT	TC	TC	TT	TC	TT	CC	TC	TC	TT	TT	TT	TC	TC	TT	TT	TC	TC	CC	TT	TT
chr3_random_457900_C_T	3	457900	CC	CC	CC	CC	CC	CC	CC	TC	TC	CC	TC	TC	CC	TT	CC	CC	CC	CC	TC	CC	CC	TT	CC	TC	TC	CC	CC	CC	TC	CC	CC	TC	TC	TC	TC	CC	TC	CC	CC	TC	CC	CC	CC	TT	TC	TC	CC
chr3_462605_A_C	3	462605	AC	AC	AA	AA	AC	AA	CC	AC	AA	AA	AA	AC	CC	AC	AC	AA	AA	AC	AA	AA	CC	CC	AC	AA	AA	AA	AC	AA	AA	AC	AA	AC	AA	AA	AC	AC	AA	AA	AA	AA	AA	AC	AA	CC	AA	AC	AA
chr3_525866_A_C	3	525866	TG	TT	TG	TG	TT	TG	TT	TT	TT	GG	GG	TT	TT	TT	TG	TT	GG	TT	TT	GG	TT	TT	TG	TG	TG	TG	TG	TG	TG	TT	TG	TT	TT	TG	TT	TG	TT	GG	TG	TG	GG	TG	TT	TT	TT	TG	GG
ae_G_T_chr3_random_526900	3	526900	AC	CC	CC	CC	CC	CC	CC	CC	CC	CC	CC	CC	CC	CC	AC	CC	CC	CC	CC	CC	CC	CC	CC	CC	CC	CC	CC	CC	CC	CC	CC	CC	CC	CC	CC	CC	CC	CC	CC	CC	CC	CC	CC	CC	CC	CC	AC
chr3_532608_A_G	3	532608	GG	GG	GG	GG	AG	GG	AG	GG	AG	GG	GG	GG	GG	GG	GG	GG	GG	GG	GG	GG	GG	AG	GG	AG	GG	GG	GG	GG	GG	AG	GG	AG	GG	GG	GG	GG	AA	GG	GG	GG	GG	GG	AG	GG	GG	GG	GG
chr3_random_536297_C_T	3	536297	CC	CC	CC	CC	CC	CC	CC	CC	CC	CC	CC	TC	CC	CC	CC	CC	CC	TT	TC	TC	CC	CC	CC	CC	CC	CC	CC	CC	CC	CC	TC	CC	CC	CC	TC	CC	TC	CC	CC	CC	TC	CC	TC	CC	CC	TC	CC
chr3_random_536351_C_T	3	536351	GG	AG	GG	AG	AG	AG	GG	GG	GG	AG	GG	GG	AG	GG	GG	AG	AG	GG	GG	GG	GG	GG	AG	GG	GG	GG	GG	AA	GG	GG	GG	GG	GG	AG	GG	GG	GG	GG	GG	GG	GG	AG	GG	GG	GG	GG	AA
chr3_542634_G_T	3	542634	CC	CC	CC	CC	CC	CC	CC	AA	CC	CC	CC	AA	CC	AC	CC	CC	CC	AC	AC	CC	AC	AC	AC	CC	AC	AC	CC	CC	CC	AC	AC	CC	AC	CC	AA	CC	CC	CC	AC	CC	CC	CC	AC	AC	CC	AC	CC
chr3_random_544942_G_T	3	544942	TG	TG	TG	TG	TG	TG	TG	TT	TT	TG	TT	TT	TG	TT	TG	TG	GG	TT	TT	TT	TT	TT	TG	TT	TT	TT	TT	GG	TG	TT	TT	TT	TT	TG	TT	TT	TT	TT	TT	TG	TG	TG	TT	TT	TT	TT	GG
be_G_A_chr3_random_559331	3	559331	AG	GG	GG	GG	GG	GG	GG	GG	GG	GG	GG	GG	GG	GG	AG	GG	GG	GG	GG	GG	GG	GG	GG	GG	GG	GG	GG	GG	GG	GG	GG	GG	GG	GG	GG	GG	GG	GG	GG	GG	GG	GG	GG	GG	GG	GG	AG
chr3_566927_A_G	3	566927	TC	TT	TT	TT	TC	TT	TC	TT	TC	TT	TT	TT	TC	TC	TT	TC	TT	TC	TT	TT	TC	TT	TT	TC	TT	TT	TC	TT	TT	TC	TT	TC	TT	TT	TT	TT	TC	TT	TT	TT	TT	TC	TC	TC	TT	TT	TT
chr3_574803_A_G	3	574803	TC	TC	TC	TT	CC	TC	TC	TC	TC	CC	TC	TC	TC	TC	CC	TT	TT	TT	TT	CC	TC	CC	TC	CC	TC	TC	TT	TT	TT	TC	TC	CC	TT	TT	TC	CC	CC	TC	TC	TC	TC	TT	TC	TC	TT	CC	TC
chr3_595713_A_G	3	595713	CC	TT	TC	TT	TT	TC	TC	TC	TT	CC	TC	TC	TC	TT	TC	TC	TT	CC	TC	CC	TC	TT	TT	TC	CC	CC	TC	TT	TT	TT	CC	TT	TC	TT	TC	TC	TT	TC	CC	TC	TC	TC	TC	TC	TT	TC	TC
chr3_621609_C_T	3	621609	AG	AG	AA	AA	GG	AA	AG	GG	AG	AA	AG	GG	GG	AA	AG	GG	AG	GG	AG	AA	GG	AG	GG	AG	AG	AG	GG	AG	AA	AG	AG	GG	AG	AG	GG	AG	GG	AG	AG	AA	AA	GG	GG	AG	AA	AG	AG
chr3_624754_C_T	3	624754	TT	TT	TT	TT	TT	TT	TT	TT	TT	TT	TC	TT	TT	TT	TT	TC	TC	TT	TT	TT	TT	TT	TC	TT	TT	TT	TC	TC	TT	TT	TT	TT	TT	TC	TT	TT	CC	TC	TT	TT	TT	TC	TC	TC	TT	TT	TC
chr3_635257_G_T	3	635257	TT	TG	TT	TT	TG	TT	TT	TT	TG	TT	TT	TT	TG	TT	TG	TT	TT	TT	TT	TT	TT	TT	TT	TG	TT	TT	TT	TT	TT	TG	TT	GG	TT	TT	TT	TG	TT	TT	TT	TT	TT	TT	TT	TT	TT	TT	TT
li_T_C_chr3_636319	3	636319	TT	TT	TT	TT	TT	TT	TT	TT	TT	TT	TT	TT	TT	TT	TT	TC	TT	TT	TT	TT	TT	TT	TT	TT	TT	TT	TT	TT	TT	TT	TT	TT	TT	TT	TT	TT	CC	TT	TT	TT	TT	TT	TC	TT	TT	TT	TT
chr3_647520_C_T	3	647520	AA	AA	AA	AA	AG	AA	AA	AG	AA	AA	AG	AG	AA	AA	AA	AG	AG	AA	AA	AA	AG	AG	GG	AA	AA	AA	AG	AG	AA	AA	AA	AA	AA	AG	AG	AA	GG	AG	AA	AA	AA	AG	AA	AA	AA	AG	AG
chr3_673928_C_T	3	673928	AG	AG	AG	AG	AA	AG	AG	AG	AG	AA	AA	AG	AG	GG	AA	AG	AA	GG	GG	AA	AG	AA	AA	AA	AG	AG	AG	AG	AG	AA	AG	AA	GG	AG	AG	AA	AA	AA	AG	AG	AA	AG	AG	AA	GG	AA	AA
chr3_random_674759_A_C	3	674759	AC	AC	AC	AC	AA	AC	CC	AA	AC	AA	CC	AC	AA	AC	AA	AA	AC	CC	AC	AC	AA	AC	AC	AC	AC	AA	AA	AA	AC	AA	CC	AC	AA	AA	CC	AC	AC	AC	AC	AC	CC	AC	AC	AC	AA	CC	AA
chr3_675355_C_T	3	675355	CC	CC	CC	CC	CC	CC	CC	CC	CC	CC	TC	CC	CC	CC	CC	CC	TC	CC	CC	CC	CC	CC	TC	CC	CC	CC	TC	TC	CC	CC	CC	CC	CC	TC	CC	CC	CC	TC	CC	CC	CC	TC	CC	TC	CC	CC	TC
chr3_random_681043_A_C	3	681043	GG	TG	GG	TG	TT	TG	TG	GG	GG	TG	TG	TG	TG	TG	GG	TT	TT	TT	TG	TG	GG	TG	TG	TG	TG	GG	GG	TT	TG	GG	TG	GG	GG	TG	TT	GG	TG	GG	GG	TG	TT	TT	TG	TG	GG	TT	TG
chr3_random_684789_A_C	3	684789	CC	CC	CC	AC	CC	AC	CC	CC	CC	AC	CC	CC	AC	CC	CC	AC	CC	CC	CC	CC	CC	CC	AC	CC	CC	CC	CC	AC	CC	CC	CC	CC	CC	CC	CC	CC	CC	CC	CC	CC	CC	AC	CC	CC	CC	CC	AC
chr3_random_686787_A_G	3	686787	TC	TT	TC	TT	TT	TT	TT	CC	TC	TC	TT	TC	TC	TC	CC	TT	TT	TT	TC	TC	TC	TC	TT	TT	TC	TC	TC	TT	TC	CC	TT	TC	TC	TC	TT	TC	TC	TT	TT	TC	TT	TT	TT	TC	CC	TT	TC
chr3_random_699760_A_C	3	699760	TG	TT	TG	TG	TG	TG	TG	GG	TG	GG	TG	TG	GG	GG	GG	GG	TG	TT	TG	TG	GG	GG	TG	GG	GG	GG	TG	TG	GG	GG	TT	TG	GG	TG	TG	TG	GG	TT	TG	GG	TG	GG	TG	GG	GG	TG	GG
chr3_702832_G_T	3	702832	TT	TT	TT	TG	TG	TT	TT	TG	TT	TT	TT	TG	TT	TT	TT	TT	TG	TT	TT	TT	TG	TG	TG	TT	TT	TT	TT	TT	TG	TG	TT	TT	TT	TT	TG	TT	TT	TT	TT	TT	TG	TT	TT	TT	TT	TG	TT
chr3_random_718727_C_T	3	718727	AA	AA	AA	AA	AA	AA	AG	AA	AA	AA	AA	AA	AA	AA	AA	AA	AG	AA	AA	AA	AG	AA	AA	AG	AA	AG	AA	AA	AG	AA	AA	AA	AG	AA	AA	AA	AG	AA	AG	AG	AG	AA	AG	AA	AA	AA	AA
chr3_random_719235_C_T	3	719235	GG	GG	GG	GG	GG	GG	AG	GG	GG	GG	GG	GG	GG	GG	GG	GG	AG	GG	GG	GG	AG	GG	GG	AG	GG	AG	GG	GG	AG	GG	GG	GG	AG	GG	GG	GG	AG	GG	AG	AG	AG	GG	AG	GG	GG	GG	GG
chr3_720644_C_T	3	720644	GG	AG	GG	GG	AA	GG	AG	AA	GG	GG	AG	AA	GG	GG	GG	GG	AG	AG	AG	GG	AG	AA	AA	GG	AG	AG	AG	AG	GG	AG	AG	AG	AG	AG	AA	AG	AA	AG	AG	GG	GG	AG	AA	AG	GG	AG	AG
chr3_724399_C_T	3	724399	TC	TC	TC	TT	TC	TC	TC	TC	TC	CC	CC	TC	TC	TC	CC	TT	TC	TC	TC	CC	TT	TC	TC	CC	CC	CC	TC	TC	TT	TC	CC	CC	TC	TC	TC	CC	TT	CC	CC	TC	TC	TC	TC	TC	TT	TC	CC
lb_G_A_chr3_725099	3	725099	AG	GG	AG	GG	GG	AG	GG	GG	GG	AA	AG	GG	AG	GG	AA	GG	GG	GG	GG	AA	GG	GG	GG	AG	AG	AG	GG	GG	GG	GG	AG	GG	GG	GG	GG	AG	GG	AG	AG	AG	AG	GG	GG	GG	GG	AG	AG
chr3_random_742421_A_G	3	742421	CC	CC	CC	CC	CC	CC	CC	CC	CC	CC	TC	CC	CC	TC	CC	CC	CC	CC	CC	CC	CC	TC	CC	TC	TC	CC	CC	CC	CC	CC	CC	CC	CC	CC	TC	CC	CC	CC	CC	CC	CC	TC	CC	TC	CC	TC	CC
chr3_random_744936_C_T	3	744936	TC	CC	TC	CC	TC	CC	TC	TT	TC	TC	TC	TC	TC	TT	TT	TC	TC	CC	TC	TC	TT	TT	CC	TT	TT	TT	TC	CC	TT	TT	CC	TC	TT	TC	TC	TC	TT	CC	TC	TT	TC	TC	TC	TT	TT	TC	TC
chr3_755127_A_G	3	755127	GG	GG	GG	GG	GG	GG	GG	AG	GG	GG	GG	AG	GG	GG	GG	GG	GG	GG	GG	GG	AG	AG	AG	GG	GG	GG	GG	GG	GG	GG	GG	GG	GG	GG	AG	GG	GG	GG	GG	GG	GG	GG	GG	GG	GG	AG	GG
chr3_757149_A_G	3	757149	TT	TT	TT	TT	TT	TT	TT	TT	TT	TT	TT	TT	TT	TT	TT	TT	TT	TT	TT	TT	TT	TT	TT	TT	TT	TT	TT	TT	TT	TC	TT	TT	TT	TT	TT	TT	CC	TT	TT	TT	TT	TT	TC	TC	TT	TT	TT
chr3_random_763263_A_G	3	763263	GG	GG	GG	GG	GG	GG	GG	GG	GG	GG	GG	GG	GG	GG	GG	GG	GG	GG	GG	GG	GG	GG	GG	GG	GG	GG	GG	GG	GG	GG	GG	GG	GG	GG	GG	GG	AG	GG	GG	GG	GG	GG	GG	GG	GG	GG	GG
chr3_random_777423_C_T	3	777423	CC	CC	CC	CC	CC	CC	TC	CC	CC	CC	CC	CC	CC	CC	CC	CC	CC	CC	CC	CC	CC	CC	CC	CC	CC	CC	CC	CC	CC	CC	CC	CC	CC	CC	CC	CC	TC	CC	CC	CC	CC	CC	CC	CC	CC	CC	CC
chr3_random_836081_C_T	3	836081	CC	CC	CC	TC	CC	TC	TC	CC	CC	TC	CC	CC	TC	CC	CC	TC	CC	CC	CC	CC	TC	CC	TC	TC	CC	TC	CC	TC	CC	CC	CC	CC	TC	CC	CC	CC	TC	CC	TC	CC	CC	TC	TC	CC	CC	CC	TC
chr3_862634_C_T	3	862634	AA	AA	AA	AA	AA	AA	AA	AG	AA	AA	AA	AG	AA	AA	AA	AA	AA	AA	AA	AA	AG	AG	AG	AA	AA	AA	AA	AA	AA	AA	AA	AA	AA	AA	AG	AA	AA	AA	AA	AA	AA	AA	AA	AA	AA	AG	AA
chr3_882419_A_G	3	882419	GG	GG	GG	GG	GG	GG	GG	AG	GG	GG	GG	AG	GG	GG	GG	GG	GG	AG	GG	GG	AG	AG	AG	GG	GG	GG	AG	AG	GG	GG	GG	GG	GG	GG	AG	GG	AA	GG	GG	GG	GG	AG	AG	GG	GG	AG	GG
chr3_890554_A_G	3	890554	GG	GG	GG	GG	GG	GG	GG	AG	GG	AG	GG	AG	GG	GG	GG	GG	GG	GG	GG	GG	AG	AG	AG	GG	GG	GG	GG	GG	GG	GG	GG	GG	GG	GG	AG	GG	GG	GG	GG	GG	GG	GG	GG	GG	GG	AA	GG
chr3_random_902922_C_T	3	902922	AG	GG	AG	GG	GG	GG	GG	AG	GG	GG	GG	GG	GG	GG	AG	GG	AG	GG	GG	AG	AA	GG	GG	AG	GG	AA	GG	GG	AG	AG	GG	GG	AG	GG	GG	GG	AG	GG	AG	AG	AG	GG	AG	GG	AG	GG	AG
chr3_random_908211_A_G	3	908211	GG	GG	AG	GG	GG	GG	GG	AG	GG	GG	GG	GG	GG	GG	GG	GG	AG	GG	GG	AG	AA	GG	GG	AG	GG	AA	GG	GG	AG	AG	GG	GG	AG	GG	GG	GG	AG	GG	AG	AG	AG	GG	AG	GG	AG	GG	GG
chr3_random_918985_C_T	3	918985	AA	AA	AG	AA	AA	AA	AA	AG	AA	AA	AA	AA	AA	AA	AA	AA	AG	AA	AA	AG	GG	AA	AA	AG	AA	GG	AA	AA	AG	AG	AA	AA	AG	AA	AA	AA	AG	AA	AG	AG	AG	AA	AG	AA	AG	AA	AA
chr3_921819_A_G	3	921819	AG	GG	AG	GG	GG	AG	GG	GG	GG	AA	AG	GG	AG	GG	AA	GG	GG	GG	GG	AA	GG	GG	GG	AG	AG	AG	GG	GG	GG	GG	AG	GG	GG	GG	GG	AG	GG	AG	AG	AG	AG	GG	GG	GG	GG	AG	AG
chr3_random_930161_A_G	3	930161	TC	TT	TC	TC	TC	TC	TT	CC	TC	TC	TT	CC	TC	TC	CC	CC	TC	CC	CC	CC	CC	TC	TC	TC	TT	CC	TT	TC	CC	TC	TC	TC	CC	TC	TC	TC	CC	TT	TC	CC	CC	TC	CC	TC	CC	TC	CC
lb_A_C_chr3_random_961680	3	961680	TG	TG	TG	GG	TG	GG	GG	TG	TG	GG	TG	TG	GG	TT	TG	GG	TG	GG	TG	GG	GG	TT	GG	TG	TG	GG	TG	TG	TG	GG	GG	TG	TG	TT	TG	GG	TT	TG	GG	TG	GG	TG	GG	TT	TG	TG	TG
chr3_random_967237_A_G	3	967237	AG	AG	AG	AG	GG	AG	AG	GG	AG	GG	AA	GG	GG	AG	GG	GG	AG	GG	GG	GG	GG	AG	AG	AG	AG	GG	GG	GG	AG	GG	AG	AG	GG	GG	AG	AG	GG	AG	AG	GG	AG	AG	GG	AG	GG	AG	GG
chr3_968604_G_T	3	968604	GG	GG	TG	TG	GG	GG	GG	GG	GG	GG	TG	GG	GG	GG	GG	GG	TT	GG	GG	GG	GG	GG	TG	GG	GG	GG	TG	TG	TG	TG	GG	GG	GG	TG	GG	GG	GG	TG	GG	GG	TG	TG	GG	GG	TG	GG	GG
chr3_972948_C_T	3	972948	TC	TC	TC	TT	TT	CC	TT	TT	TC	CC	TC	TT	TC	TT	CC	TT	TT	TT	TC	CC	TT	TT	TT	CC	TC	TC	TT	TT	TC	TT	TC	TC	TC	TC	TT	TC	TT	TC	TC	TC	TC	TT	TT	TC	TC	TC	TC
chr3_993879_A_G	3	993879	AA	AA	AA	AA	AA	AA	AA	AG	AA	AA	AA	AG	AA	AA	AA	AA	AG	AA	AA	AA	AG	AG	GG	AA	AA	AA	AA	AA	AA	AG	AA	AA	AA	AA	AG	AA	AA	AG	AA	AA	AA	AA	AA	AA	AA	AG	AA
chr3_1019198_A_C	3	1019198	TT	TT	TT	TT	TT	TT	TT	TG	TG	TT	TT	TT	TT	TT	TT	TT	TT	TT	TT	TT	TT	TT	TT	TG	TG	TT	TT	TT	TT	TT	TG	TT	TT	TT	TT	TT	TG	TT	TT	TT	TT	TT	TT	TT	TT	TT	TG
chr3_1026112_G_T	3	1026112	TG	GG	GG	GG	TG	GG	TG	TG	TG	GG	TG	TG	TT	GG	TG	TT	GG	TG	TG	GG	TG	GG	GG	TG	TG	TG	TG	GG	GG	GG	TG	TG	TG	TG	TG	GG	TG	GG	TG	GG	GG	TG	TG	GG	GG	GG	TG
chr3_1039399_A_G	3	1039399	AG	AA	AA	AA	AG	AA	AG	AA	AA	AA	AG	AG	GG	AA	AG	GG	AA	AG	AG	AA	AG	AA	AA	AA	AA	AG	AG	AA	AA	AA	AA	AG	AG	AG	AG	AA	AG	AA	AG	AA	AA	AG	AG	AA	AA	AA	AA
chr3_1042855_A_G	3	1042855	AA	GG	GG	GG	GG	AA	GG	GG	GG	AA	AA	GG	AG	GG	AA	AG	GG	GG	AA	AA	GG	GG	GG	GG	AA	AA	GG	GG	GG	GG	AA	GG	AA	AA	GG	GG	GG	GG	AA	GG	GG	GG	AG	GG	GG	GG	AA
chr3_random_1094080_A_G	3	1094080	TC	CC	CC	TC	CC	TC	CC	CC	CC	TC	CC	TC	TC	CC	TC	TC	CC	TT	TC	TC	CC	CC	TC	CC	CC	CC	CC	TC	CC	CC	TC	CC	CC	CC	TC	CC	CC	CC	CC	CC	TC	TC	TC	CC	CC	TC	TT
chr3_random_1099766_A_C	3	1099766	CC	AC	AA	CC	CC	CC	CC	AA	AC	CC	CC	AC	CC	AC	CC	CC	AA	CC	AC	AC	AC	AC	CC	CC	CC	AC	AC	AC	AA	AC	CC	AC	AC	AA	CC	CC	AC	AC	CC	AC	AC	CC	CC	AC	AA	CC	CC
chr3_random_1102776_A_G	3	1102776	AG	AG	AA	AG	AA	AG	AA	AG	AG	AG	AG	AG	AG	AG	AG	AG	AG	AG	AG	AG	AG	AG	AG	AG	AA	AG	AG	AG	AG	AA	AG	AG	AG	AA	AG	AG	AG	AG	AG	AG	AG	AG	AG	AG	AG	AG	AG
chr3_random_1109642_A_G	3	1109642	GG	GG	GG	AG	GG	AG	GG	GG	GG	AG	GG	AG	AG	GG	GG	AG	GG	AA	AG	AG	GG	GG	AG	GG	GG	GG	GG	AG	GG	GG	AG	GG	GG	GG	AG	GG	GG	GG	GG	GG	AG	AG	AG	GG	GG	AG	AG
chr3_1242683_A_G	3	1242683	TC	TT	TC	TC	TC	TT	CC	TC	TC	TT	TT	TC	CC	TT	TC	TC	TC	TC	TC	TT	TC	TC	TT	TC	TC	TC	TC	TT	TC	TC	TC	TC	TC	TT	TC	TT	TT	TT	TC	TT	TC	TC	TC	TT	TC	TT	TC
chr3_1255784_A_G	3	1255784	AG	AA	AG	AG	AG	AA	AG	AA	AA	AA	AA	AG	GG	AA	AG	AG	AG	AG	AG	AA	AG	AA	AA	AA	AA	AG	AG	AA	AG	AG	AA	AG	AG	AA	AG	AA	AA	AA	AG	AA	AG	AG	AG	AA	AG	AA	AA
chr3_1271560_C_T	3	1271560	TC	CC	TC	TC	TT	CC	TT	TT	TC	CC	TC	TT	TT	TC	TC	TC	TT	TT	TC	CC	TT	TT	TT	TC	TC	TC	TC	CC	TC	TT	TC	TT	TC	TC	TT	TC	TT	TC	TC	CC	TC	TC	TT	TT	TC	TC	TC
chr3_1284509_A_G	3	1284509	AA	AA	AA	AA	AA	AA	AA	AG	AA	AA	AA	AG	AA	AA	AA	AA	AG	AA	AA	AA	AG	AG	GG	AA	AA	AA	AA	AA	AA	AG	AA	AA	AA	AA	AG	AA	AA	AG	AA	AA	AA	AA	AA	AA	AA	AG	AA
chr3_1307969_A_C	3	1307969	AA	AA	AA	AA	AA	AA	AA	AA	AA	AA	AA	AA	AA	AA	AA	AA	AA	AC	AA	AA	AA	AA	AA	AA	AA	AA	AA	AA	AA	AA	AA	AA	AA	AA	AA	AA	AA	AA	AA	AA	AA	AA	AA	AA	AA	AA	AA
chr3_1320707_C_T	3	1320707	CC	TC	CC	TC	TC	CC	TC	TT	TC	CC	CC	TC	CC	TT	CC	TC	TC	TC	CC	CC	TC	TT	TT	CC	TC	CC	CC	TC	CC	TC	TC	TC	CC	CC	TC	TC	TT	TC	CC	TC	CC	CC	TC	TC	CC	TC	TC
chr3_1335413_A_C	3	1335413	TG	TG	TG	GG	GG	TT	GG	GG	GG	TT	TG	GG	GG	GG	TG	GG	GG	GG	TG	TT	GG	GG	GG	TG	TG	TG	GG	GG	TG	GG	TG	GG	TG	TG	GG	TG	GG	TG	TG	TG	TG	GG	GG	GG	TG	TG	TG
SNP613_315	3	1348328	TC	CC	TC	TC	TC	CC	TC	CC	TC	CC	CC	TC	TT	CC	TC	TT	TC	TT	TC	CC	TC	CC	CC	TC	CC	TC	TC	CC	TC	TC	CC	TC	TC	CC	TC	CC	CC	CC	TC	CC	TC	TC	TC	CC	TC	CC	CC
chr3_1362562_G_T	3	1362562	GG	GG	GG	GG	TG	GG	GG	TG	GG	GG	GG	GG	GG	TG	GG	GG	GG	GG	GG	GG	GG	GG	GG	GG	TG	GG	TG	TG	GG	GG	TG	TG	GG	GG	GG	TG	GG	GG	GG	GG	GG	TG	GG	TG	GG	GG	TG
chr3_1427914_C_T	3	1427914	AG	AG	AG	AA	AA	GG	AA	AA	AA	GG	AG	AA	AA	AA	AG	AA	AA	AA	AG	GG	AA	AA	AA	AG	AG	AA	AA	AA	AG	AA	AG	AA	AG	AG	AA	AG	AA	AG	AG	AG	AG	AA	AA	AA	AG	AG	AG
chr3_1442283_C_T	3	1442283	AG	AA	AA	AA	GG	AA	GG	AG	AG	AA	AA	AG	GG	AG	AG	AG	AA	GG	AG	AA	AG	AG	AA	AG	AG	AG	GG	AG	AA	AA	AG	GG	AG	AA	AG	AG	AA	AA	AG	AA	AA	GG	AG	AA	AA	AA	AG
chr3_1480217_C_T	3	1480217	AA	AA	AA	AA	AA	AA	AA	AA	AA	AA	AA	AA	AA	AA	AA	AA	AA	AA	AA	AA	AA	AA	AA	AA	AA	AA	AA	AA	AA	AA	AA	AA	AA	AA	AA	AA	GG	AA	AA	AA	AA	AA	AG	AG	AA	AA	AA
chr3_1495511_A_G	3	1495511	CC	TC	TC	CC	CC	TT	CC	CC	CC	TT	TC	CC	CC	CC	TC	CC	TC	CC	TC	TC	CC	CC	TC	CC	TC	CC	CC	CC	TC	TC	TC	CC	TC	TT	CC	TC	TC	TT	TC	TC	CC	CC	CC	CC	TC	CC	TC
chr3_1521234_C_T	3	1521234	CC	CC	TC	TC	CC	CC	CC	CC	CC	CC	CC	CC	CC	CC	CC	TC	TC	CC	CC	CC	CC	CC	CC	CC	CC	TC	CC	CC	TC	TT	TC	CC	CC	CC	CC	TC	TC	CC	CC	CC	TC	CC	CC	TC	TC	CC	TC
chr3_1523291_C_T	3	1523291	AG	AG	GG	AG	AG	GG	AG	AA	AA	GG	GG	AA	AA	AA	AG	AG	AG	AA	AG	GG	AA	AG	AA	AG	GG	AG	AG	AG	GG	GG	GG	AG	AG	GG	AA	GG	GG	AG	AG	AG	GG	AG	AG	GG	GG	AG	GG
chr3_1549536_C_T	3	1549536	TT	CC	TC	TC	TT	CC	TT	CC	CC	CC	CC	TC	TT	CC	TC	TC	TC	TT	TC	TC	TC	TC	CC	TC	TC	TT	TT	TC	TC	TC	TT	TT	TC	CC	TC	CC	TC	CC	TC	CC	TT	TT	TT	TC	TC	TC	TT
chr3_1575451_A_G	3	1575451	AG	GG	AG	AG	AG	GG	AG	GG	GG	GG	AG	AG	AA	GG	AG	AG	AG	AA	AG	GG	AG	GG	GG	GG	AG	AA	AG	GG	AG	AG	AG	AG	AG	GG	AG	GG	AA	GG	AG	GG	AG	AG	AG	AG	AG	GG	AG
chr3_1600410_A_G	3	1600410	AA	GG	AG	AG	AA	AG	AG	AG	AG	GG	GG	AG	AA	GG	AG	AG	AG	AA	AG	AG	AG	AG	GG	AA	AG	AA	AA	AG	AG	AA	AG	AA	AG	GG	AG	AG	GG	GG	AG	GG	AA	AA	AG	AG	AG	AG	AG
chr3_1626682_C_T	3	1626682	CC	CC	TC	TC	CC	CC	CC	CC	CC	CC	CC	CC	CC	CC	CC	CC	TC	CC	CC	CC	CC	CC	CC	CC	CC	TC	CC	CC	TC	TC	CC	CC	CC	CC	CC	CC	CC	CC	CC	CC	TC	CC	CC	CC	TC	CC	CC
chr3_1628436_A_G	3	1628436	TC	CC	CC	CC	TC	TC	TC	TC	TC	CC	CC	CC	CC	CC	CC	CC	CC	CC	CC	TC	CC	TC	CC	TT	TC	CC	TC	TC	CC	TC	TC	TC	CC	CC	CC	TC	CC	CC	CC	CC	TC	TC	CC	CC	CC	TC	TC
chr3_1652982_G_T	3	1652982	TG	TG	GG	GG	TG	GG	TG	TG	GG	TG	GG	TT	TT	GG	TG	TG	GG	TT	TT	GG	TT	TG	TG	GG	TG	TG	TG	GG	TG	GG	GG	TG	TT	TG	TT	TG	GG	GG	TG	GG	GG	TG	TG	GG	TG	TG	GG
chr3_1672399_C_T	3	1672399	TC	CC	TC	CC	TC	TC	CC	CC	CC	TC	TT	TC	TT	CC	TC	CC	TC	TT	TC	TC	TC	CC	TC	CC	TC	TC	TC	CC	CC	CC	CC	TC	TC	TC	TC	CC	TT	TT	TT	TC	CC	TC	TT	CC	CC	CC	CC
chr3_1680734_C_T	3	1680734	TC	TC	TC	TC	TT	TC	TT	TT	TC	TT	CC	TC	CC	TC	TC	TT	TC	CC	TC	TC	TC	TT	TC	TT	TC	TC	TC	TC	TT	TT	TT	TC	TC	TC	TC	TT	CC	CC	CC	TC	TT	TC	CC	TT	TT	TT	TT
chr3_1722578_A_G	3	1722578	AG	AG	AA	AG	AG	AA	AG	AG	GG	AG	AA	AG	GG	GG	AG	AG	AA	GG	AG	AG	AG	AG	AA	GG	AG	AG	GG	GG	AA	AA	GG	AG	AG	AA	AG	AA	AA	AA	AG	AA	AG	AG	AG	AA	AA	AG	GG
chr3_1724872_A_C	3	1724872	AC	AA	AA	AA	CC	AA	AC	AC	AC	CC	AC	AA	AA	AC	CC	AC	AA	AA	AA	AC	AA	AC	AA	CC	CC	AA	AC	AC	AA	AA	CC	AC	AA	AA	AA	AA	AC	AA	AA	AA	AC	AC	AC	AC	AA	AC	CC
chr3_1761193_G_T	3	1761193	GG	GG	GG	GG	GG	GG	GG	GG	GG	GG	TG	GG	GG	GG	TG	GG	GG	GG	GG	GG	GG	GG	GG	GG	TG	GG	GG	GG	GG	GG	GG	GG	GG	GG	GG	GG	TG	GG	GG	GG	GG	GG	GG	GG	GG	GG	GG
chr3_1772769_C_T	3	1772769	AA	AA	AA	AA	AA	AA	AA	AA	AA	AA	AG	AA	AA	AA	AG	AA	AA	AA	AA	AA	AA	AA	AA	AA	AG	AA	AA	AA	AA	AA	AA	AA	AA	AA	AA	AA	AG	AA	AA	AA	AA	AA	AG	AA	AA	AA	AA
chr3_1789456_G_T	3	1789456	TG	TT	TT	TT	TT	TT	TT	TT	TT	TG	TG	TT	TT	GG	TG	TG	TT	TT	TT	TT	TT	TT	TT	TT	TG	TT	TT	TT	TT	TT	TT	GG	TT	TT	TT	TT	TG	TT	TT	TT	TT	TG	TG	TT	TT	TT	TG
chr3_1815436_C_T	3	1815436	AA	AA	AA	AA	AG	GG	AA	AG	AG	AG	AG	AA	AA	AA	AA	AA	AG	AA	AA	AG	AA	AA	AG	AG	AA	AA	AA	AA	AA	AG	AG	AA	AA	AG	AA	AG	AA	GG	AG	AG	AA	AA	AA	AA	AA	AA	AA
chr3_1822041_C_T	3	1822041	GG	AG	AG	AG	AG	AG	AG	AG	GG	AG	AA	AG	GG	GG	AG	AG	AA	GG	AG	AG	AG	AG	AA	GG	AG	AG	GG	GG	AA	AG	AG	GG	AG	AA	AG	AG	AA	AA	AG	AA	AG	GG	AG	AA	AA	AG	GG
chr3_1838068_C_T	3	1838068	GG	GG	GG	GG	GG	AG	GG	GG	GG	GG	AG	GG	GG	GG	GG	GG	AG	GG	GG	AG	GG	GG	AG	GG	GG	GG	GG	GG	GG	GG	GG	GG	GG	AG	GG	GG	GG	AA	AG	AG	GG	GG	GG	GG	GG	GG	GG
chr3_1868120_G_T	3	1868120	TT	TT	TT	TT	TT	TG	TT	TT	TT	TG	TG	TT	TT	TT	TT	TT	TG	TT	TT	TG	TT	TT	TG	TT	TT	TT	TT	TT	TT	TT	TT	TT	TT	TT	TT	TT	TT	GG	TG	TG	TT	TT	TT	TT	TT	TT	TT
chr3_1872299_C_T	3	1872299	AA	AA	AA	AA	AG	AG	AA	AA	AA	AG	AG	AA	AA	AG	AA	AA	AG	AA	AA	AG	AA	AA	AG	AA	AA	AA	AA	AA	AA	AA	AA	AG	AA	AA	AA	AA	AA	GG	AG	AG	AA	AA	AA	AA	AA	AA	AG
chr3_1890842_A_G	3	1890842	AG	GG	GG	GG	GG	GG	GG	GG	GG	AG	AG	GG	GG	AG	AG	AG	GG	GG	GG	GG	GG	GG	GG	GG	AG	GG	GG	GG	GG	GG	GG	AG	GG	GG	GG	GG	AA	GG	GG	AG	GG	AG	AG	AG	GG	GG	GG
chr3_1934488_A_G	3	1934488	CC	CC	CC	CC	CC	CC	CC	CC	CC	CC	TC	CC	CC	CC	TC	CC	CC	CC	CC	CC	CC	CC	CC	CC	CC	CC	CC	CC	CC	CC	CC	CC	CC	CC	CC	CC	TC	CC	CC	TC	CC	CC	CC	CC	CC	CC	CC
chr3_1945559_C_T	3	1945559	AA	AG	AG	AG	AA	AA	AG	AG	AA	AA	AA	AG	AA	AA	AA	AG	AG	AA	AG	AA	AG	AG	AG	AA	AA	AG	AA	AA	GG	AG	AA	AA	AG	AG	AG	AG	AA	AA	AA	AA	AG	AA	AA	AA	GG	AG	AA
chr3_1973273_C_T	3	1973273	CC	CC	CC	CC	CC	TC	CC	TC	TC	TC	TC	CC	CC	CC	CC	TC	TC	CC	CC	CC	CC	CC	TC	TC	CC	CC	CC	CC	CC	CC	CC	CC	CC	CC	CC	CC	CC	TT	TC	TC	CC	CC	CC	CC	CC	CC	TC
chr3_1976084_A_C	3	1976084	CC	CC	CC	CC	CC	AC	CC	AC	AC	AC	AC	CC	CC	CC	CC	CC	AC	CC	CC	CC	CC	CC	AC	AC	CC	CC	CC	CC	CC	CC	CC	CC	CC	CC	CC	CC	CC	AA	AC	AC	CC	CC	CC	CC	CC	CC	AC
chr3_2024611_A_C	3	2024611	AC	AC	CC	AC	AC	AA	CC	AC	AA	AC	AC	AA	AA	AA	AC	AC	AC	AA	AC	AC	AC	CC	AC	AC	CC	AC	AA	AA	CC	AA	AC	AA	AC	AC	AC	AC	CC	AA	AA	AC	CC	AA	AC	AC	CC	CC	AC
chr3_2069314_C_T	3	2069314	TC	TC	CC	TC	TC	TT	CC	TC	TT	TC	TC	TT	TT	TT	TC	TC	TC	TT	TC	TC	TC	CC	TC	TC	CC	TC	TT	TT	CC	TT	TC	TT	TC	TC	TC	TC	CC	TT	TT	TC	CC	TT	TC	TC	CC	CC	TC
chr3_2079453_A_G	3	2079453	AG	AG	AA	AG	AG	GG	AA	AG	GG	AG	AG	GG	GG	GG	AG	AA	AG	GG	AG	AG	AG	AA	AG	AG	AA	AG	GG	GG	AA	GG	AG	GG	AG	AG	AG	AG	AA	GG	GG	AG	AA	GG	AG	AG	AA	AA	AG
chr3_2105620_A_G	3	2105620	TC	TC	TT	TC	TC	CC	TT	TC	CC	TC	TC	CC	CC	CC	TC	TT	TC	CC	TC	TC	TC	TT	TC	TC	TT	TC	CC	CC	TT	CC	TC	CC	TC	TC	TC	TC	TT	CC	CC	TC	TT	CC	TC	TC	TT	TT	TC
chr3_2113566_A_C	3	2113566	AA	AA	AA	AA	AA	AC	AA	AA	AC	AA	AA	AC	AC	AA	AA	AA	AA	AC	AA	AA	AA	AA	AA	AA	AC	AA	AC	AC	AA	AC	AA	AA	AA	AA	AA	AA	CC	AC	AC	AA	AA	AC	AA	AA	AA	AA	AA
chr3_2132458_A_C	3	2132458	TG	TG	TT	TG	TG	GG	TT	TT	TG	TG	TG	GG	GG	GG	TG	TT	TG	GG	TG	TG	TG	TT	TG	TT	TT	TG	GG	GG	TT	GG	TG	GG	TG	TG	TG	TG	TT	GG	GG	TG	TT	GG	TG	TG	TT	TT	TG
chr3_2159367_A_G	3	2159367	CC	TC	CC	CC	CC	CC	TC	CC	CC	CC	CC	CC	CC	CC	CC	CC	CC	CC	TC	CC	CC	CC	CC	CC	TC	CC	CC	CC	TC	CC	CC	CC	TC	TC	CC	TC	TT	CC	CC	CC	CC	CC	TC	TC	TC	CC	CC
chr3_2214392_A_C	3	2214392	GG	GG	GG	GG	GG	GG	GG	GG	GG	GG	GG	GG	GG	GG	GG	TG	GG	GG	GG	GG	GG	GG	GG	GG	TG	GG	GG	GG	GG	GG	GG	GG	GG	GG	GG	GG	TT	GG	GG	TG	GG	GG	GG	GG	GG	GG	GG
chr3_2223282_C_T	3	2223282	TC	TC	CC	TC	CC	CC	CC	TC	TT	CC	CC	TT	TT	TT	TC	CC	CC	TT	TC	TC	TC	CC	CC	TC	CC	TC	TT	TT	CC	TC	TC	TT	TC	CC	TC	CC	CC	CC	TC	CC	CC	TT	TC	TT	CC	CC	TC
chr3_2240244_C_T	3	2240244	AA	AA	AA	AA	AA	AA	AA	AA	AA	AA	AA	AA	AA	AA	AA	AA	AA	AA	AA	AA	AA	AA	AA	AA	AG	AA	AA	AA	AA	AA	AA	AA	AA	AA	AA	AA	GG	AA	AA	AA	AA	AA	AA	AA	AA	AA	AA
chr3_2248686_C_T	3	2248686	TC	TT	TT	TT	TT	TT	TT	TT	TT	TT	TT	TT	TT	CC	TC	TC	TT	TT	TT	TC	TT	TT	TT	TT	TT	TT	TC	TC	TT	TT	TT	CC	TT	TT	TT	TT	TT	TT	TT	TC	TT	CC	TT	TT	TT	TT	TC
chr3_2271696_A_G	3	2271696	CC	CC	CC	CC	TC	CC	CC	CC	TC	CC	CC	CC	TC	CC	TC	CC	CC	TC	CC	CC	CC	CC	CC	CC	TC	CC	TT	TT	CC	CC	CC	CC	CC	CC	CC	CC	TT	CC	CC	TC	CC	TC	CC	CC	CC	CC	CC
chr3_2315761_A_C	3	2315761	AC	AC	CC	AC	AC	AA	CC	AC	AA	AC	AC	AA	AA	AA	AC	AC	AC	AA	AC	AC	AC	CC	AC	AC	CC	AC	AA	AA	CC	AA	AC	AA	AC	AC	AC	AC	AC	AA	AA	AA	CC	AA	AC	AA	CC	CC	AC
chr3_2319611_C_T	3	2319611	TC	TC	TT	TC	TC	CC	TT	TC	CC	TC	TC	CC	CC	CC	TC	TC	TC	CC	TC	TC	TC	TT	TC	TC	TT	TC	CC	CC	TT	CC	TC	CC	TC	TC	TC	TC	TC	CC	CC	CC	TT	CC	TC	CC	TT	TT	TC
chr3_2374898_C_T	3	2374898	GG	AG	GG	GG	GG	GG	AG	GG	GG	GG	GG	GG	GG	GG	GG	GG	GG	GG	AG	GG	GG	GG	GG	GG	AG	GG	GG	GG	AG	GG	GG	GG	AG	AG	GG	AG	AA	GG	GG	GG	GG	GG	AG	GG	AG	GG	GG
chr3_2375279_C_T	3	2375279	TC	TT	CC	TC	TC	TT	TC	CC	TC	TC	TC	TC	TT	TT	TC	TC	TC	TT	TT	TC	TC	CC	TC	CC	TC	TC	TT	TT	TC	TC	CC	TT	TT	TT	TC	TT	TT	TT	TT	TC	CC	TT	TT	TC	TC	CC	TC
chr3_2391407_C_T	3	2391407	TC	TT	TT	TT	TC	TT	TT	TC	TC	TT	TT	TT	TT	TC	TT	TT	TT	TT	TT	TC	TT	TT	TT	TC	TT	TT	TT	TT	TT	TT	TT	TC	TT	TT	TT	TT	TT	TT	TT	TT	TT	TC	TT	TT	TT	TT	TC
chr3_2394412_G_T	3	2394412	TT	TG	TT	TT	TT	TT	TG	TT	TT	TT	TT	TT	TT	TG	TT	TT	TT	TT	TG	TT	TT	TT	TT	TT	TG	TT	TT	TT	TG	TT	TT	TG	TG	TG	TT	TG	GG	TT	TT	TT	TT	TT	TG	TT	TG	TT	TT
chr3_2415247_A_G	3	2415247	AA	AG	AA	AA	AA	AG	AG	AA	AA	GG	AG	AG	AA	AA	AA	AA	AG	AA	AG	AA	AA	AA	AG	AA	AG	AA	AA	AA	AG	AA	AA	AA	AG	GG	AA	AG	GG	GG	AG	AG	AA	AA	AA	AG	AG	AA	AA
chr3_2416033_G_T	3	2416033	CC	CC	CC	CC	CC	CC	CC	CC	CC	CC	CC	AC	CC	CC	CC	CC	CC	CC	CC	CC	CC	CC	CC	CC	AC	CC	CC	CC	CC	CC	CC	CC	CC	CC	CC	CC	AC	CC	CC	CC	CC	CC	CC	AC	CC	CC	CC
chr3_2471840_C_T	3	2471840	CC	CC	CC	CC	CC	TC	CC	CC	CC	TT	TC	CC	CC	CC	CC	CC	TC	CC	CC	CC	CC	CC	TC	CC	CC	CC	CC	CC	CC	CC	CC	CC	CC	TC	CC	CC	TC	TT	TC	TC	CC	CC	CC	CC	CC	CC	CC
chr3_2500597_A_G	3	2500597	TT	TC	TT	TT	TT	TT	TC	TT	TT	TT	TT	TC	TT	TT	TT	TT	TT	TT	TC	TT	TT	TT	TT	TT	TC	TT	TT	TT	TC	TT	TC	TT	TC	TC	TT	TC	TC	TT	TT	TT	TT	TT	TC	TC	TC	TT	TT
chr3_2518194_A_G	3	2518194	TT	TC	TT	TT	TT	TT	TC	TT	TT	TT	TT	TC	TT	TT	TT	TC	TT	TT	TC	TT	TT	TT	TT	TT	TC	TT	TT	TT	TC	TT	TC	TT	TC	TC	TT	TC	TC	TT	TT	TT	TT	TT	TC	TC	TC	TT	TT
chr3_2527181_A_G	3	2527181	TC	CC	CC	CC	TC	TT	CC	TC	TC	TT	TC	CC	TC	TT	TC	CC	TC	TC	CC	TC	TC	CC	TC	TC	CC	CC	TT	TC	CC	TT	CC	TT	CC	TC	CC	TC	CC	TT	TC	TT	CC	TT	TC	CC	CC	CC	TC
chr3_2550388_C_T	3	2550388	TC	TC	CC	CC	TC	TT	TC	CC	CC	TT	TC	TC	TC	TT	TC	CC	TC	TC	TC	TC	TC	CC	TC	CC	TC	CC	TT	TC	TC	TT	TC	TC	TC	TT	CC	TT	TT	TT	TC	TC	CC	TT	TC	TC	TC	CC	CC
chr3_2570558_A_G	3	2570558	GG	GG	GG	GG	GG	GG	GG	GG	GG	GG	GG	GG	GG	GG	GG	GG	GG	GG	GG	GG	GG	GG	GG	GG	GG	GG	GG	GG	GG	GG	GG	GG	GG	GG	GG	GG	GG	GG	GG	GG	GG	GG	AG	GG	GG	GG	GG
chr3_2582243_A_G	3	2582243	CC	TC	TC	CC	CC	CC	TC	CC	CC	CC	CC	CC	CC	CC	TC	TC	CC	CC	TC	TC	CC	CC	CC	CC	CC	CC	TC	TC	TC	CC	CC	CC	TC	TC	CC	TC	TT	CC	CC	CC	CC	TC	CC	CC	TC	CC	CC
chr3_2607749_A_G	3	2607749	GG	AG	AG	GG	GG	GG	AG	GG	GG	GG	GG	AG	GG	AG	GG	GG	GG	GG	AG	GG	GG	GG	GG	GG	AG	GG	GG	GG	AG	AG	GG	AG	AG	AG	GG	AG	AA	GG	GG	GG	GG	GG	AG	AG	AG	GG	GG
chr3_2620261_A_G	3	2620261	AA	AG	AG	AA	AA	AA	AG	AG	AG	AA	AA	AG	AA	AG	AA	AA	AA	AG	AG	AA	AA	AA	AA	AG	AG	AA	AA	AA	AG	AG	AG	AG	AG	AG	AA	AG	GG	AA	AA	AA	AA	AA	AG	AG	AG	AA	AA
chr3_2634543_C_T	3	2634543	TC	TT	TT	TT	TC	CC	TT	TC	TC	CC	TC	TT	TC	CC	TC	CC	TC	TC	TT	TC	TC	TT	TC	TC	TT	TT	CC	TC	TT	TC	TC	CC	TT	TC	TT	TC	TT	CC	TC	CC	TT	CC	TC	TT	TT	TT	TC
chr3_2661131_C_T	3	2661131	TC	CC	CC	CC	CC	CC	CC	CC	CC	CC	CC	CC	CC	TC	CC	CC	CC	CC	CC	CC	CC	CC	CC	CC	CC	CC	CC	CC	CC	TC	CC	CC	CC	CC	CC	CC	CC	CC	CC	CC	CC	TC	TC	CC	CC	CC	CC
chr3_2671605_C_T	3	2671605	TC	TC	TC	TT	TC	TC	TC	TT	TT	CC	TC	TC	TC	CC	TC	TC	TC	TC	TC	TC	TT	TT	TC	TT	TC	TT	CC	TC	TC	CC	TC	CC	TC	CC	TT	TC	CC	CC	TC	TC	TT	CC	TC	TC	TC	TT	TC
chr3_2687664_A_C	3	2687664	GG	TG	TG	GG	GG	GG	TG	GG	GG	GG	GG	TG	GG	GG	GG	TG	GG	GG	TG	TG	GG	GG	GG	GG	TG	GG	GG	GG	TG	TG	GG	GG	TG	TG	GG	TG	TT	GG	GG	GG	GG	GG	TG	TG	TG	GG	GG
chr3_2715818_A_G	3	2715818	GG	GG	GG	GG	GG	AG	GG	GG	GG	AA	AG	GG	AG	GG	GG	GG	AG	GG	GG	GG	GG	GG	AG	GG	GG	GG	AG	GG	GG	GG	GG	GG	GG	AG	GG	GG	GG	AA	AG	AG	GG	GG	GG	GG	GG	GG	GG
chr3_2725982_C_T	3	2725982	GG	AG	AG	GG	GG	GG	AG	GG	GG	GG	GG	AG	GG	GG	GG	GG	GG	GG	AG	GG	GG	GG	GG	GG	AG	GG	GG	GG	AG	AG	GG	GG	AG	AG	GG	AG	AA	GG	GG	GG	GG	GG	AG	AG	AG	GG	GG
chr3_2765691_C_T	3	2765691	TT	TT	TT	TT	TT	TT	TT	TT	TT	TT	TT	TT	TT	TT	TT	TC	TT	TT	TT	TT	TT	TT	TT	TT	TT	TT	TT	TT	TT	TT	TT	TC	TT	TT	TT	TT	TT	TT	TT	TT	TT	TT	TT	TT	TT	TT	TC
chr3_2771077_A_C	3	2771077	TT	TG	TG	TT	TT	TT	TG	TT	TT	TT	TT	TG	TT	TT	TT	TT	TT	TT	TG	TT	TT	TT	TT	TT	TG	TT	TT	TT	TG	TG	TT	TT	TG	TG	TT	TG	GG	TT	TT	TT	TT	TT	TG	TG	TG	TT	TT
chr3_2794787_C_T	3	2794787	TT	TC	TC	TT	TT	TT	TC	TT	TT	TT	TT	TC	TT	TT	TT	TT	TT	TT	TC	TT	TT	TT	TT	TT	TC	TT	TT	TT	TC	TC	TT	TT	TC	TC	TT	TC	CC	TT	TT	TT	TT	TT	TC	TC	TC	TT	TT
chr3_2814479_A_G	3	2814479	CC	CC	TC	CC	CC	CC	TC	TC	TC	CC	CC	TC	CC	CC	CC	TT	CC	CC	TC	CC	CC	CC	CC	TC	TC	CC	CC	CC	TC	TC	CC	TC	TC	CC	CC	TC	TT	CC	CC	CC	CC	CC	TC	TC	TC	CC	TC
chr3_2823198_A_C	3	2823198	CC	CC	AC	CC	CC	CC	AC	CC	CC	CC	CC	AC	CC	CC	CC	CC	CC	CC	AC	CC	CC	CC	CC	CC	AC	CC	CC	CC	AC	AC	CC	CC	AC	CC	CC	AC	AA	CC	CC	CC	CC	CC	AC	AC	AC	CC	CC
chr3_2841435_C_T	3	2841435	TT	TC	TC	TT	TC	TC	TC	TT	TT	CC	TC	TC	TC	TT	CC	TC	TC	TT	TC	TC	TT	TT	TC	TT	TC	TT	CC	TC	TC	TC	TC	TT	TC	CC	TT	TC	TC	CC	TC	CC	TT	TC	TC	TC	TC	TT	TT
chr3_2865739_C_T	3	2865739	TT	TC	TC	TT	TT	TC	TC	TT	TT	CC	TC	TC	TC	TT	TT	TT	TC	TT	TC	TT	TT	TT	TC	TT	TC	TT	TC	TT	TC	TC	TT	TT	TC	CC	TT	TC	TC	CC	TC	TC	TT	TT	TC	TC	TC	TT	TT
chr3_2876741_C_T	3	2876741	TT	TC	TC	TT	TT	CC	TC	TT	TT	CC	TC	TC	TC	TT	TC	CC	TC	TT	TC	TC	TC	TT	TC	TT	TC	TT	CC	TC	TC	TC	TT	TC	TC	CC	TT	CC	CC	CC	TC	TC	TT	TC	TC	TC	TC	TT	TC
chr3_2897518_C_T	3	2897518	CC	CC	TC	CC	CC	CC	TC	CC	CC	CC	CC	TC	CC	CC	CC	CC	CC	CC	TC	CC	CC	CC	CC	CC	TC	CC	CC	CC	TC	TC	CC	CC	TC	CC	CC	TC	TT	CC	CC	CC	CC	CC	TC	TC	TC	CC	CC
chr3_2920716_A_G	3	2920716	AA	AG	AA	AA	AA	AG	AA	AA	AA	GG	AG	AA	AG	AA	AA	AA	AG	AA	AA	AA	AA	AA	AG	AA	AA	AA	AG	AA	AA	AA	AA	AA	AA	GG	AA	AA	AA	GG	AG	AG	AA	AA	AA	AA	AA	AA	AA
chr3_2925093_A_C	3	2925093	AA	AC	AA	AA	AA	AC	AA	AA	AA	CC	AC	AA	AC	AA	AC	AA	AC	AC	AA	AA	AA	AA	AC	AA	AA	AA	AC	AA	AA	AC	AA	AA	AA	CC	AA	AA	AC	CC	AC	AC	AA	AA	AA	AA	AA	AA	AA
chr3_2949498_C_T	3	2949498	AA	AG	AA	AA	AA	AG	AA	AA	AA	GG	AG	AA	AG	AA	AA	AA	AG	AA	AA	AA	AA	AA	AG	AA	AA	AA	AG	AA	AA	AA	AA	AA	AA	GG	AA	AA	AA	GG	AG	AG	AA	AA	AA	AA	AA	AA	AA
chr3_2974591_A_G	3	2974591	AG	AG	AA	AG	AA	AA	AA	AG	GG	AA	AA	AA	AA	GG	GG	AA	AA	AA	AA	AG	AG	AA	AG	AG	AA	AA	AG	AG	AA	AG	AG	AG	AA	AA	AA	AA	AA	AA	AA	AA	AA	GG	AA	AA	AA	AA	AA
chr3_2977354_A_G	3	2977354	AG	AA	AG	AG	AG	AA	AG	GG	AG	AA	AG	AG	AG	AA	AG	AA	AG	GG	AG	AG	GG	AG	AG	GG	AG	GG	AA	AG	AG	AA	GG	AA	AG	AA	GG	AA	AG	AA	AG	AA	GG	AA	AG	AG	AG	GG	AG
chr3_3005112_A_G	3	3005112	TC	TC	TC	TT	TC	TC	CC	TT	TT	CC	CC	CC	CC	TT	TT	TT	TC	CC	CC	CC	TC	CC	TC	TC	CC	TC	TC	TT	TC	CC	TC	TT	CC	CC	TC	TC	CC	CC	CC	CC	TC	TT	CC	CC	TC	TC	TC
chr3_3006386_A_G	3	3006386	TC	CC	CC	CC	CC	TC	CC	TC	TC	CC	CC	CC	CC	TC	TC	TC	CC	CC	CC	CC	TC	CC	TC	TC	CC	CC	CC	CC	CC	CC	CC	TC	CC	CC	CC	TC	CC	CC	CC	CC	CC	TC	CC	CC	CC	CC	TC
chr3_3020528_C_T	3	3020528	TC	CC	CC	CC	TC	CC	TC	CC	CC	CC	TC	TC	TC	CC	CC	CC	CC	TT	TC	TT	TC	TC	CC	TC	TC	TC	CC	CC	CC	CC	TC	CC	TC	CC	TC	CC	CC	CC	TC	CC	TC	CC	TC	TC	CC	TC	TC
chr3_3030621_C_T	3	3030621	CC	CC	TC	TC	CC	CC	CC	TC	CC	CC	CC	CC	CC	CC	CC	CC	TC	CC	CC	CC	CC	CC	CC	CC	CC	TC	CC	TC	TC	CC	TC	CC	CC	CC	TC	CC	CC	CC	CC	CC	TC	CC	CC	CC	TC	TC	CC
chr3_3052034_A_G	3	3052034	TC	TC	TC	CC	TC	TT	TC	TC	TC	TT	TC	TC	TC	TC	TT	TC	TC	CC	TC	CC	TC	TC	TT	TC	TC	CC	TT	TC	TC	TT	TC	CC	TC	TT	CC	TT	TT	TT	TC	TT	CC	TT	TC	TC	TC	CC	CC
chr3_3070543_A_G	3	3070543	TC	TC	CC	CC	TC	TT	TC	TC	TC	TT	TT	TC	TT	CC	TC	TC	TC	TT	TC	TC	TC	TC	TC	TT	TC	TC	TT	TC	CC	TC	TC	TC	TC	TT	TC	TC	CC	TT	TT	TC	TC	TC	TC	TC	CC	TC	TT
chr3_3083557_A_G	3	3083557	TC	TC	CC	CC	TC	TT	TC	TC	TC	TT	TT	TC	TT	CC	TT	TT	TC	TT	TC	TT	TC	TC	TT	TT	TC	TC	TT	TC	CC	TC	TC	TC	TC	TT	TC	TC	TC	TT	TT	TC	TC	TC	TC	TC	CC	TC	TT
chr3_3109307_C_T	3	3109307	AG	AG	AG	GG	AG	AG	AA	AG	AG	AA	AA	AA	AA	GG	AA	AG	AG	AA	AA	AG	AG	AA	AA	AA	AG	AG	AA	AG	AG	AA	AG	AG	AA	AA	AG	AG	AG	AA	AA	AG	AG	AG	AG	AA	AG	AG	AA
chr3_3119982_C_T	3	3119982	GG	GG	GG	GG	GG	GG	GG	GG	GG	GG	GG	GG	GG	GG	GG	GG	GG	GG	GG	GG	GG	GG	GG	GG	GG	GG	GG	GG	GG	GG	GG	GG	GG	GG	GG	GG	GG	GG	GG	GG	GG	GG	GG	GG	GG	GG	GG
chr3_3144062_G_T	3	3144062	TG	TT	TT	TT	TG	TT	TT	TT	TT	TT	TT	TT	TT	TG	TG	TT	TT	TT	TT	TT	TG	TT	TT	TT	TT	TT	TG	TG	TT	TT	TG	TT	TT	TT	TT	TT	TT	TT	TT	TG	TT	GG	TT	TT	TT	TT	TT
lb_C_T_chr3_3150734	3	3150734	TT	TC	TT	TT	TT	TC	TT	TC	TT	CC	TC	TT	TC	TT	TT	TT	TC	TT	TT	TT	TT	TT	TC	TT	TT	TT	TC	TT	TT	TC	TT	TT	TT	CC	TT	TT	TT	CC	TC	TC	TT	TT	TT	TT	TT	TT	TT
chr3_3162239_C_T	3	3162239	AG	AA	AG	AA	AA	AG	AG	AA	AG	AA	AA	AG	AA	AG	AA	AG	AA	AA	AG	AA	AG	AG	AA	AG	AG	AA	AA	AA	AG	AA	AG	AA	AG	AA	AA	GG	GG	AA	AA	AA	AA	AG	AG	AG	AG	AA	AA
chr3_3170380_C_T	3	3170380	AG	AA	GG	AG	AA	AA	AG	AG	AA	AA	AA	AG	AA	AG	AA	AG	AG	AA	AG	AG	AG	AG	AA	AA	AG	AG	AA	AG	GG	AG	AG	AA	AG	AA	AG	AG	GG	AA	AA	AA	AG	AG	AG	AG	GG	AG	AA
chr3_3191016_A_G	3	3191016	TT	TT	TC	TT	TT	TT	TC	TT	TT	TT	TT	TC	TT	TT	TT	TT	TT	TT	TC	TT	TT	TC	TT	TT	TC	TT	TT	TT	TC	TC	TT	TT	TC	TT	TT	TC	CC	TT	TT	TT	TT	TT	TC	TC	TC	TT	TT
chr3_3213514_G_T	3	3213514	GG	GG	TG	GG	TG	GG	GG	GG	GG	GG	GG	GG	GG	GG	TG	GG	GG	GG	GG	GG	GG	GG	TG	GG	GG	GG	GG	GG	GG	TG	GG	GG	GG	GG	GG	GG	TG	GG	GG	TG	GG	GG	GG	GG	GG	GG	GG
chr3_3220272_A_G	3	3220272	CC	CC	TC	CC	CC	CC	TC	CC	CC	CC	CC	TC	CC	CC	CC	TT	CC	CC	TC	CC	CC	TC	CC	CC	TC	CC	CC	CC	TC	TC	CC	TC	TC	CC	CC	TC	TT	CC	CC	CC	CC	CC	TC	TC	TC	CC	TC
chr3_3220444_C_T	3	3220444	TT	TT	TC	TT	TT	TT	TT	TT	TT	TT	TT	TT	TT	TT	TT	TT	TT	TT	TT	TT	TT	TT	TT	TT	TT	TT	TT	TT	TT	TC	TT	TT	TT	TT	TT	TT	TT	TT	TT	TT	TT	TT	TT	TT	TT	TT	TT
chr3_3268056_A_G	3	3268056	AA	AG	AG	AG	AA	AA	AA	AA	AG	AA	AA	AG	AA	AG	AA	AA	AA	AA	AA	AG	AG	AG	AA	AA	AA	AA	AA	AA	AA	AG	AG	AG	AA	AA	AA	AA	AA	AA	AA	AA	AA	AA	AA	AG	AA	AA	AA
chr3_3269668_A_G	3	3269668	AA	AA	AA	AA	AA	AA	AG	AA	AA	AA	AA	AA	AA	AA	AA	AA	AA	AA	AG	AA	AA	AA	AA	AA	AG	AA	AA	AA	AG	AG	AA	AA	AG	AA	AA	AG	AG	AA	AA	AA	AA	AA	AG	AA	AG	AA	AA
chr3_3308114_C_T	3	3308114	CC	CC	TC	CC	CC	CC	CC	CC	CC	CC	CC	CC	CC	CC	CC	CC	CC	CC	CC	CC	CC	CC	CC	CC	CC	CC	CC	CC	CC	CC	CC	CC	CC	CC	CC	CC	CC	CC	CC	CC	CC	CC	CC	CC	CC	CC	CC
chr3_3334282_C_T	3	3334282	TT	TC	TT	TT	TT	TC	TT	TC	TT	CC	TC	TT	CC	TT	TC	TT	TC	TC	TT	TT	TT	TT	TC	TT	TT	TT	TC	TC	TT	TT	TT	TT	TT	CC	TT	TT	TT	CC	TC	TC	TT	TT	TT	TT	TT	TT	TT
chr3_3349179_G_T	3	3349179	AA	CC	AA	CC	AA	CC	AA	AA	CC	AA	AA	AA	AA	CC	CC	AA	AA	AA	AA	AA	AA	AA	AA	AA	AA	AA	CC	AA	AA	AA	AA	AC	AA	AA	AA	AC	AA	AA	AA	CC	AA	CC	AA	AA	AA	AA	CC
chr3_3365960_A_G	3	3365960	TT	TC	TC	TC	TT	TC	TT	TT	CC	TT	TT	TT	TT	TC	TT	CC	TT	TT	TT	TT	TT	TT	TC	TC	TT	TC	TT	TT	TT	TC	TT	CC	TT	TT	TT	TC	TT	TT	TT	TT	TT	TT	TT	TT	TC	TT	TT
chr3_3366191_A_G	3	3366191	CC	TC	TC	TC	CC	TC	CC	CC	TT	CC	CC	CC	CC	TC	CC	TC	CC	CC	CC	CC	CC	CC	TC	TC	CC	TC	CC	CC	CC	TC	CC	TT	CC	CC	CC	TC	CC	CC	CC	CC	CC	CC	CC	CC	TC	CC	CC
chr3_3400592_A_G	3	3400592	GG	AA	AG	AA	AG	AG	AG	AA	AA	AA	AG	AG	AA	AG	AA	AG	AA	AG	GG	AG	AG	AA	AA	AG	GG	AG	AA	AA	AG	AG	AG	AA	GG	AA	AG	GG	GG	AA	AG	AA	AG	AG	GG	AG	AG	AG	AA
chr3_3425695_A_C	3	3425695	CC	CC	AC	CC	CC	AC	AC	CC	AC	CC	CC	CC	CC	CC	CC	AC	CC	CC	AC	AC	CC	CC	CC	AC	AC	CC	CC	CC	AC	AC	CC	CC	AC	CC	CC	AA	AA	CC	CC	CC	CC	CC	AC	CC	AC	CC	CC
chr3_3428350_A_G	3	3428350	TT	TT	TC	TT	TT	TT	TT	TT	TT	TT	TT	TT	TT	TT	TT	CC	TT	TT	TT	TT	TT	TT	TT	TT	TT	TC	TT	TT	TT	TT	TT	TC	TT	TT	TT	TT	TT	TT	TT	TT	TT	TT	TT	TT	TC	TT	TT
chr3_3460123_A_G	3	3460123	AG	AA	AG	AA	AG	AA	AG	AA	AA	AG	AG	AG	AA	AA	AG	AG	AA	AG	AG	AG	AG	AG	AA	AG	AG	GG	AG	AA	AA	AA	AG	AG	AG	AG	AG	AA	AA	AA	AG	AG	AG	AG	AG	AG	AG	AG	AG
chr3_3469758_A_G	3	3469758	GG	GG	GG	GG	GG	GG	AG	GG	GG	GG	GG	GG	GG	GG	GG	GG	GG	GG	AG	GG	GG	GG	GG	GG	AG	GG	GG	GG	AG	GG	GG	GG	AG	GG	GG	AG	AA	GG	GG	GG	GG	GG	AG	GG	AG	GG	GG
chr3_3479237_A_C	3	3479237	AA	AA	AA	AA	AA	AA	AC	AA	AA	AA	AA	AA	AA	AA	AA	AA	AA	AA	AC	AA	AA	AA	AA	AA	AC	AA	AA	AA	AC	AC	AA	AA	AC	AA	AA	AC	AC	AA	AA	AA	AA	AA	AC	AA	AC	AA	AA
chr3_3532524_C_T	3	3532524	AG	GG	AG	GG	GG	GG	AG	AA	GG	GG	AG	AA	AG	GG	AG	GG	GG	AG	AG	AG	GG	AG	GG	GG	AA	GG	AG	GG	AG	AG	AG	AG	AG	GG	GG	AG	AA	GG	GG	GG	AG	GG	AG	AA	AG	AG	AG
chr3_3614685_C_T	3	3614685	TC	TC	TC	TT	TT	TC	TT	TT	TT	TC	TT	TT	TT	TC	TC	TT	TT	TT	TT	TT	TT	TC	TC	TT	TT	TC	TT	TT	TT	TT	TT	TC	TT	TC	TT	TT	TT	TT	TT	TT	TT	TC	TT	TC	TC	TT	TT
chr3_3618780_A_C	3	3618780	TT	TT	TT	TT	TT	TT	TT	TT	TG	TT	TG	TT	TT	TT	TT	TT	TT	TT	TT	TT	TT	TT	TT	TT	TT	TT	TT	TT	TT	TT	TT	TT	TT	TT	TT	TT	TT	TT	TT	TT	TT	TT	TT	TT	TT	TT	TT
chr3_3631393_C_T	3	3631393	CC	CC	CC	CC	CC	CC	CC	CC	CC	CC	CC	CC	CC	CC	CC	CC	CC	CC	CC	CC	CC	CC	CC	CC	CC	CC	CC	CC	CC	CC	CC	CC	CC	CC	CC	CC	CC	CC	CC	CC	CC	CC	CC	CC	CC	CC	CC
chr3_3639855_C_T	3	3639855	TC	CC	CC	TC	TC	TC	TC	TC	CC	TC	CC	CC	TC	TC	TC	TC	TT	TC	CC	TC	TC	CC	CC	TC	TC	CC	TC	TC	TC	TT	CC	CC	CC	TC	TC	TC	CC	CC	CC	TT	TC	TC	CC	CC	CC	TC	TC
chr3_3665847_C_T	3	3665847	CC	CC	CC	CC	CC	CC	TC	CC	CC	CC	CC	TT	CC	CC	CC	CC	CC	TC	TC	TC	CC	TC	CC	CC	TC	CC	CC	CC	TC	CC	TC	TC	TC	CC	CC	TC	TT	CC	CC	CC	TC	CC	TC	TC	TC	TC	TC
chr3_3666831_A_G	3	3666831	CC	TT	TT	TC	TC	TC	TC	TT	TT	TC	TT	TT	TC	CC	CC	TC	CC	TC	TT	TC	TC	TT	TT	TC	TT	TT	TC	TC	TC	TT	TT	TT	TT	TC	TC	TC	TT	TT	TT	CC	TC	CC	TT	TT	TT	TC	TC
chr3_3770531_C_T	3	3770531	TC	CC	CC	TC	TC	TC	TC	CC	TC	TC	TC	CC	TC	TC	TC	TC	TT	TC	CC	TC	TC	CC	TC	TC	CC	CC	TC	TC	TC	CC	CC	CC	CC	TC	TC	TC	CC	TC	CC	TT	TC	TC	CC	CC	CC	TC	TC
chr3_3770709_C_T	3	3770709	TC	CC	CC	TC	TC	TC	TC	CC	CC	TC	CC	CC	TC	TC	TC	TC	TT	TC	CC	TC	TC	CC	TC	TC	CC	CC	TC	TC	TC	CC	CC	CC	CC	TC	TC	TC	CC	TC	CC	TT	TC	TC	CC	CC	CC	TC	TC
chr3_3798186_C_T	3	3798186	TC	TT	TT	TC	TC	TC	TC	TT	TT	TC	TT	TT	TC	TC	TC	TC	CC	TC	TT	TC	TC	TT	TC	TC	TT	TT	TC	TC	TC	TT	TT	TT	TT	TC	TC	TC	TT	TC	TT	CC	TC	TC	TT	TT	TT	TC	TC
chr3_3823434_A_G	3	3823434	GG	GG	AA	GG	AG	GG	AA	GG	AG	GG	AG	GG	GG	GG	GG	AG	GG	AG	AG	GG	GG	AG	GG	GG	GG	AG	GG	AG	AG	GG	GG	AA	AG	GG	GG	AG	AG	AG	AG	GG	GG	GG	GG	GG	AA	GG	AG
chr3_3824312_C_T	3	3824312	TC	CC	TT	TC	TT	TC	TT	CC	TC	TC	TC	CC	TC	TC	TC	TT	TT	TT	TC	TC	TC	TC	TC	TC	CC	TC	CC	TT	TT	CC	CC	TT	TC	TC	TC	TT	TC	TT	TC	TT	TC	TC	CC	CC	TT	TC	TT
chr3_3855262_A_G	3	3855262	CC	TC	TC	CC	CC	TC	TT	TC	CC	TC	CC	TC	CC	CC	CC	TC	CC	TC	TC	TC	CC	TC	CC	CC	TC	CC	CC	CC	TC	CC	TC	TC	TC	TC	CC	TC	TT	CC	CC	CC	TC	CC	TC	TC	TC	TC	TC
chr3_3869027_A_G	3	3869027	TT	TC	TT	TC	TT	TT	TT	TT	TC	TT	TC	TT	TT	TT	TT	TT	TT	TT	TC	TT	TC	TT	TC	TC	TT	TC	TT	TT	TT	TT	TC	TT	TC	TT	TC	TT	TT	TT	TC	TT	TT	TT	TC	TT	TT	TT	TT
chr3_3877259_A_G	3	3877259	TC	TT	CC	TC	TC	TC	TC	CC	TC	TC	TC	CC	CC	TC	TC	CC	CC	CC	TC	CC	TC	CC	TC	TC	CC	TC	CC	TC	CC	CC	TC	CC	TC	TC	TC	CC	CC	TC	TT	CC	CC	TC	TC	CC	CC	CC	CC
chr3_3903384_C_T	3	3903384	TC	CC	CC	TC	TC	TC	TC	CC	CC	TC	CC	CC	TC	TC	TC	TC	TT	TC	CC	TC	TC	CC	TC	TC	CC	CC	CC	TC	TC	CC	CC	CC	CC	TC	TC	TC	CC	TC	CC	TT	TC	TC	CC	CC	CC	TC	TC
chr3_3918094_A_G	3	3918094	TC	CC	TC	TC	TC	TC	TC	CC	CC	TC	CC	CC	TC	TC	TC	TC	TT	TC	CC	TC	TC	TC	TT	TC	CC	TC	CC	TC	TC	CC	CC	TC	CC	TC	TC	TC	CC	TC	CC	TT	TC	TC	CC	CC	TC	TC	TC
chr3_3931632_A_G	3	3931632	AG	GG	AA	AG	AA	AG	AA	AA	GG	AG	GG	AA	AG	AG	AG	AA	AA	AA	AG	AA	AG	AA	AG	AG	AA	AG	AG	AA	AA	AA	AG	AA	AG	AG	AG	AA	AA	AA	AG	AA	AA	AG	AG	AA	AA	AA	AA
chr3_3948287_C_T	3	3948287	TT	TC	TT	TT	TT	TC	TT	TT	TT	TC	TT	TT	TT	TT	TT	TT	TT	TT	TT	TT	TT	TT	TT	TT	TT	TT	TT	TT	TT	TT	TT	TT	TT	TC	TT	TT	TT	TT	TT	TT	TT	TT	TT	TT	TT	TT	TT
chr3_3967815_A_G	3	3967815	AG	GG	GG	AG	AG	AG	AG	AG	GG	AG	GG	GG	AG	AG	AG	AA	AA	AG	GG	AG	AG	GG	AG	AG	GG	GG	GG	AG	AG	GG	GG	GG	GG	AG	AG	AG	GG	AG	GG	AA	AG	AG	GG	GG	GG	AG	AG
chr3_4012403_A_G	3	4012403	GG	GG	GG	GG	GG	GG	AG	GG	GG	GG	AG	GG	GG	GG	GG	AG	AA	AG	GG	AG	GG	GG	GG	GG	GG	GG	GG	GG	AG	GG	GG	GG	GG	GG	GG	AG	GG	GG	GG	AA	AG	GG	GG	GG	GG	AG	AG
chr3_4019328_C_T	3	4019328	TC	TC	TT	TT	TT	TC	TT	TC	TT	TC	TT	TT	TC	TC	TC	TT	TT	TT	TT	TT	TT	TT	TC	TT	TC	TT	CC	TT	TT	TT	TT	TT	TT	TC	TT	TT	TT	TT	TT	TT	TT	TC	TT	TT	TT	TT	TT
chr3_4036840_C_T	3	4036840	TC	TT	TT	TC	TT	TC	TC	TT	TT	TC	TC	TT	TC	TC	TC	TC	CC	TC	TT	TC	TT	TT	TC	TC	TT	TT	TT	TC	TC	TT	TT	TT	TT	TC	TC	TC	TT	TC	TT	CC	TC	TC	TT	TT	TT	TC	TC
chr3_4062013_C_T	3	4062013	GG	GG	AG	GG	GG	GG	GG	GG	AG	GG	AG	AG	GG	GG	GG	GG	GG	GG	GG	GG	GG	AG	GG	GG	GG	AG	GG	GG	GG	AG	GG	AG	GG	GG	GG	GG	GG	GG	GG	GG	GG	GG	GG	AG	AG	GG	GG
chr3_4069861_C_T	3	4069861	TC	TT	TT	TC	TT	TC	TT	TT	TT	TC	TC	TT	TC	TC	TC	TC	CC	CC	TT	CC	TT	TT	TC	CC	TC	TT	TT	TC	CC	TT	TT	TT	TT	TC	TC	CC	TC	TC	TT	CC	CC	TC	TT	TT	TT	CC	CC
chr3_4089074_A_G	3	4089074	CC	TT	CC	TC	TC	TC	CC	TC	TC	TC	CC	TC	CC	CC	CC	CC	CC	CC	TC	CC	TC	CC	TC	CC	CC	TC	CC	TC	CC	TC	TC	CC	TC	TC	TC	CC	CC	TC	TT	CC	CC	CC	TC	TC	CC	CC	CC
lb_T_C_chr3_4104515	3	4104515	CC	CC	TC	CC	CC	CC	TC	CC	TC	CC	TC	TT	TC	CC	CC	TC	CC	TC	TC	TC	CC	TC	CC	TC	TC	CC	TC	CC	TC	TT	TC	TC	TC	CC	CC	TC	TT	CC	CC	CC	TC	CC	TC	TT	TC	TC	TC
chr3_4118227_A_C	3	4118227	AA	AA	AC	AA	AA	AA	AC	AA	AC	AA	AC	CC	AC	AA	AA	AC	AA	AC	AC	AC	AA	AC	AA	AC	AC	AA	AC	AA	AC	CC	AC	AC	AC	AA	AA	AC	CC	AA	AA	AA	AC	AA	AC	CC	AC	AC	AC
chr3_4141326_G_T	3	4141326	AC	AC	AC	AC	AC	AA	AC	AC	AC	AA	AA	AC	AA	AC	AC	AC	AA	AC	CC	AC	CC	AC	AA	AC	CC	AC	AC	AA	AC	AC	CC	AC	CC	AA	AC	AC	CC	AA	AC	AA	AC	AC	CC	AC	AC	AC	AC
chr3_4166954_C_T	3	4166954	AG	AG	AG	AG	GG	AA	GG	AG	AG	AA	AA	GG	AG	AG	AG	AG	AA	AG	GG	AG	GG	AG	AA	AG	GG	AG	GG	AG	AG	GG	GG	AG	GG	AA	AG	AG	GG	AG	GG	AA	AG	AG	GG	GG	AG	AG	AG
chr3_4173854_C_T	3	4173854	TT	TT	TC	TT	TT	TT	TC	TC	TT	TT	TT	TC	TT	TT	TT	TC	TT	TC	TC	TC	TC	TC	TT	TC	CC	TT	TC	TT	TC	TC	TC	TC	TC	TT	TT	TC	CC	TT	TT	TT	TC	TT	TC	TC	TC	TC	TC
chr3_4196090_A_C	3	4196090	AC	AC	AA	AC	AC	CC	AA	AC	AA	CC	AC	AC	AC	AC	AC	AC	CC	AC	AA	AC	AA	AC	AC	AC	AA	AA	AA	AC	AC	AC	AA	AA	AA	CC	AC	AC	AA	AC	AA	CC	AC	AC	AA	AC	AA	AC	AC
chr3_4218968_C_T	3	4218968	TC	TC	CC	TC	TC	TC	CC	CC	TC	TC	TT	CC	CC	TC	TC	TC	TT	CC	TC	TC	TC	CC	TC	TC	CC	TC	CC	TC	TC	CC	CC	CC	TC	TT	TT	CC	CC	TC	TC	TT	TC	CC	TC	CC	CC	TC	CC
chr3_4221419_G_T	3	4221419	AC	AC	AA	AC	AC	AC	AA	AA	AC	AC	CC	AA	AA	AC	AC	AC	CC	AA	AC	AC	AC	AA	AC	AC	AA	AC	AA	AC	AC	AA	AA	AA	AC	CC	CC	AA	AA	AC	AC	CC	AC	AA	AC	AA	AA	AC	AA
chr3_4301377_A_G	3	4301377	AG	AA	AA	AA	AG	AA	AA	AA	AA	AA	AA	AA	AG	AG	AA	AA	AA	AA	AA	AA	AA	AA	AA	AA	AA	AA	AG	AA	AA	AG	AG	AA	AA	AA	AA	AA	AA	AA	AA	AA	AA	AG	AA	AA	AA	AA	AA
chr3_4327502_C_T	3	4327502	AG	AG	AG	AA	AG	AG	AA	AA	AA	AG	AA	AG	AG	AG	AA	AA	AA	AA	AA	AA	AA	AG	AA	AA	AG	AA	AG	AA	AA	AG	AA	AA	AA	AG	AA	AA	AG	AA	AA	AA	AA	AG	AA	AG	AA	AA	AA
chr3_4354008_A_G	3	4354008	TT	TT	TT	TT	TT	TT	TC	CC	TT	TT	TT	TT	TC	TT	TT	TC	TT	TC	TC	TT	TC	TT	TC	TT	TT	TT	TC	TC	TC	TT	TC	TC	TC	TT	TT	TC	TC	TC	TC	TT	TT	TT	TT	TT	TC	TT	TC
chr3_4377894_C_T	3	4377894	AG	AG	GG	GG	AG	AG	GG	GG	GG	AG	GG	GG	GG	AG	GG	GG	GG	GG	GG	GG	GG	GG	GG	GG	GG	GG	GG	AG	GG	AG	AG	GG	GG	AG	GG	GG	GG	AG	AG	GG	GG	AG	GG	GG	GG	GG	GG
chr3_4416763_A_G	3	4416763	AG	GG	AA	GG	AG	AG	AA	AG	AG	AG	AG	AA	AA	AG	GG	GG	GG	AA	AG	AG	AG	AG	GG	AG	AG	AG	AA	AG	AG	AA	AG	AA	AG	GG	GG	AA	AA	AG	AG	GG	AG	AA	AG	AG	AA	AG	AA
chr3_4422109_A_G	3	4422109	CC	TC	CC	CC	CC	TC	CC	CC	CC	TC	CC	CC	CC	CC	CC	CC	CC	CC	CC	CC	CC	CC	CC	CC	CC	CC	CC	CC	CC	CC	CC	CC	CC	TC	CC	CC	CC	CC	CC	CC	CC	CC	CC	CC	CC	CC	CC
chr3_4460021_C_T	3	4460021	AA	AG	AG	AA	AA	AG	GG	AG	AG	AG	AG	GG	AG	AA	AA	AG	AA	GG	AG	AG	AG	AG	AA	AG	AG	AA	AG	AA	AG	GG	AG	AG	AG	AG	AA	AG	GG	AA	AA	AA	AG	AA	AG	AG	AG	AG	AG
chr3_4466725_C_T	3	4466725	TC	TT	TC	TC	TC	TT	CC	TC	TT	TT	TC	CC	TT	TT	CC	TC	CC	CC	CC	CC	CC	CC	TC	CC	CC	TC	TT	TC	CC	TC	TC	TC	CC	TC	CC	TC	CC	TC	TC	CC	CC	TT	CC	CC	TC	CC	TC
chr3_4483700_A_G	3	4483700	GG	AG	GG	GG	GG	AG	GG	GG	GG	AG	GG	GG	GG	GG	GG	GG	GG	GG	GG	GG	GG	GG	GG	GG	GG	GG	GG	GG	GG	GG	GG	GG	GG	AG	GG	GG	GG	GG	GG	GG	GG	GG	GG	GG	GG	GG	GG
chr3_4484755_C_T	3	4484755	TT	TT	TC	TT	TT	TT	CC	TC	TT	TT	TT	CC	TT	TT	TT	TT	TT	TC	TC	TC	TC	TC	TT	TC	TC	TT	TT	TT	TC	TC	TC	TC	TC	TT	TT	TC	CC	TT	TT	TT	TC	TT	TC	TC	TC	TC	TC
chr3_4516020_A_G	3	4516020	GG	GG	AG	GG	GG	GG	GG	AG	GG	GG	GG	AA	GG	GG	GG	GG	GG	GG	GG	AG	AG	AG	GG	AG	AG	GG	GG	GG	GG	AG	GG	GG	GG	GG	GG	GG	AG	GG	GG	GG	AG	GG	AG	AG	GG	AG	GG
chr3_4520158_A_G	3	4520158	AA	AG	AG	AG	AA	AG	AG	AA	GG	AG	AG	AA	AG	AA	AA	AA	AA	AA	AA	AA	AA	AA	AG	AA	AA	AG	AG	AG	AA	AA	AA	AG	AA	AA	AA	AG	AA	AG	AG	AA	AA	AG	AA	AA	AG	AA	AG
chr3_4525377_C_T	3	4525377	AA	AA	AA	AG	AG	AG	AA	AG	AA	AG	AA	AA	AG	AA	AA	AG	AA	AG	AA	AA	AA	AA	AA	AA	AA	AA	AG	AG	AA	AA	AG	AA	AA	AA	AA	AA	AA	AA	AA	AG	AA	AG	AA	AA	AA	AA	AG
chr3_4803686_G_T	3	4803686	AC	AA	AC	AC	AC	AC	AA	AC	AA	AC	AC	AA	AC	AC	CC	AC	CC	AC	AC	AC	AC	AC	CC	AA	AC	CC	AC	AC	AC	AA	AA	AC	AC	AC	CC	AC	AA	AC	AC	CC	AC	AC	AC	AC	AC	AC	AC
chr3_4817506_C_T	3	4817506	AG	AA	AA	AG	AG	AA	AA	AG	AA	AA	AG	AA	AA	AA	GG	AG	GG	AG	AG	AG	AG	AG	AG	AA	AG	AG	AA	AG	AG	AA	AA	AA	AG	AG	GG	AA	AA	AG	AG	GG	AG	AA	AG	AG	AA	AG	AA
chr3_4831550_C_T	3	4831550	AG	AG	AA	AG	AG	AG	AG	GG	AA	AG	AG	AA	AG	AG	GG	AG	GG	AG	AG	AG	AG	AG	GG	AG	GG	AG	AG	GG	AG	AG	AG	AA	AG	GG	GG	AA	AA	GG	GG	GG	AG	AA	AG	AG	AA	AG	AA
chr3_4869008_A_C	3	4869008	AC	CC	CC	AC	AC	AC	AC	AA	AC	AC	AA	AC	AC	CC	AA	AA	AA	AA	AA	AA	AA	AC	AC	AC	AC	AC	AC	AC	AA	AC	AC	AC	AA	AC	AA	AA	AA	AC	AC	AA	AA	AC	AA	AC	AC	AA	AA
chr3_4884640_A_G	3	4884640	CC	TC	CC	CC	CC	TC	CC	TC	CC	TC	CC	CC	CC	TC	CC	CC	CC	CC	CC	CC	CC	CC	CC	CC	CC	CC	CC	CC	CC	CC	CC	CC	CC	TC	CC	CC	CC	CC	CC	CC	CC	CC	CC	CC	CC	CC	CC
chr3_4910939_C_T	3	4910939	AG	AG	GG	GG	AG	AA	AG	AG	AG	AA	AG	AG	AA	AA	GG	AG	GG	GG	GG	AG	AG	GG	GG	AG	AG	GG	AA	AG	GG	AA	AG	GG	GG	AG	GG	AG	GG	AG	AG	GG	AG	AA	AG	GG	GG	AG	AG
chr3_4914028_A_C	3	4914028	AC	AC	CC	CC	AC	AA	AC	AC	AC	AA	AC	AC	AA	AA	CC	CC	CC	CC	CC	AC	AC	CC	CC	AC	CC	CC	AA	AC	CC	AA	AC	CC	CC	AC	CC	AC	CC	AC	AC	CC	AC	AA	AC	CC	CC	AC	AC
chr3_4918261_A_C	3	4918261	CC	CC	CC	CC	CC	CC	CC	CC	AC	CC	AC	CC	CC	CC	CC	CC	CC	CC	CC	CC	CC	CC	CC	CC	CC	CC	CC	CC	CC	CC	CC	CC	CC	CC	CC	CC	CC	CC	CC	CC	CC	CC	CC	CC	CC	CC	CC
chr3_4929549_A_G	3	4929549	GG	GG	AG	GG	GG	GG	AG	GG	GG	GG	GG	AG	GG	GG	GG	GG	GG	GG	AG	AG	AG	GG	GG	AG	GG	AG	GG	GG	AG	AG	GG	AG	AG	GG	GG	AG	AG	GG	GG	GG	AG	GG	AG	GG	AG	AG	AG
chr3_5053543_A_G	3	5053543	TC	TC	TC	CC	TC	TT	TC	TC	CC	TT	CC	CC	TT	TC	CC	CC	CC	CC	CC	CC	CC	CC	CC	CC	CC	TC	TT	CC	CC	CC	CC	TC	CC	TC	CC	TC	CC	CC	CC	CC	CC	TT	CC	CC	TC	CC	TC
chr3_5062300_A_C	3	5062300	TG	TG	GG	TT	TG	GG	GG	TG	TT	GG	TT	GG	GG	TG	TT	TG	TT	TT	TG	TG	TG	TG	TT	TG	TT	TG	GG	TT	TG	GG	TG	GG	TG	TG	TT	GG	GG	TT	TT	TT	TG	GG	TG	TG	GG	TG	GG
chr3_5072023_G_T	3	5072023	AC	CC	CC	AC	AC	CC	CC	AC	AC	CC	AA	CC	CC	AC	AA	AC	AA	AA	AC	AC	AC	AC	AA	AC	AA	AC	CC	AC	AC	CC	AC	CC	AC	AC	AA	CC	CC	AC	AC	AA	AC	CC	AC	AC	CC	AC	CC
lb_C_T_chr3_5078416	3	5078416	GG	AG	GG	AG	GG	AG	GG	AG	AG	AG	GG	GG	GG	GG	GG	GG	GG	GG	GG	GG	GG	GG	GG	GG	GG	GG	GG	GG	GG	AG	AG	GG	GG	AG	GG	GG	GG	GG	GG	GG	GG	GG	GG	GG	GG	GG	GG
chr3_5094434_C_T	3	5094434	AG	AA	AA	AA	AG	AA	AA	AA	AA	AA	AA	AA	AA	AG	AA	AA	AA	AA	AA	AA	AA	AA	AA	AA	AA	AA	AA	AG	AA	AA	AA	AA	AA	AA	AA	AA	AA	AG	AG	AA	AA	AG	AA	AA	AA	AA	AA
chr3_5116559_A_G	3	5116559	TC	TC	CC	TC	TC	CC	CC	CC	TC	CC	TC	CC	CC	TC	TT	TC	TC	TC	CC	TC	CC	TC	TC	TC	CC	CC	CC	TC	CC	CC	TC	CC	CC	TC	CC	CC	TC	TT	TC	CC	CC	CC	CC	CC	CC	CC	CC
chr3_5121011_G_T	3	5121011	TT	TT	TT	TT	TT	TT	TT	TT	TT	TT	TT	TG	TT	TT	TT	TT	TT	TT	TT	TG	TG	TT	TT	TG	TT	TT	TT	TT	TT	TG	TT	TT	TT	TT	TT	TT	TT	TT	TT	TT	TG	TT	TG	TT	TT	TG	TT
chr3_5141218_G_T	3	5141218	TG	TG	GG	TG	TG	GG	GG	GG	TG	GG	TG	GG	GG	TG	TT	TG	TG	GG	GG	TG	GG	TG	TT	GG	GG	GG	GG	GG	GG	GG	GG	GG	GG	TG	GG	GG	GG	TG	GG	GG	GG	GG	GG	GG	GG	GG	GG
chr3_5202339_A_G	3	5202339	AG	AA	GG	AG	AG	AG	AG	AG	AA	AG	AA	GG	AG	GG	AG	AA	AG	AA	GG	AG	GG	AG	AA	AG	AG	GG	AG	AG	GG	AG	AG	GG	GG	AA	GG	GG	GG	AA	AG	GG	GG	GG	GG	GG	GG	GG	GG
chr3_5226681_G_T	3	5226681	GG	GG	TT	GG	GG	GG	TG	GG	GG	GG	GG	TT	GG	GG	GG	GG	GG	GG	TG	TG	TG	TG	GG	TG	GG	TG	GG	GG	TG	TG	GG	TT	TG	GG	GG	TG	TT	GG	GG	GG	TG	GG	TG	TG	TT	TG	TG
chr3_5227563_A_G	3	5227563	TT	TT	TT	TT	TT	TT	TT	TT	TC	TT	TC	TT	TT	TT	TT	TT	TT	TT	TT	TT	TT	TT	TT	TT	TT	TT	TT	TT	TT	TT	TT	TT	TT	TT	TT	TT	TT	TT	TT	TT	TT	TT	TT	TT	TT	TT	TT
chr3_5260605_C_T	3	5260605	AG	AG	AG	AA	AG	AG	AA	AG	AA	AG	AG	AA	AA	AA	AG	AG	AG	AA	AA	AG	AA	AG	GG	AG	AA	AG	AA	AA	AA	AG	AA	AG	AA	GG	AA	AA	AA	AG	AA	AA	AA	AA	AA	AA	AG	AA	AA
chr3_5267545_A_C	3	5267545	AA	AA	AC	AC	AA	AA	AC	AC	AA	AC	AA	CC	CC	AA	AC	AA	AC	AA	CC	AC	CC	AC	AA	AC	AC	AC	CC	AC	CC	AC	AA	AC	CC	AA	CC	AC	CC	AA	AC	AC	CC	AC	CC	CC	AC	CC	CC
chr3_5280555_A_G	3	5280555	TT	TT	TC	TC	TT	TT	TC	TC	TT	TC	TT	CC	TC	TT	TC	TT	TC	TT	CC	TC	CC	TC	TT	TC	TC	TC	TC	TC	CC	TC	TT	TC	CC	TT	CC	TC	CC	TT	TC	TC	CC	TC	CC	CC	TC	CC	CC
chr3_5308382_A_C	3	5308382	CC	AC	CC	CC	CC	AC	CC	AC	CC	AC	CC	CC	CC	CC	CC	CC	CC	CC	CC	CC	CC	CC	CC	AC	CC	CC	CC	CC	CC	CC	CC	CC	CC	AC	CC	CC	CC	CC	CC	CC	CC	CC	CC	CC	CC	CC	CC
chr3_5316319_A_C	3	5316319	AA	AC	AA	AC	AA	AA	AC	AA	AC	AA	AA	AA	AA	AA	AA	AA	AA	AA	AA	AA	AA	AA	AC	AA	AA	AA	AA	AA	AA	AC	AC	AA	AA	AA	AA	AA	AA	AA	AA	AA	AA	AA	AA	AA	AA	AA	AA
chr3_5366491_A_G	3	5366491	TC	TC	TT	TT	TC	CC	TT	TC	TT	TC	TC	TT	TT	TT	TC	TC	TC	TT	TT	TC	TT	TC	TC	TC	TT	TT	TT	TC	TT	TT	TT	TT	TT	CC	TT	TC	TT	CC	TC	TC	TT	TT	TT	TT	TT	TT	TT
chr3_5407657_G_T	3	5407657	AC	AA	AC	AA	AC	AC	AA	AA	AA	AA	AC	AC	AA	AC	AC	CC	AC	AA	AA	AC	AC	CC	CC	AA	AA	AA	AA	AC	AA	CC	AC	AA	AA	AC	AA	AC	AA	CC	AC	AC	AA	AA	AA	AC	AA	AA	AA
chr3_5413110_C_T	3	5413110	CC	TT	TC	TC	CC	TC	TT	TC	TC	TC	CC	CC	TC	CC	CC	CC	CC	CC	TC	CC	CC	CC	CC	CC	CC	TC	TC	CC	TC	CC	CC	TT	TC	TC	CC	TC	TC	CC	CC	CC	CC	CC	CC	CC	TT	CC	TC
chr3_5463233_A_G	3	5463233	AA	AA	AG	AG	AG	AA	AA	AG	AA	AA	AA	AG	AA	AA	AA	AA	AG	AA	AG	AG	AG	AA	AA	AG	GG	AG	AA	AG	AG	AG	AG	AA	AG	AA	GG	AA	AA	AA	AG	AG	GG	AA	GG	AG	AA	GG	AA
be_C_A_chr3_5463929	3	5463929	AC	AC	CC	CC	AC	AA	CC	AC	AC	AA	AA	CC	AC	AC	AA	AC	AC	AA	CC	AC	CC	AC	AA	AC	CC	CC	AC	AC	CC	AC	AC	CC	CC	AA	CC	AC	CC	AA	AC	AC	CC	AC	CC	CC	CC	CC	AC
chr3_5518964_A_G	3	5518964	CC	CC	CC	TC	TC	CC	TC	TC	CC	TC	CC	TT	TC	CC	TC	CC	TC	CC	TT	TC	TT	TC	CC	TC	TC	TC	TC	TC	TT	CC	CC	TC	TT	CC	TT	TC	TT	CC	TC	TC	TT	TC	TT	TT	TC	TT	TT
chr3_5519531_A_G	3	5519531	GG	AG	GG	AG	AG	GG	GG	GG	AG	GG	GG	GG	GG	GG	GG	AG	GG	GG	GG	AG	GG	GG	GG	GG	AG	GG	GG	GG	GG	GG	AA	GG	GG	AG	GG	GG	GG	GG	GG	GG	GG	GG	GG	GG	GG	GG	GG
lb_G_T_chr3_5552271	3	5552271	AA	CC	CC	AC	AC	CC	AA	AC	AC	AC	AA	AA	AA	AA	AA	CC	AA	CC	AA	AC	AA	AA	AA	AA	AA	AC	AA	AC	AA	CC	CC	AC	AA	CC	AA	AC	AA	AC	AC	AC	AA	AA	AA	AA	AC	AA	AA
chr3_5555880_C_T	3	5555880	AA	AA	AA	AA	AA	AA	AA	AA	AA	AA	AA	AA	AA	AA	AA	AA	AA	AA	AA	AA	AA	AA	AA	AA	AG	AA	AA	AA	AA	AA	AG	AA	AA	AA	AA	AA	AA	AA	AA	AA	AA	AA	AA	AA	AA	AA	AA
chr3_5567252_C_T	3	5567252	TC	CC	TC	CC	CC	CC	TC	CC	CC	CC	TC	CC	TC	CC	TC	TC	TC	CC	TC	CC	CC	TC	TC	CC	CC	CC	TC	CC	TC	TC	CC	TC	TC	CC	CC	TC	TT	TC	CC	CC	CC	CC	CC	CC	TC	CC	TC
chr3_5571836_C_T	3	5571836	AG	GG	GG	AG	AA	AG	AG	AG	GG	AG	GG	GG	AG	AG	AG	AG	AG	GG	AG	AG	AG	GG	AG	GG	AA	AG	AG	AG	AG	GG	AG	GG	AG	AG	AA	AG	AG	GG	AG	AG	AG	AA	AG	AG	GG	AG	AG
chr3_5590123_A_G	3	5590123	GG	GG	AG	GG	GG	GG	AG	GG	GG	GG	GG	AA	GG	GG	GG	AG	GG	GG	AG	AG	AG	AG	GG	AG	GG	GG	GG	GG	AG	AG	GG	AG	AG	GG	GG	AG	AG	GG	GG	GG	AG	GG	AG	AG	AG	AG	AG
chr3_5650961_A_G	3	5650961	AG	AA	AA	AA	AA	AA	AA	AA	AA	AA	AG	GG	AG	AA	AG	AA	AG	AA	AA	AG	AG	GG	AG	AG	AA	AA	AG	AA	AA	AA	AA	AA	AA	AA	AA	AA	AA	AG	AA	AA	AG	AA	AG	AG	AA	AG	AA
chr3_5670142_C_T	3	5670142	CC	CC	CC	CC	TC	CC	CC	CC	CC	CC	CC	CC	CC	CC	CC	TC	CC	CC	CC	TC	CC	CC	CC	CC	CC	CC	CC	CC	CC	CC	CC	CC	CC	TC	CC	CC	CC	CC	CC	CC	CC	CC	CC	CC	CC	CC	CC
chr3_5677935_C_T	3	5677935	AA	AG	AA	AA	AA	AG	AA	AG	AA	AG	AA	AA	AA	AA	AA	AA	AA	GG	AA	AA	AA	AA	AA	AA	AA	AA	AA	AA	AA	AA	AA	AA	AA	AG	AA	AA	AA	AA	AA	AG	AA	AA	AA	AA	AA	AA	AA
chr3_5704269_A_G	3	5704269	AA	AA	AA	AA	AA	AA	AG	AA	AA	AA	AA	AA	AA	AA	AA	AA	AA	AA	AG	AA	AA	AA	AA	AA	AA	AA	AA	AA	AG	AA	AA	AG	AG	AA	AA	AG	AG	AA	AA	AA	AA	AA	AA	AA	AG	AA	AG
chr3_5721305_C_T	3	5721305	TT	TT	TT	TT	TC	TT	TT	TT	TT	TT	TT	TT	TT	TT	TT	TT	TT	TT	TT	TC	TT	TT	TT	TT	TT	TT	TT	TT	TT	TT	TT	TT	TT	TC	TT	TT	TT	TT	TT	TT	TT	TT	TT	TT	TT	TT	TT
chr3_5724485_C_T	3	5724485	TT	TC	TT	TT	TT	TC	CC	TC	TT	TC	TT	CC	TT	TT	TT	TT	TT	CC	TC	TC	TC	CC	TT	TC	TC	TT	TT	TT	TC	TT	CC	TC	TC	TC	TT	TC	CC	TT	TT	TT	TC	TT	TC	TC	TC	TC	TC
chr3_5762693_C_T	3	5762693	GG	AG	GG	GG	GG	AG	AG	GG	GG	AG	GG	GG	GG	GG	GG	GG	GG	AA	GG	GG	GG	AG	GG	GG	GG	GG	GG	GG	GG	GG	GG	GG	GG	AG	GG	GG	GG	GG	GG	GG	GG	GG	GG	GG	GG	GG	GG
chr3_5766112_A_G	3	5766112	GG	AG	GG	GG	GG	AG	AG	GG	GG	AG	GG	GG	GG	GG	GG	GG	GG	AA	GG	GG	GG	AG	GG	GG	GG	GG	GG	GG	GG	GG	GG	GG	GG	AG	GG	GG	GG	GG	GG	GG	GG	GG	GG	GG	GG	GG	GG
chr3_5781008_C_T	3	5781008	TT	TC	TT	TT	TT	TC	TC	TT	TT	TC	TT	TT	TT	TT	TT	TT	TT	CC	TT	TT	TT	TC	TT	TT	TT	TT	TT	TT	TT	TT	TT	TT	TT	TC	TT	TT	TT	TT	TT	TT	TT	TT	TT	TT	TT	TT	TT
chr3_5808599_A_G	3	5808599	GG	AG	AG	GG	AG	AG	AA	GG	GG	AG	GG	AG	GG	GG	GG	AG	GG	AA	AA	AG	AG	AA	GG	GG	AG	AG	GG	AG	AG	AG	AG	AG	AA	AA	AG	AG	AA	AG	AA	AG	GG	GG	AA	AA	AG	GG	AG
chr3_5814305_A_G	3	5814305	GG	AG	AG	GG	AG	AG	AA	GG	GG	AG	GG	AG	GG	GG	GG	AA	GG	AA	AA	AG	AG	AA	GG	GG	AG	AG	GG	AG	AG	AG	AG	AG	AA	AA	AG	AG	AA	AG	AA	AG	GG	GG	AA	AA	AG	GG	AG
chr3_5857795_A_C	3	5857795	AA	AC	AA	CC	CC	AC	AC	AC	CC	AC	AA	AC	AA	AC	AC	AA	AC	CC	AC	CC	AC	AC	AC	CC	AC	AC	AC	AC	AC	AA	CC	AA	AC	AC	CC	AC	AA	AA	AC	AC	CC	AC	AC	AC	AA	CC	CC
chr3_5869867_G_T	3	5869867	CC	CC	AC	CC	CC	CC	CC	CC	CC	CC	CC	CC	CC	CC	CC	CC	CC	CC	CC	CC	CC	CC	CC	CC	CC	CC	CC	CC	CC	CC	CC	CC	CC	CC	CC	CC	CC	CC	CC	CC	CC	CC	CC	CC	CC	CC	CC
chr3_5873102_A_G	3	5873102	TT	TT	TC	TT	TT	TT	TT	TT	TT	TT	TT	TT	TT	TT	TT	TT	TT	TT	TT	TT	TT	TT	TT	TT	TT	TT	TT	TT	TT	TT	TT	TT	TT	TT	TT	TT	TT	TT	TT	TT	TT	TT	TT	TT	TT	TT	TT
chr3_5887310_A_C	3	5887310	AC	CC	AC	CC	CC	AC	AC	CC	CC	CC	CC	AC	CC	AC	CC	CC	CC	CC	AC	CC	CC	AC	CC	CC	AC	CC	CC	CC	AC	AC	CC	CC	AC	CC	CC	AA	AA	CC	CC	AC	CC	AC	AC	AC	AC	CC	CC
chr3_5914662_C_T	3	5914662	TT	TC	CC	CC	TC	TC	CC	TC	TC	TC	TT	TC	TT	TC	TC	CC	TC	TT	TC	CC	TC	TC	TT	TC	CC	TC	TC	TC	CC	TC	TC	CC	TC	TT	TC	CC	CC	TT	TT	TT	CC	TC	TC	TT	CC	CC	CC
chr3_5917111_A_G	3	5917111	AA	AG	GG	AG	AA	AG	GG	AA	AG	AG	AA	AG	AA	AG	AG	GG	AA	AA	AG	GG	AG	AG	AA	AG	GG	AG	AG	AA	AG	AG	AG	GG	AG	AA	AA	GG	GG	AA	AA	AA	AG	AG	AG	AA	GG	AG	AG
chr3_5942463_C_T	3	5942463	AA	AA	AG	AA	AA	AA	AA	AG	AA	AA	AA	AA	AA	AA	AA	AG	AA	AA	AA	AA	AA	AA	AA	AA	AA	AA	AA	AA	AA	AA	AA	AA	AA	AA	AA	AA	AG	AA	AA	AA	AA	AA	AA	AG	AA	AA	AA
chr3_5965820_A_G	3	5965820	TC	TC	TC	CC	CC	CC	CC	TC	CC	TC	TC	CC	TC	TC	TC	CC	CC	CC	CC	CC	CC	TC	TC	TC	TC	TC	TC	CC	CC	TC	CC	TC	CC	TC	CC	CC	CC	CC	CC	CC	CC	TC	CC	CC	TC	CC	CC
chr3_5968917_C_T	3	5968917	AG	GG	GG	GG	GG	GG	GG	AG	GG	GG	GG	GG	AG	AG	AG	GG	GG	GG	GG	GG	GG	GG	AG	GG	AG	GG	AG	GG	GG	AG	GG	GG	GG	GG	GG	GG	GG	GG	GG	GG	GG	AG	GG	GG	GG	GG	GG
chr3_5994579_C_T	3	5994579	CC	CC	TC	CC	CC	CC	TC	TC	CC	CC	CC	TT	CC	CC	CC	TC	CC	TC	TC	TC	CC	TC	CC	CC	TC	CC	CC	CC	TC	CC	TC	TC	TC	CC	CC	TC	TT	CC	CC	TC	TC	CC	TC	TT	TC	TC	TC
chr3_6013378_C_T	3	6013378	AG	AG	AG	AG	AG	AG	AG	AG	GG	AA	AG	GG	AA	AA	AG	AG	AA	AG	GG	GG	GG	AG	AG	AG	AG	AG	AA	AG	AG	AG	GG	AG	GG	AA	AG	AG	GG	GG	GG	AG	AG	AA	GG	GG	AG	AG	AG
chr3_6020386_G_T	3	6020386	TG	TG	TG	TG	TG	TG	GG	TG	TT	GG	TG	GG	GG	GG	TG	TG	GG	GG	TG	TG	TT	GG	TG	TG	GG	TG	GG	TG	GG	TG	TG	GG	TG	GG	TG	GG	GG	TT	TT	GG	GG	GG	TG	TG	GG	GG	GG
lb_A_C_chr3_6036019	3	6036019	TT	TG	TG	TG	TG	TG	TT	TG	TG	TT	TT	TT	TG	TT	TT	TG	TT	TT	TG	TT	TG	TT	TG	TG	TT	TG	TG	TG	TT	TT	TG	TT	TG	TT	TG	TT	TT	GG	GG	TT	TT	TT	TG	TT	TT	TT	TT
chr3_6065579_C_T	3	6065579	TT	TT	TC	TT	TT	TT	TT	TC	TC	TT	TC	TT	TT	TT	TT	TC	TT	TT	TT	TC	TC	TT	TT	TT	TT	TT	TT	TT	TT	TC	TT	TT	TT	TT	TT	TT	TT	TT	TT	TC	TT	TT	TT	TT	TT	TT	TT
chr3_6074070_C_T	3	6074070	TC	CC	CC	TC	CC	TC	CC	TC	CC	TC	CC	CC	TT	TC	TC	CC	TT	TC	CC	TC	TC	TC	CC	TC	TC	CC	CC	TC	TC	TC	CC	TC	CC	TC	TC	TC	CC	CC	CC	TC	TC	TC	CC	CC	CC	TC	TC
chr3_6101000_A_G	3	6101000	GG	GG	AG	GG	GG	GG	AG	AG	GG	GG	GG	AA	GG	GG	GG	AG	GG	AG	AG	AG	GG	AG	GG	GG	AG	GG	GG	GG	AG	GG	AG	AG	AG	GG	GG	AG	AG	GG	GG	GG	AG	GG	AG	AA	AG	AG	AG
chr3_6117585_A_G	3	6117585	TT	TT	TC	TT	TC	TT	TC	TC	TT	TT	TT	CC	TT	TT	TT	CC	TT	TC	TC	TC	TT	TC	TT	TT	CC	TT	TT	TT	TC	TT	TC	TC	TC	TT	TT	TC	CC	TT	TT	TT	TC	TT	TC	CC	TC	TC	TC
chr3_6173673_A_C	3	6173673	AC	CC	CC	AC	CC	AC	AC	AC	CC	AC	AC	CC	AC	AA	AC	CC	AA	AC	CC	CC	CC	AC	CC	AC	CC	CC	AC	AC	AC	AA	CC	AC	CC	AC	AC	AC	CC	CC	CC	AC	AC	AA	CC	CC	CC	AC	AC
chr3_6179234_A_G	3	6179234	CC	CC	CC	TC	CC	TC	TC	CC	TC	TC	TT	CC	TC	TC	TC	CC	TT	TC	CC	CC	CC	CC	CC	CC	CC	CC	TC	TC	TC	CC	CC	CC	CC	TC	TC	TC	CC	TC	CC	TC	TC	TT	CC	CC	CC	TC	TC
chr3_6197402_G_T	3	6197402	GG	GG	GG	TG	GG	TG	GG	GG	GG	GG	GG	GG	TG	GG	GG	GG	TG	GG	GG	GG	TG	GG	TT	TG	GG	GG	TG	TG	GG	GG	GG	GG	GG	GG	TG	GG	GG	TG	TG	TG	GG	TG	GG	GG	GG	GG	GG
chr3_6208949_A_G	3	6208949	AG	GG	AG	GG	AG	GG	AG	AG	GG	GG	GG	AA	GG	GG	GG	AA	GG	AG	AG	AG	GG	AG	GG	GG	AG	GG	GG	GG	AG	GG	AG	AG	AG	GG	GG	AG	AA	GG	GG	GG	AG	GG	AG	AA	AG	AG	AG
chr3_6216902_C_T	3	6216902	TC	CC	CC	CC	CC	TC	TC	TC	CC	TC	CC	TT	TC	TC	CC	TC	CC	TC	TC	TT	TC	TC	CC	CC	TC	CC	CC	CC	TC	CC	TC	TT	TC	TC	CC	TT	TT	CC	CC	TC	TC	TC	TC	TT	TC	TC	TT
chr3_6232647_C_T	3	6232647	TC	CC	CC	CC	TC	CC	TC	TC	CC	CC	CC	TT	CC	CC	TC	TT	CC	TC	TC	TT	TC	TC	CC	CC	TC	CC	CC	CC	TC	CC	TC	TC	TC	CC	CC	TC	TT	CC	CC	CC	TC	CC	TC	TT	TC	TC	TC
chr3_6265605_A_C	3	6265605	CC	CC	CC	CC	CC	CC	AC	AC	CC	CC	CC	AC	AC	CC	CC	AC	CC	AC	AC	CC	CC	CC	CC	CC	CC	CC	CC	CC	AC	AC	CC	AC	AC	CC	CC	CC	AC	CC	CC	AC	CC	CC	CC	AC	AC	CC	AC
chr3_6265708_C_T	3	6265708	AG	GG	AG	AG	GG	GG	AG	GG	GG	AG	AG	GG	AG	AA	AA	GG	AA	AG	AG	AG	AA	AA	GG	AG	AG	AA	AA	AG	AG	GG	GG	GG	AG	AG	AA	AG	GG	AG	AG	AG	GG	AA	AA	GG	GG	AA	GG
chr3_6281901_A_G	3	6281901	AA	AA	AA	AA	AA	AG	AA	AA	AA	AG	AG	AA	GG	AA	AA	AA	AA	AA	AA	AA	AA	AA	AA	AA	AG	AA	AG	AA	AA	AA	AA	AA	AA	AG	AA	AG	AA	AA	AA	AA	AA	AG	AA	AA	AA	AA	AG
chr3_6361577_A_C	3	6361577	AC	AC	AA	CC	AC	CC	AC	AC	CC	AC	AC	AC	AC	CC	AC	AA	CC	AC	AC	CC	CC	CC	AC	AC	AC	AC	AC	CC	AC	AC	CC	AA	AC	AC	CC	CC	AA	CC	CC	AC	CC	CC	CC	AC	AA	CC	AC
chr3_6364472_C_T	3	6364472	TT	CC	TC	TC	CC	TC	TT	TT	TC	TC	TC	TC	TC	TT	TT	TC	TT	TT	TT	CC	TC	TC	CC	TC	CC	TC	TC	TC	TT	TT	CC	TC	TT	TC	TT	TT	TT	TC	TC	TC	TC	TT	TC	TC	TC	TC	TT
chr3_6391835_C_T	3	6391835	TC	CC	TC	CC	CC	CC	TC	TC	CC	CC	CC	TC	CC	CC	TC	TC	CC	TC	TC	CC	CC	CC	CC	CC	CC	CC	CC	CC	TC	TC	CC	TC	TC	CC	CC	CC	TC	CC	CC	TC	CC	CC	CC	TC	TC	CC	TC
chr3_6425122_A_C	3	6425122	CC	AA	AC	AA	CC	AC	AC	CC	AA	AA	AA	CC	AA	AC	AC	CC	AA	AC	AC	CC	AC	AC	CC	AC	CC	AA	AA	AC	AC	AC	CC	CC	AC	AA	AA	AA	CC	AC	AC	AC	AC	AA	AC	CC	AC	AC	AC
chr3_6478859_C_T	3	6478859	GG	GG	GG	GG	GG	GG	GG	AG	GG	GG	GG	GG	GG	GG	GG	GG	GG	GG	GG	AG	AG	GG	GG	GG	GG	GG	GG	GG	GG	AG	GG	GG	GG	GG	GG	GG	AG	GG	GG	GG	GG	GG	GG	AG	GG	GG	GG
chr3_6479610_C_T	3	6479610	TC	CC	TC	CC	TC	TT	TC	TT	CC	TC	CC	TT	TT	CC	TC	TC	CC	TC	TC	TT	TC	TC	TT	CC	TT	CC	TC	TC	TC	TC	TT	TT	TC	TC	CC	TC	TT	TC	TC	TC	TC	TC	TC	TT	TC	TC	TT
chr3_6493834_G_T	3	6493834	TT	TT	TT	TT	TT	TG	TT	TT	TT	TG	TT	TT	TG	TT	TT	TT	TT	TT	TT	TT	TT	TT	TT	TT	TT	TT	TT	TT	TT	TT	TT	TT	TT	TG	TT	TG	TT	TT	TT	TT	TT	TG	TT	TT	TT	TT	TG
chr3_6498521_C_T	3	6498521	TT	TT	TT	TT	TT	TT	TT	TC	TT	TT	TT	TT	TT	TT	TT	TT	TT	TT	TT	TT	TT	TT	TT	TT	TT	TT	TT	TT	TT	TC	TT	TT	TT	TT	TT	TT	TC	TT	TT	TT	TT	TT	TT	TC	TT	TT	TT
chr3_6512337_G_T	3	6512337	TT	TT	TT	TT	TT	TT	TT	TT	TG	TT	TG	TT	TG	TT	TT	TG	TT	TT	TT	TT	TT	TT	TG	TT	TT	TT	TG	TT	TT	TT	TT	TT	TT	TT	TT	TG	TT	TT	TT	TT	TT	TT	TT	TT	TT	TT	TT
chr3_6519604_C_T	3	6519604	TT	TT	TT	TC	TT	TT	TC	TT	TT	TT	TT	TT	TT	TC	TC	TT	CC	TC	TC	TT	TC	TC	TT	TC	TT	TC	TC	TC	TC	TT	TT	TT	TC	TT	CC	TT	TT	TC	TC	TC	TT	TC	TC	TT	TT	TC	TT
chr3_6551533_C_T	3	6551533	TC	CC	TC	TC	TC	TT	TC	CC	TC	TC	TC	CC	TT	TT	TC	TC	TT	TC	TC	TC	TT	TC	TT	TC	CC	TC	TT	TT	TC	TC	TC	CC	TC	TC	TT	TT	CC	TT	TT	TT	TC	TT	TC	CC	CC	TC	TC
chr3_6567365_C_T	3	6567365	CC	CC	CC	CC	CC	CC	TC	TC	CC	CC	CC	TT	CC	CC	CC	CC	CC	TC	TC	TC	CC	TC	CC	CC	TC	CC	CC	CC	TC	CC	TC	TC	TC	CC	CC	CC	TC	CC	CC	CC	TC	CC	TC	TC	TC	TC	TC
chr3_6573568_C_T	3	6573568	CC	CC	CC	CC	CC	CC	TC	TC	CC	CC	CC	TT	CC	CC	CC	CC	CC	TC	TC	TC	CC	TC	CC	CC	TC	CC	CC	CC	TC	CC	TC	TC	TC	CC	CC	CC	TC	CC	CC	CC	TC	CC	TC	TC	TC	TC	TC
chr3_6590909_C_T	3	6590909	CC	CC	CC	CC	CC	CC	TC	TC	CC	CC	CC	TT	CC	CC	CC	CC	CC	TC	TC	TC	CC	TC	CC	CC	TC	CC	CC	CC	TC	CC	TC	TC	TC	CC	CC	CC	TC	CC	CC	CC	TC	CC	TC	TC	TC	TC	TC
chr3_6633827_C_T	3	6633827	TT	TT	TT	TT	TT	TT	TT	TC	TT	TT	TT	TT	TT	TT	TT	TT	TT	TT	TT	TT	TT	TT	TT	TT	TT	TT	TT	TT	TT	TC	TT	TT	TT	TT	TT	TT	TC	TT	TT	TT	TT	TT	TT	TT	TT	TT	TT
chr3_6684744_G_T	3	6684744	GG	GG	GG	GG	GG	GG	GG	TG	GG	GG	GG	GG	GG	GG	GG	GG	GG	GG	GG	GG	GG	GG	GG	GG	GG	GG	GG	GG	GG	TG	GG	TG	GG	GG	GG	GG	TG	GG	GG	GG	GG	GG	GG	GG	GG	GG	GG
chr3_6687573_G_T	3	6687573	TG	TG	TT	GG	TT	TT	GG	GG	GG	TT	GG	GG	TT	GG	TG	TG	GG	GG	GG	TG	TG	GG	TG	TG	GG	TG	TG	TG	GG	GG	TG	GG	GG	TT	GG	TG	GG	TG	TG	GG	GG	TG	GG	GG	TG	GG	TG
chr3_6704749_C_T	3	6704749	GG	GG	GG	GG	AG	AG	AG	AG	GG	GG	GG	AA	GG	GG	GG	GG	GG	AG	AG	AG	GG	AG	AG	GG	AA	GG	GG	GG	AG	AG	AA	AG	AG	AG	GG	GG	AG	AG	AG	GG	AA	GG	AG	AA	AG	AG	AG
chr3_6706788_A_G	3	6706788	GG	AG	AG	GG	AG	AG	AG	AA	GG	AG	GG	AA	GG	GG	GG	GG	GG	AG	AG	AG	GG	AG	AG	GG	AA	AG	GG	GG	AG	AA	AA	AA	AG	AA	GG	GG	AA	AG	AG	GG	AA	GG	AG	AA	AA	AG	AG
chr3_6764550_A_C	3	6764550	TT	TT	TT	TT	TT	TT	TT	TG	TT	TT	TT	TG	TT	TT	TT	TT	TT	GG	TT	TG	TT	TG	TT	TT	TG	TT	TT	TT	TT	TG	TG	TT	TT	TT	TT	TT	TT	TT	TT	TT	GG	TT	TG	TG	TT	TG	TT
chr3_6771630_C_T	3	6771630	TT	TT	TT	TC	TT	TT	TT	TT	TT	TT	TT	TT	TT	TC	TT	TT	TC	TT	TC	TT	TC	TC	TT	TC	TT	TC	TT	TC	TC	TT	TT	TT	TC	TT	CC	TT	TT	TC	TC	TT	TT	TC	TC	TT	TT	TC	TT
chr3_6787047_C_T	3	6787047	GG	AG	AA	GG	GG	AG	AA	AA	AG	AA	AG	AA	AA	GG	AG	GG	AG	AA	AG	AA	AG	AG	GG	GG	AA	AG	AA	GG	AG	AA	AG	AG	AG	AG	GG	AG	AA	GG	GG	AG	AA	AG	AG	AA	AA	AG	AA
chr3_6791682_A_G	3	6791682	AA	GG	GG	AG	AG	GG	AG	AA	AA	GG	AA	AA	GG	AA	GG	AA	GG	AA	AA	AA	AG	AA	GG	AA	AA	GG	GG	AG	AA	AA	AG	AA	AA	GG	AG	AA	AA	GG	GG	AA	AA	GG	AA	AA	AG	AA	AG
chr3_6811622_A_G	3	6811622	CC	CC	CC	TC	CC	CC	CC	TC	TC	CC	TC	TT	CC	TC	CC	TC	TC	TT	TT	TC	TC	TT	CC	TC	TT	TC	CC	TC	TT	TC	TC	TT	TT	CC	TT	TC	TC	TC	TC	TC	TC	TC	TT	TT	TC	TT	TC
chr3_6812820_C_T	3	6812820	TC	TC	TC	TC	TT	TT	TC	CC	TC	TC	CC	CC	TT	CC	TC	TC	CC	CC	CC	TC	TC	CC	TC	TC	CC	CC	TC	TC	CC	CC	TC	CC	CC	TC	CC	TC	CC	TC	TC	TC	CC	TC	CC	CC	CC	CC	TC
chr3_6857515_G_T	3	6857515	GG	GG	GG	TG	GG	GG	GG	GG	TG	GG	TG	TG	GG	TG	GG	TG	GG	GG	TT	GG	TG	TG	GG	TG	TG	TG	GG	TG	TG	TG	GG	TG	TT	GG	TG	GG	TG	GG	TG	TG	GG	TG	TG	TG	TG	TG	TG
chr3_6907296_A_G	3	6907296	AA	AA	AA	AA	AA	AA	AA	AG	AA	AA	AA	AA	AA	AA	AA	AA	AA	AA	AA	AA	AA	AA	AA	AA	AA	AA	AA	AA	AA	AA	AA	AA	AA	AA	AA	AA	AG	AA	AA	AA	AA	AA	AA	AA	AA	AA	AA
be_C_A_chr3_6932339	3	6932339	GG	TG	TG	GG	TG	TG	TG	GG	GG	TG	GG	GG	TG	GG	TG	GG	TG	GG	GG	GG	GG	GG	TG	GG	GG	TG	TG	GG	GG	GG	TG	GG	GG	TG	GG	GG	GG	TG	TG	GG	GG	GG	GG	GG	TG	GG	GG
chr3_6987820_A_G	3	6987820	TC	TC	TC	TC	TC	TC	TC	TC	TT	TC	TC	TT	TC	TC	CC	TT	TC	TT	TC	TT	TC	TC	TC	TC	TT	CC	CC	CC	TT	TT	TC	TT	TC	CC	TC	TT	TC	TC	CC	TT	TT	TC	TC	TT	TC	TC	TT
chr3_7003964_C_T	3	7003964	TT	TC	TC	TT	TT	TT	TC	TT	TC	TC	TT	TC	TT	TT	TC	TT	CC	TT	TC	TT	TT	TT	TT	TT	TC	TC	TC	TT	CC	CC	TT	TC	TC	TC	TT	TT	TC	TC	TT	TC	TC	TT	TT	TC	CC	TT	TC
chr3_7068323_A_G	3	7068323	GG	AA	AA	AA	AA	AA	AA	AG	AA	AA	AA	AG	AG	AA	AG	AA	AA	GG	AA	AG	AA	GG	AA	AA	AG	AA	AG	AG	AA	AG	AG	AA	AA	AA	AG	AA	AA	AA	AA	AA	AG	AA	AG	AG	AA	AG	AA
chr3_7077998_A_G	3	7077998	CC	CC	TC	CC	CC	TC	CC	CC	TC	TC	CC	TT	TT	CC	CC	CC	TC	TT	TC	TT	TC	TC	CC	CC	TT	CC	TC	CC	TT	TT	TC	TC	TC	CC	TC	CC	TT	TC	CC	TT	TT	TC	TC	TT	TC	TC	TT
chr3_7105466_A_C	3	7105466	GG	GG	GG	TG	GG	TT	GG	TG	GG	TG	TG	GG	TG	TG	GG	GG	GG	GG	TG	GG	TG	GG	TG	TG	GG	TG	GG	TG	GG	GG	GG	GG	TG	GG	TG	GG	TG	TG	TT	TG	GG	TT	TG	GG	GG	TG	TG
chr3_7114900_C_T	3	7114900	TC	TC	CC	TC	TC	CC	CC	CC	TC	CC	CC	CC	TC	TC	CC	CC	CC	CC	CC	CC	CC	TC	CC	CC	CC	CC	TC	CC	CC	CC	TC	TC	CC	TC	CC	TC	CC	CC	CC	CC	CC	CC	CC	CC	CC	CC	CC
chr3_7116858_C_T	3	7116858	AA	AA	AA	AA	AA	AA	AA	AA	AA	AA	AA	AA	AA	AA	AA	AA	AA	AA	AA	AA	AA	AG	AG	AA	AA	AA	AA	AA	AA	AA	AA	AA	AA	AA	AA	AA	AA	AA	AA	AA	AA	AA	AA	AA	AA	AA	AA
chr3_7129347_C_T	3	7129347	AA	AA	AA	AA	AA	AA	AA	AA	AG	AA	AA	GG	AA	AA	AA	AA	AG	GG	AG	AG	AA	AG	AA	AA	GG	AA	AA	AA	GG	GG	AG	AG	AG	AA	AG	AA	AG	AG	AA	AG	GG	AA	AG	GG	AG	AG	AG
chr3_7157449_A_G	3	7157449	CC	TT	TC	TC	TT	CC	TT	TC	TC	TC	TC	CC	CC	CC	TC	TC	TC	CC	CC	CC	CC	CC	TC	TC	CC	TC	TC	CC	CC	CC	TC	CC	CC	TT	CC	TT	CC	CC	CC	CC	CC	CC	CC	CC	TC	CC	CC
chr3_7169249_A_G	3	7169249	AA	AG	AA	AG	AG	AA	AG	AA	GG	AA	AG	GG	AA	AA	AA	AG	AA	GG	AG	AG	AA	AG	AA	AG	AG	AA	AA	AA	AG	AA	AG	AG	AG	AA	AG	GG	AG	AA	AA	AG	AG	AA	AG	AG	AG	AG	AG
chr3_7177650_C_T	3	7177650	CC	CC	CC	CC	CC	CC	CC	CC	TT	CC	CC	TT	CC	CC	CC	CC	TC	TT	TC	TC	CC	TC	CC	CC	TT	CC	CC	CC	TT	TT	TC	TC	TC	CC	TC	CC	TT	TC	CC	TC	TT	CC	TC	TT	TC	TC	TC
chr3_7223431_A_G	3	7223431	TC	CC	TC	TC	TC	TC	CC	TC	TC	CC	TC	TC	CC	TT	CC	TC	TC	CC	TT	TC	TT	CC	TC	TT	TC	TC	CC	TC	TT	TT	TC	TT	TT	CC	TC	CC	TT	TT	TT	TC	TC	TC	TC	TC	TC	TC	CC
chr3_7223618_C_T	3	7223618	GG	GG	GG	GG	GG	AG	GG	GG	GG	AG	GG	AG	AG	GG	GG	GG	GG	AA	GG	AG	GG	AG	AG	GG	AG	GG	GG	GG	GG	GG	AG	GG	GG	GG	AG	GG	GG	GG	GG	GG	AG	AG	AG	AG	GG	AG	AG
chr3_7236898_C_T	3	7236898	CC	CC	CC	CC	CC	CC	CC	CC	TC	CC	CC	TC	CC	CC	CC	CC	TC	CC	TC	CC	CC	CC	CC	CC	TC	CC	CC	CC	TT	TT	CC	TC	TC	CC	CC	CC	TC	TC	CC	TC	TC	CC	CC	TC	TC	CC	CC
chr3_7295874_C_T	3	7295874	TT	TC	TC	TC	TT	TT	TC	TT	CC	TT	TT	CC	TC	TT	TT	TT	TC	CC	TC	CC	TC	TC	TC	TT	CC	TT	TC	TT	CC	CC	TC	TC	TC	TT	TC	TC	CC	TC	TT	CC	CC	TT	TC	CC	TC	TC	TT
chr3_7321251_A_G	3	7321251	AG	AG	AG	AG	AG	AA	AA	AA	GG	AA	AA	GG	AG	AA	AG	AG	AG	GG	AG	GG	AG	AG	AA	AA	GG	AA	AG	AG	GG	GG	AG	GG	AG	AA	AG	AG	GG	AG	AA	GG	GG	AA	AG	GG	AG	AG	AG
chr3_7321451_A_C	3	7321451	TG	TG	TG	TG	TG	TT	TT	TT	GG	TT	TT	GG	TG	TT	TG	TG	TG	GG	TG	GG	TG	TG	TT	TT	GG	TT	TG	TG	GG	GG	TG	GG	TG	TT	TG	TG	GG	TG	TT	GG	GG	TT	TG	GG	TG	TG	TG
chr3_7344716_A_G	3	7344716	TT	TT	TT	TT	TT	TT	TT	TT	TC	TT	TT	CC	TT	TT	TT	TT	TC	CC	TC	TC	TT	TC	TT	TT	CC	TT	TT	TT	CC	CC	TC	TC	TC	TT	TC	TT	TC	TC	TT	TC	CC	TT	TC	CC	TC	TC	TT
chr3_7356750_A_C	3	7356750	GG	GG	GG	GG	GG	GG	GG	GG	TG	GG	GG	TT	GG	GG	GG	GG	TG	TT	TG	TG	GG	TG	GG	GG	TT	GG	GG	GG	TT	TT	TG	TG	TG	GG	TG	GG	TG	TG	GG	TG	TT	GG	TG	TT	TG	TG	GG
chr3_7441660_A_G	3	7441660	GG	AA	AG	AG	GG	GG	GG	GG	AG	AG	GG	AG	AG	GG	AG	GG	AA	AA	GG	AG	GG	AA	GG	GG	AG	AG	AG	GG	AG	AG	AG	GG	GG	AG	AG	AG	GG	AG	GG	GG	AA	GG	AG	AG	AG	AG	GG
chr3_7468704_A_C	3	7468704	CC	CC	CC	CC	CC	CC	AC	CC	CC	CC	AC	CC	CC	CC	CC	CC	CC	CC	CC	CC	CC	CC	AC	CC	CC	CC	AC	CC	CC	CC	CC	CC	CC	CC	CC	AC	CC	CC	CC	CC	CC	CC	CC	CC	CC	CC	CC
chr3_7470797_C_T	3	7470797	CC	CC	CC	CC	CC	CC	TC	CC	CC	CC	CC	CC	CC	CC	CC	CC	CC	CC	CC	CC	CC	CC	TC	CC	CC	CC	TC	CC	CC	CC	CC	CC	CC	CC	CC	CC	CC	CC	CC	CC	CC	CC	CC	CC	CC	CC	CC
chr3_7472539_C_T	3	7472539	GG	AG	GG	AG	GG	GG	GG	GG	AA	GG	GG	AG	GG	GG	GG	GG	GG	GG	AG	GG	GG	GG	GG	GG	AG	GG	GG	GG	AG	GG	GG	AG	AG	AG	GG	AG	AG	GG	GG	AG	GG	GG	GG	AG	AG	GG	GG
chr3_7515038_A_G	3	7515038	TC	TT	TC	TC	CC	TC	TC	TC	TC	TT	TC	CC	TT	TC	TC	CC	TC	CC	CC	CC	CC	TC	TC	CC	CC	TC	TT	CC	CC	CC	CC	CC	CC	TC	CC	TT	CC	CC	CC	CC	CC	TC	CC	CC	TC	CC	TC
chr3_7521147_A_G	3	7521147	TT	TT	TT	TT	TT	TT	TT	TT	TT	TT	TT	TT	TT	TT	TT	TT	TT	TT	TT	TT	TT	TT	TT	TT	TT	TT	TT	TT	TT	TC	TT	TT	TT	TT	TT	TT	TC	TT	TT	TT	TT	TT	TT	TT	TT	TT	TT
chr3_7557487_C_T	3	7557487	TC	TC	CC	TC	TC	TC	TT	TC	TT	TC	TT	TT	TC	TT	CC	TT	TC	TT	TT	TC	TC	TC	TT	TT	TT	TC	TT	CC	TT	TT	TT	TC	TT	TC	TT	TT	TT	TT	TT	TC	TT	TC	TT	TT	TC	TT	CC
chr3_7564141_A_G	3	7564141	AA	AA	AA	AG	AA	AG	AA	AA	AG	AG	AA	GG	AG	AA	AA	AA	AA	GG	AG	AG	AA	AG	AA	AA	AG	AA	AA	AG	AG	AA	AG	GG	AG	AG	AG	AA	AG	AA	AA	AG	AG	AG	AG	GG	AG	AG	AG
chr3_7581783_A_C	3	7581783	GG	GG	GG	GG	TG	TG	GG	TG	GG	GG	TG	GG	GG	TG	GG	TT	GG	GG	TG	GG	TG	GG	TG	TT	GG	TG	GG	GG	GG	GG	TG	GG	TG	GG	TG	GG	GG	TG	TT	GG	GG	GG	TG	GG	GG	TG	GG
chr3_7602831_G_T	3	7602831	TT	TT	TT	TT	TT	TT	TT	TT	TG	TT	TT	GG	TT	TT	TT	TT	TG	GG	TG	TG	TT	TG	TT	TT	GG	TT	TT	TT	GG	GG	TG	TG	TG	TG	TG	TT	GG	TG	TT	TG	GG	TT	TG	GG	TG	TG	TT
chr3_7602978_A_G	3	7602978	TC	TT	TT	TC	TC	TC	CC	TC	TT	CC	TT	TT	TC	TT	TC	TT	TT	TT	TT	TT	TT	TT	TC	TT	TT	TT	TC	CC	TT	TT	TT	TC	TT	TC	TT	TT	TT	TT	TT	TT	TT	TC	TT	TT	TT	TT	CC
ae_T_C_chr3_7657562	3	7657562	TC	TC	TC	TT	TC	TC	TC	TC	TT	TC	TC	TT	TC	CC	TC	CC	TC	TT	TT	TT	TT	TC	CC	TC	TT	TC	CC	TT	TT	TT	TC	TT	TT	TC	TC	TT	TT	TC	TC	TT	TT	TT	TT	TT	TC	TC	TT
chr3_7663630_C_T	3	7663630	TC	TT	TT	TT	CC	TT	TT	TT	TT	TT	TT	TT	TT	TT	TC	TC	TC	TT	TT	TT	TT	TT	TT	TT	TC	TT	TT	TC	TC	TC	TT	TT	TT	TT	TT	TT	TT	CC	TT	TT	TC	TT	TT	TT	TT	TT	TC
chr3_7699740_C_T	3	7699740	TT	TT	TT	TT	TT	TT	CC	TC	TT	TC	TT	TT	TT	TT	TT	TT	TT	TT	TT	TT	TT	TC	TC	TT	TT	TT	TC	TT	TT	TC	TT	TT	TT	TT	TT	TT	TT	TT	TT	TC	TT	TT	TT	TT	TT	TT	TT
chr3_7713842_C_T	3	7713842	AA	AA	AA	AA	AG	AA	AA	AA	AG	AA	AG	GG	AA	AG	AA	AA	AG	GG	AG	AG	AA	AA	AA	AA	GG	AA	AA	AA	AG	AG	GG	AG	AG	AA	GG	AA	GG	GG	AA	AG	GG	AA	AG	AG	AG	GG	AA
chr3_7714564_A_G	3	7714564	TC	TC	TT	TC	CC	TC	TT	TC	TC	TT	CC	TT	TT	CC	TC	CC	TT	TT	TT	TT	TT	TC	TC	TC	TC	TT	TT	TC	TT	TT	TC	TT	TT	TT	TC	CC	TT	TC	TC	TC	TT	TT	TT	TC	TT	TC	TT
cn_C_T_chr3_7801027	3	7801027	TT	CC	TC	CC	TT	TC	TC	CC	CC	CC	TC	CC	CC	TT	TC	TT	CC	CC	TC	TC	TT	TC	TT	TT	TC	TC	TC	TC	CC	CC	TC	CC	TC	TC	TC	CC	CC	TC	TT	TC	CC	CC	TC	TC	CC	TC	TC
lb_A_G_chr3_7960621	3	7960621	CC	TT	TT	TC	TT	TC	CC	TT	TT	TC	TT	TT	TC	TC	TC	TT	TT	TT	TT	TT	TT	TC	TC	TT	TT	TT	TC	TC	TT	TT	TT	TC	TT	TC	TT	TT	TT	TT	TT	TC	TT	TC	TT	TT	TT	TT	CC
chr3_8254703_A_G	3	8254703	CC	CC	CC	CC	TC	TC	CC	CC	CC	CC	TC	CC	CC	TC	CC	TC	CC	CC	CC	CC	CC	TC	TC	TC	TT	CC	CC	CC	CC	CC	TC	CC	CC	CC	TC	CC	CC	TC	TC	CC	CC	CC	CC	TC	CC	TC	CC
chr3_8257244_C_T	3	8257244	GG	GG	AG	GG	GG	GG	GG	GG	AG	GG	GG	AG	GG	GG	GG	GG	AG	GG	AG	AG	AG	GG	GG	GG	GG	GG	GG	GG	AA	AA	GG	AG	AG	GG	GG	GG	AG	AG	GG	AG	AG	GG	GG	AG	AG	GG	GG
chr3_8261333_C_T	3	8261333	TC	TC	TC	TC	TC	TC	TT	TC	TT	TC	TT	TT	CC	TT	TC	TT	CC	TT	TC	TT	TC	TC	TT	TC	TC	CC	TC	TC	TC	TC	TT	TC	TC	CC	TT	TT	TT	TC	TC	TC	TC	CC	TC	TT	TC	TT	CC
chr3_8283428_A_G	3	8283428	TT	TC	TC	TT	CC	TC	TT	TC	TC	TC	CC	TC	TC	TC	TC	TC	TC	TT	CC	TT	TC	TC	TC	CC	CC	CC	TC	TT	TC	TT	TC	TC	CC	TC	TC	TC	TC	TC	CC	TC	TT	TC	TC	CC	CC	TC	TT
cn_C_A_chr3_8345287	3	8345287	GG	TG	TT	GG	TG	TG	TT	TG	TG	GG	TT	TG	GG	TG	GG	TG	TT	GG	TG	TG	TG	TG	TT	TG	TT	TG	TG	GG	TT	TT	TG	TG	TG	TG	TG	GG	TG	TT	TG	TT	TG	GG	GG	TT	TT	TG	GG
SNP1563_280	3	8414119	CC	TC	TC	CC	TC	CC	TC	TC	TC	CC	TC	TC	CC	CC	CC	CC	TC	CC	TC	CC	CC	CC	CC	CC	TC	TC	TC	CC	TC	TC	CC	TC	TC	TC	CC	TC	TC	TC	CC	TC	TC	CC	CC	TC	TC	CC	CC
ae_C_T_chr3_8428695	3	8428695	AA	AG	GG	AG	GG	GG	GG	GG	AG	GG	GG	GG	AG	AG	AG	GG	GG	GG	GG	GG	GG	GG	GG	GG	GG	GG	AG	GG	GG	GG	GG	GG	GG	AG	GG	AG	GG	GG	GG	GG	GG	AG	GG	GG	GG	GG	AG
chr3_8487675_A_C	3	8487675	TT	TG	GG	TG	TG	GG	TG	TG	TG	TG	GG	GG	TG	TG	TT	GG	TG	GG	GG	GG	GG	GG	GG	GG	GG	GG	TG	GG	GG	GG	GG	GG	GG	TG	GG	TT	GG	GG	GG	GG	GG	TG	GG	GG	GG	GG	TG
chr3_8490674_A_C	3	8490674	TT	TG	GG	TG	TG	GG	GG	GG	TG	TG	GG	GG	TG	TG	TT	GG	TG	GG	GG	GG	GG	GG	GG	GG	GG	GG	TG	GG	GG	GG	GG	GG	GG	TG	GG	TT	GG	GG	GG	GG	GG	TG	GG	GG	GG	GG	TG
chr3_8507666_A_G	3	8507666	GG	AG	AA	AG	AG	AA	AG	AG	AG	AG	AA	AA	AG	AG	GG	AA	AG	AA	AA	AA	AA	AA	AA	AA	AA	AA	AG	AA	AA	AA	AA	AA	AA	AG	AA	GG	AA	AA	AA	AA	AA	AG	AA	AA	AA	AA	AG
chr3_8513977_C_T	3	8513977	CC	TC	TT	TC	TC	TT	TC	TC	TC	TC	TT	TT	TC	TC	CC	TT	TC	TT	TT	TT	TT	TT	TT	TT	TT	TT	TC	TT	TT	TT	TT	TT	TT	TC	TT	CC	TT	TT	TT	TT	TT	TC	TT	TT	TT	TT	TC
chr3_8534531_A_G	3	8534531	TT	TC	CC	TC	TC	CC	TC	TC	TC	TC	CC	CC	TC	TC	TT	CC	TC	CC	CC	CC	CC	CC	CC	CC	CC	CC	TC	CC	CC	CC	CC	CC	CC	TC	CC	TT	CC	CC	CC	CC	CC	TC	CC	CC	CC	CC	TC
chr3_8560755_A_G	3	8560755	AA	AG	GG	AG	AG	GG	AG	AG	AG	AG	GG	GG	AG	AG	AA	GG	AG	GG	GG	GG	GG	GG	GG	GG	GG	GG	AG	GG	GG	GG	GG	GG	GG	AG	GG	AA	GG	GG	GG	GG	GG	AG	GG	GG	GG	GG	AG
chr3_8560917_C_T	3	8560917	GG	AG	AA	AG	AG	AA	AG	AG	AG	AG	AA	AA	AG	AG	GG	AA	AG	AA	AA	AA	AA	AA	AA	AA	AA	AA	AG	AA	AA	AA	AA	AA	AA	AG	AA	GG	AA	AA	AA	AA	AA	AG	AA	AA	AA	AA	AG
chr3_8585080_A_C	3	8585080	GG	TG	TT	TG	TG	TT	TG	TG	TG	TG	TT	TT	TG	TG	GG	TT	TG	TT	TT	TT	TT	TT	TT	TT	TT	TT	TG	TT	TT	TT	TT	TT	TT	TG	TT	GG	TT	TT	TT	TT	TT	TG	TT	TT	TT	TT	TG
chr3_8613819_C_T	3	8613819	TT	TC	CC	TC	TC	CC	TC	TC	TC	TC	CC	CC	TC	TC	TT	CC	TC	CC	CC	CC	CC	CC	CC	CC	CC	CC	TC	CC	CC	CC	CC	CC	CC	TC	CC	TT	CC	CC	CC	CC	CC	TC	CC	CC	CC	CC	TC
chr3_8653220_C_T	3	8653220	CC	TC	TT	CC	TC	TC	TC	CC	CC	CC	TC	TC	CC	TC	CC	TC	TC	TT	TC	TT	TT	TC	TC	TT	TT	TT	TC	CC	TC	TT	TT	CC	TC	TC	TT	CC	TC	TT	TT	CC	TT	CC	TT	TC	TC	TT	CC
chr3_8663064_C_T	3	8663064	AA	AG	GG	AA	AG	AG	AG	AA	AA	AA	AG	AG	AA	AG	AA	AG	AG	GG	AG	GG	GG	AG	AG	GG	GG	GG	AG	AA	AG	GG	GG	AA	AG	AG	GG	AA	AG	GG	GG	AA	GG	AA	GG	AG	AG	GG	AA
chr3_8670592_C_T	3	8670592	AA	AG	GG	AA	AG	AG	AG	AG	AG	AA	GG	GG	AA	AG	AA	AG	AG	GG	GG	GG	GG	AG	AG	GG	GG	GG	AG	AA	GG	GG	GG	AG	GG	AG	GG	AA	GG	GG	GG	GG	GG	AA	GG	GG	GG	GG	AA
chr3_8686024_A_G	3	8686024	AA	AG	GG	AA	AG	AG	AG	AG	AG	AA	GG	GG	AA	AG	AA	AG	AA	GG	GG	GG	AG	AG	AG	AG	GG	AG	AG	AA	AG	AG	GG	AG	AG	AG	GG	AA	GG	AG	AG	GG	AG	AA	AG	GG	GG	GG	AA
chr3_8717484_G_T	3	8717484	AA	CC	AC	AA	AC	AC	AC	AC	CC	AA	CC	CC	AA	AC	AA	AC	AA	CC	CC	AC	AA	AC	AC	CC	CC	CC	CC	AA	CC	AA	CC	AC	CC	AC	CC	AA	CC	CC	CC	CC	CC	AA	CC	CC	CC	CC	AA
chr3_8781448_A_G	3	8781448	GG	AG	AG	AG	AG	AG	AG	AG	AG	GG	AA	AA	AG	AG	GG	AA	AG	AA	AA	AG	GG	AG	AA	AG	AA	AG	AG	AG	AA	AG	AA	AG	AG	AG	AA	GG	AA	AA	AG	AA	AA	GG	AG	AA	AA	AA	GG
chr3_8787959_A_G	3	8787959	TT	TC	TC	TC	TC	CC	TC	TC	TC	TC	CC	CC	TC	TC	TT	CC	TC	CC	CC	TC	TC	CC	CC	CC	CC	CC	TC	CC	CC	TC	CC	CC	CC	TC	CC	TT	CC	CC	CC	CC	CC	TC	CC	CC	CC	CC	TC
chr3_8818908_C_T	3	8818908	TT	CC	TC	CC	CC	CC	CC	TC	TT	CC	TC	TC	CC	TC	TT	TC	CC	CC	TC	TC	TC	CC	TC	CC	CC	CC	CC	TC	TC	TC	CC	TC	TC	TC	CC	TT	TC	CC	CC	TC	CC	TC	CC	TC	TC	CC	TC
chr3_8827121_A_G	3	8827121	AA	AA	AA	AA	AA	AA	AA	AA	AA	AA	AA	AG	AA	AA	AA	AA	AA	GG	AG	AG	AA	AA	AA	AA	AA	AA	AA	AA	AA	AA	AG	AA	AA	AA	AG	AA	AG	AA	AA	AA	AG	AA	AG	AA	AA	AG	AA
cn_G_A_chr3_8881870	3	8881870	TC	CC	CC	CC	CC	CC	CC	TC	TC	CC	CC	CC	CC	CC	TC	TC	TC	CC	CC	CC	CC	CC	CC	CC	CC	CC	CC	CC	TC	CC	CC	CC	CC	CC	CC	CC	CC	CC	CC	CC	CC	CC	CC	CC	CC	CC	CC
ae_C_A_chr3_8915616	3	8915616	GG	GG	GG	GG	GG	GG	GG	GG	GG	TG	GG	GG	TG	GG	TG	GG	GG	GG	GG	GG	GG	GG	GG	GG	GG	GG	TG	GG	GG	GG	GG	GG	GG	GG	GG	TG	GG	GG	GG	GG	GG	GG	GG	GG	GG	GG	GG
chr3_9120595_A_G	3	9120595	AA	AA	AG	AG	AG	GG	AG	AA	AA	AG	AG	AA	AG	AG	AA	AG	AA	AA	AA	AG	AG	AG	AG	AG	AG	AA	AG	AG	AA	AG	AG	AG	AA	AA	AG	AA	AA	AG	AG	AA	AA	AG	AA	AG	AA	AG	AG
chr3_9163654_A_C	3	9163654	AC	AA	AA	AC	AA	AA	AA	AA	AC	AA	AA	AA	AA	AA	CC	AA	AA	AA	AA	AA	AA	AA	AA	CC	AA	AA	AA	AC	AA	AA	AA	AC	AC	AA	AA	CC	AA	AA	AA	AC	AA	AC	AA	AA	AA	AA	AC
chr3_9168917_G_T	3	9168917	CC	AC	CC	AA	CC	AC	CC	AC	AA	AC	AC	AC	AC	CC	CC	AC	CC	CC	AC	CC	CC	CC	AC	CC	CC	CC	CC	AA	AC	CC	CC	AA	AC	CC	CC	AC	AC	CC	CC	AC	CC	AC	CC	AC	AC	CC	AC
chr3_9218016_A_G	3	9218016	GG	GG	GG	GG	GG	GG	GG	GG	GG	GG	GG	AG	GG	GG	GG	GG	AG	AA	AG	AG	GG	GG	GG	GG	AG	GG	GG	GG	AG	AG	AG	GG	GG	GG	AG	GG	GG	AG	GG	GG	AA	GG	AG	GG	GG	AG	GG
chr3_9311802_A_G	3	9311802	GG	GG	GG	GG	GG	GG	AG	GG	GG	GG	GG	GG	GG	GG	GG	GG	GG	GG	GG	GG	GG	GG	GG	GG	GG	GG	AG	GG	GG	GG	GG	GG	GG	GG	GG	GG	GG	GG	GG	GG	GG	GG	GG	GG	GG	GG	GG
chr3_9313244_A_C	3	9313244	TG	TG	TG	TG	TG	TG	GG	GG	TG	GG	TG	GG	TG	TG	GG	TG	GG	GG	GG	TG	TG	TG	TG	TG	TG	GG	TG	GG	GG	TG	TG	GG	GG	GG	TG	TG	GG	TG	TG	GG	GG	GG	GG	TG	GG	TG	GG
chr3_9412542_A_G	3	9412542	AG	AG	AA	AG	AG	AA	AG	AG	GG	AA	AG	GG	AG	AA	AG	AG	AG	GG	GG	AG	AA	AA	AG	AA	AG	AA	GG	AG	GG	AG	AG	AG	AG	AA	AG	GG	GG	AG	AA	GG	GG	AA	AG	AG	AG	AG	AA
lb_G_A_chr3_9414759	3	9414759	AA	AA	AA	AA	AA	AA	AA	AA	AA	AA	AA	AA	AA	AA	AG	AA	AA	AA	AA	AA	AA	AA	AA	AA	AA	AA	AA	AA	AA	AA	AA	AA	AA	AA	AA	AG	AG	AA	AA	AG	AA	AA	AA	AA	AA	AA	AA
chr3_9422531_G_T	3	9422531	CC	CC	CC	CC	CC	CC	CC	CC	CC	CC	CC	CC	CC	CC	AC	CC	CC	CC	CC	CC	CC	CC	CC	CC	CC	CC	CC	CC	CC	CC	CC	CC	CC	CC	CC	AC	CC	CC	CC	CC	CC	CC	CC	CC	CC	CC	CC
chr3_9430388_A_C	3	9430388	AA	AA	AA	AC	AA	AC	AC	AA	AA	AC	AA	AA	AC	AA	AA	AA	AA	AA	AA	AA	AA	AA	AA	AA	AA	AA	AA	AC	AA	AA	AA	AA	AA	AA	AA	AA	AC	AA	AA	AA	AA	AC	AA	AA	AA	AA	AC
chr3_9442034_G_T	3	9442034	TT	TT	TT	TT	TT	TT	TG	TG	TG	TT	TG	GG	TT	TT	TT	TT	TG	GG	GG	TG	TT	TT	TT	TT	TG	TT	TG	TT	GG	TG	TG	TG	TG	TT	TG	TT	GG	TG	TT	TG	GG	TT	TG	TG	TG	TG	TT
chr3_9523559_C_T	3	9523559	TT	TT	TC	TT	TT	TC	TC	TT	TT	TT	TC	TT	TC	TC	TT	TT	TT	TT	TT	TC	TC	TC	TC	TC	TC	TT	CC	TT	TT	TC	TC	TC	TT	TT	TC	TT	TT	TC	TC	TT	TT	TT	TT	TC	TT	TC	TT
chr3_9524678_G_T	3	9524678	TT	TT	TT	TT	TT	TT	TT	TG	TG	TT	TG	TG	TT	TT	TT	TT	TT	TT	TG	TT	TT	TT	TT	TT	TT	TT	TT	TT	TG	TT	TT	TG	TG	TT	TT	TT	GG	TT	TT	TG	TT	TT	TT	TG	TG	TT	TT
chr3_9541810_A_G	3	9541810	GG	GG	GG	GG	GG	GG	GG	AG	AG	GG	AG	AG	GG	GG	GG	GG	GG	GG	AG	GG	GG	GG	GG	GG	GG	GG	GG	GG	AG	GG	GG	AG	AG	GG	GG	GG	AA	GG	GG	AG	GG	GG	GG	AG	AG	GG	GG
chr3_9561036_G_T	3	9561036	GG	GG	GG	GG	TT	GG	TG	TG	TG	GG	TG	TG	GG	GG	GG	TG	GG	GG	TG	GG	GG	GG	GG	GG	GG	GG	GG	GG	TG	GG	GG	TG	TG	GG	GG	GG	TT	GG	GG	TG	GG	GG	GG	TG	TG	GG	GG
li_A_G_chr3_9595873	3	9595873	TT	TT	TT	TT	TC	TT	TT	TT	TT	TT	TT	TT	TT	TT	TT	TT	TT	TT	TT	TT	TT	TT	TT	TT	TT	TT	TT	TT	TT	TT	TT	TT	TT	TT	TT	TT	TC	TT	TT	TT	TT	TT	TT	TT	TT	TT	TT
chr3_9595874_A_G	3	9595874	CC	CC	CC	CC	TT	CC	TC	TC	TC	CC	TC	TC	CC	CC	CC	TC	CC	CC	TC	CC	CC	CC	CC	CC	CC	CC	CC	CC	TC	CC	CC	TC	TC	CC	CC	CC	TT	CC	CC	TC	CC	CC	CC	TC	TC	CC	CC
chr3_9609135_A_G	3	9609135	GG	AG	AG	GG	AA	GG	AG	AA	AG	GG	AG	AG	AG	GG	GG	AG	GG	GG	AG	GG	GG	GG	GG	GG	GG	AG	AG	GG	AG	GG	GG	AG	AG	AG	GG	GG	AA	GG	GG	AG	GG	GG	GG	AG	AA	GG	GG
chr3_9611495_A_C	3	9611495	CC	CC	CC	CC	CC	CC	CC	AC	AC	CC	AC	AC	CC	CC	CC	CC	CC	CC	AC	CC	CC	CC	CC	CC	CC	CC	CC	CC	AC	CC	CC	AC	AC	CC	CC	CC	AA	CC	CC	AC	CC	CC	CC	AC	AC	CC	CC
chr3_9699399_C_T	3	9699399	GG	GG	GG	GG	AG	GG	AG	GG	GG	AG	GG	GG	GG	GG	GG	GG	GG	GG	GG	GG	GG	GG	GG	GG	GG	GG	GG	GG	GG	GG	GG	GG	GG	GG	GG	GG	GG	GG	GG	GG	GG	GG	GG	GG	GG	GG	GG
chr3_9704632_C_T	3	9704632	AG	AG	AG	AG	AG	AG	GG	AG	GG	AG	GG	GG	AA	AG	AG	AG	GG	GG	GG	GG	AG	AG	GG	AG	GG	AA	AG	AG	GG	GG	GG	GG	AG	AA	GG	GG	GG	GG	AG	GG	GG	AG	AG	GG	AG	GG	AA
chr3_9706422_C_T	3	9706422	TT	TT	TT	TT	TT	TT	TT	TT	TT	TT	TT	TC	TT	TT	TC	TC	CC	CC	TC	TC	TT	TT	TC	TT	TC	TT	TC	TC	TC	TC	TC	TT	TT	TT	TC	TC	TT	TC	TT	TT	CC	TC	TC	TT	TT	TC	TT
chr3_9989675_A_G	3	9989675	AA	AA	AA	AA	AA	AA	AA	AA	AA	AA	AA	AA	AA	AA	AA	AA	AA	AA	AA	AA	AA	AA	AA	AA	AA	AA	AA	AA	AA	AA	AA	AA	AA	AA	AA	AA	AG	AA	AA	AA	AA	AA	AA	AA	AA	AA	AA
chr3_9992068_C_T	3	9992068	AA	AG	AG	AA	AA	AA	AG	GG	AG	AG	AG	AG	AG	AG	AA	AA	GG	AA	AG	AA	AG	AG	AA	AG	AA	GG	AG	AG	GG	AG	AA	AG	GG	GG	AA	AA	AG	AG	AG	AG	AG	AG	AG	AG	GG	AA	AA
chr3_10009802_A_G	3	10009802	AG	AG	GG	AG	AA	AG	GG	GG	AG	GG	GG	GG	GG	GG	AG	GG	GG	GG	GG	AG	AG	GG	AG	GG	GG	GG	GG	GG	GG	AG	AG	AG	GG	GG	GG	AA	GG	AG	AG	GG	GG	GG	GG	GG	GG	GG	GG
chr3_10044379_C_T	3	10044379	TT	TT	TT	TT	TT	TT	TT	TT	TT	TT	TT	TC	TT	TT	TT	TT	TT	CC	TC	TC	TT	TT	TT	TT	TC	TT	TT	TT	TT	TT	TC	TT	TT	TT	TC	TT	TT	TT	TT	TT	TC	TT	TC	TT	TT	TC	TT
chr3_10044942_A_C	3	10044942	TG	TG	TG	TT	TT	TT	TG	GG	TG	TG	TG	TG	TG	TG	TG	TT	GG	TT	TG	TT	TG	TG	TT	TG	TT	GG	TG	TG	GG	TG	TT	TG	GG	GG	TT	TT	TG	TG	TG	TG	TG	TG	TG	TG	GG	TT	TG
mu_s_G_A_chr3_10253884	3	10253884	CC	CC	CC	CC	CC	CC	CC	CC	CC	CC	CC	CC	CC	CC	CC	CC	CC	CC	CC	CC	CC	CC	CC	CC	CC	CC	CC	CC	CC	CC	CC	CC	TC	CC	CC	CC	CC	CC	CC	CC	CC	CC	CC	CC	CC	CC	CC
chr3_10713706_A_G	3	10713706	CC	CC	CC	TC	CC	TC	CC	TC	TC	TC	TC	TC	TC	CC	CC	TC	CC	CC	TC	CC	CC	CC	TC	CC	CC	CC	CC	TC	TC	CC	CC	TC	TC	CC	CC	CC	TC	CC	CC	TC	CC	TC	CC	TC	TC	CC	TC
chr3_10715509_A_C	3	10715509	CC	CC	CC	CC	CC	CC	CC	AC	AC	CC	AC	AC	CC	CC	CC	CC	CC	CC	AC	CC	CC	CC	CC	CC	CC	CC	CC	CC	AC	CC	CC	AC	AC	CC	CC	CC	AC	CC	CC	AC	CC	CC	CC	AC	AC	CC	CC
chr3_10781461_A_G	3	10781461	GG	AG	AA	AG	AA	AG	AG	AA	AG	AG	AG	AG	AG	AG	AG	AA	GG	GG	AG	GG	AG	AG	AG	AG	GG	AA	GG	AG	AG	GG	GG	AG	AA	AA	GG	AG	AG	GG	AG	AA	GG	AA	AG	AG	AA	GG	AG
chr3_10784037_G_T	3	10784037	AA	AA	AC	AA	AC	AA	AA	AC	AC	AA	AC	AC	AA	AA	AA	AC	AA	AA	AC	AA	AA	AA	AA	AA	AA	AA	AA	AA	AC	AA	AA	AC	AC	AA	AA	AA	AC	AA	AA	AC	AA	AA	AA	AC	AC	AA	AA
mu_o_T_C_chr3_10826181	3	10826181	AA	AA	AA	AA	AA	AA	AA	AG	AG	AA	AG	AG	AA	AA	AA	AA	AA	AA	AG	AA	AA	AA	AA	AA	AA	AA	AA	AA	AG	AA	AA	AG	AG	AA	AA	AA	AG	AA	AA	AG	AA	AA	AA	AG	AG	AA	AA
chr3_10844728_A_G	3	10844728	AA	AA	AA	AG	AA	GG	AG	AG	AG	AG	AG	AG	AG	AA	AA	GG	AA	AA	AG	AG	AG	AA	GG	AA	AA	AA	AA	AG	AG	AG	AG	GG	AG	AA	AA	AA	GG	AG	AG	GG	AA	AG	AA	AG	AG	AA	GG
chr3_10861993_G_T	3	10861993	CC	CC	CC	CC	CC	CC	CC	CC	CC	CC	CC	AC	AC	CC	CC	CC	AC	AA	AC	AC	CC	CC	CC	CC	AC	CC	AC	CC	AC	AC	AC	CC	CC	CC	AC	CC	CC	AC	CC	CC	AA	CC	AC	CC	CC	AC	CC
lb_T_C_chr3_10867226	3	10867226	AA	AA	AA	AG	AA	AG	AA	AA	AA	AG	AA	AA	AG	AA	AA	AG	AA	AA	AA	AA	AA	AA	AG	AA	AA	AA	AA	AG	AA	AA	AA	AA	AA	AA	AA	AA	AA	AA	AA	AA	AA	AG	AA	AA	AA	AA	AG
chr3_10903864_A_G	3	10903864	AA	AA	AG	AG	AG	GG	AG	AG	AG	AG	GG	GG	GG	AG	AA	GG	AG	GG	GG	GG	AG	AG	GG	AG	GG	AA	AG	GG	GG	GG	GG	GG	AG	AA	GG	AA	AG	GG	AG	AG	GG	AG	AG	GG	AG	GG	AG
chr3_10922298_A_G	3	10922298	GG	GG	GG	GG	GG	GG	GG	GG	GG	GG	AG	GG	GG	AG	GG	GG	GG	GG	GG	GG	GG	AG	GG	AG	AG	GG	GG	GG	GG	GG	GG	GG	GG	GG	AG	GG	GG	GG	GG	GG	GG	GG	GG	AG	GG	AG	GG
chr3_10923290_A_G	3	10923290	TT	TT	TC	TC	CC	CC	CC	TC	TC	CC	CC	CC	CC	CC	TC	CC	CC	CC	CC	CC	CC	CC	CC	CC	CC	TC	CC	CC	CC	CC	CC	CC	CC	TC	CC	TC	CC	CC	CC	CC	CC	CC	CC	CC	TC	CC	TC
chr3_10926634_C_T	3	10926634	TC	TC	TC	TC	TC	TC	TC	TC	TC	TC	CC	CC	TC	TC	TC	TC	TC	CC	CC	CC	TC	TC	TC	TC	CC	TC	CC	TC	CC	CC	CC	CC	TC	TC	CC	TC	CC	CC	TC	CC	CC	TC	TC	CC	TC	CC	TC
chr3_10932464_C_T	3	10932464	TT	TT	TT	TT	TT	TT	TT	TT	TT	TT	TT	TC	TT	TT	TT	TT	TC	CC	TC	TC	TT	TT	TT	TT	TC	TT	TT	TT	TC	TC	TC	TT	TT	TT	TC	TT	TT	TC	TT	TT	CC	TT	TC	TT	TT	TC	TT
chr3_10961604_A_C	3	10961604	CC	CC	AC	CC	AA	AC	AA	AC	AC	CC	AC	AA	AC	AC	AC	AC	AA	AA	AA	AA	AA	AC	AC	AC	AC	AC	AA	CC	AA	AA	AA	AA	AA	AC	AC	AC	AA	AA	AA	AA	AA	AC	AA	AC	AC	AC	CC
chr3_10962318_C_T	3	10962318	CC	CC	CC	CC	CC	TC	TC	TC	TC	CC	TC	TC	CC	CC	CC	CC	CC	CC	TC	TC	TC	CC	TC	CC	CC	CC	CC	CC	TC	TC	TC	TT	TC	CC	CC	CC	TC	TC	TC	TC	CC	CC	CC	TC	TC	CC	CC
chr3_10998147_C_T	3	10998147	TC	TC	TC	TC	CC	TT	TT	TC	CC	TT	TC	CC	TT	TT	TC	TC	TC	CC	CC	TC	TT	TT	TT	TT	TC	TT	TC	TT	CC	TC	TC	TC	TC	TT	TC	CC	TC	TC	TT	CC	CC	TT	TC	TC	TC	TC	TT
chr3_10999911_A_C	3	10999911	AC	AC	AC	AC	CC	AA	AA	AC	CC	AA	AC	CC	AA	AA	AC	AC	AC	CC	CC	AC	AA	AA	AA	AA	AC	AA	AC	AA	CC	AC	AC	AC	AC	AA	AC	CC	AC	AC	AA	CC	CC	AA	AC	AC	AC	AC	AA
chr3_11140085_C_T	3	11140085	GG	GG	GG	GG	AG	GG	GG	AG	AG	GG	AG	AA	AG	GG	GG	AG	AG	AA	AA	AG	GG	GG	GG	GG	AG	GG	AG	GG	AA	AG	AG	AG	AG	GG	AG	GG	AG	AG	GG	AA	AA	GG	AG	AG	AG	AG	GG
chr3_11151860_A_G	3	11151860	AA	AA	AA	AA	AG	AA	AA	AA	AA	AA	AA	AA	AA	AA	AG	AA	AA	AA	AA	AA	AA	AA	AA	AA	AA	AA	AG	AA	AA	AA	AA	AA	AA	AA	AA	AG	AA	AA	AA	AA	AA	AA	AA	AA	AA	AA	AA
chr3_11159524_A_G	3	11159524	AG	AA	AG	AG	AG	AG	AA	AA	AA	AG	AG	AA	AG	GG	GG	AG	AA	AA	AA	AA	AG	GG	AG	GG	AG	AG	AG	GG	AA	AA	AA	AA	AG	AG	AG	AG	AG	AA	AG	AA	AA	AG	AG	AG	AA	AG	GG
chr3_11182998_A_G	3	11182998	AG	AG	GG	AG	AG	GG	GG	GG	AG	GG	AG	GG	AG	AG	AG	AG	GG	GG	GG	GG	GG	AG	AG	AG	AG	GG	AA	AG	GG	GG	GG	GG	GG	GG	AG	AA	GG	GG	GG	GG	GG	GG	GG	AG	GG	AG	GG
chr3_11197334_C_T	3	11197334	TC	TC	TT	TC	TT	TT	TT	TT	TC	TT	TC	TT	TC	TC	TT	TC	TT	TT	TT	TT	TT	TC	TC	TC	TC	TT	TC	TC	TT	TT	TT	TT	TT	TT	TC	TC	TT	TT	TT	TT	TT	TT	TT	TC	TT	TC	TT
chr3_11238850_G_T	3	11238850	CC	CC	CC	AC	CC	AA	AC	CC	CC	AC	CC	CC	AC	CC	CC	CC	CC	CC	CC	AC	AC	CC	AC	CC	CC	CC	CC	AC	CC	AC	AC	AC	CC	CC	CC	CC	CC	AC	AC	CC	CC	AC	CC	CC	CC	CC	AC
chr3_11269922_C_T	3	11269922	GG	GG	AG	GG	AG	GG	GG	GG	GG	GG	AG	AG	AG	AG	GG	AG	AG	AG	AG	AG	GG	AG	GG	AG	AG	GG	AG	GG	AG	AG	AG	GG	GG	GG	AG	GG	GG	AG	GG	AG	AG	GG	AG	AG	GG	AG	GG
chr3_11292294_G_T	3	11292294	TT	TT	TT	TG	TT	TG	TT	TT	TT	TG	TT	TG	TG	TT	TT	TT	TG	GG	TG	TG	TT	TT	TT	TT	TG	TT	TT	TG	TG	TG	TG	TT	TT	TT	TG	TT	TT	TG	TT	TT	GG	TG	TG	TT	TT	TG	TG
chr3_11295332_C_T	3	11295332	TC	TT	TT	TC	TC	TC	TT	TC	TC	TC	CC	TC	CC	CC	CC	CC	TT	TT	TC	TT	TC	CC	TC	CC	TC	TC	CC	CC	TC	TT	TT	TC	CC	TC	TC	TC	TC	TT	TC	TC	TT	TC	TC	CC	TC	TC	CC
chr3_11296490_A_C	3	11296490	GG	GG	GG	GG	GG	GG	GG	GG	GG	GG	GG	GG	TG	GG	TG	GG	GG	GG	GG	GG	GG	GG	GG	GG	GG	GG	TT	GG	GG	GG	GG	GG	GG	GG	GG	TG	GG	GG	GG	GG	GG	GG	GG	GG	GG	GG	GG
chr3_11666874_C_T	3	11666874	CC	CC	CC	CC	CC	CC	CC	CC	CC	CC	CC	CC	CC	CC	CC	CC	CC	CC	CC	CC	CC	CC	CC	CC	CC	CC	CC	CC	CC	CC	CC	CC	CC	CC	CC	CC	TC	CC	CC	CC	CC	CC	CC	CC	CC	CC	CC
chr3_11672220_A_C	3	11672220	AA	AC	AC	AA	CC	AA	AC	AC	AA	AC	AC	AC	AC	AC	AA	AC	CC	CC	AC	CC	CC	AC	AA	CC	CC	CC	AC	AC	AC	CC	AC	AA	AC	AC	CC	AA	AC	AA	AC	AC	CC	AA	CC	AC	AC	CC	AA
chr3_11687812_G_T	3	11687812	TT	TG	TG	TT	TT	TT	TT	TG	TT	TT	TT	TT	TT	TT	TT	TT	TG	TT	TT	TG	TG	TT	TT	TT	TG	TG	TT	TT	TG	TG	TT	TT	TT	TG	TT	TT	TT	TT	TT	TT	TG	TT	TT	TT	TG	TT	TT
chr3_11702596_A_G	3	11702596	CC	CC	CC	CC	TC	CC	CC	CC	CC	CC	TC	CC	CC	TC	CC	CC	CC	CC	CC	CC	CC	TC	CC	TC	TC	CC	CC	CC	CC	CC	CC	CC	CC	CC	TC	CC	TC	CC	CC	CC	CC	CC	CC	TC	CC	TC	CC
chr3_11703031_C_T	3	11703031	AA	AA	AA	AG	AA	AG	AA	AG	AG	AG	AA	AG	AG	AG	AG	AG	AA	AA	AG	AA	AA	AG	AG	AA	AA	AA	AG	AG	AG	AA	AA	AG	AG	AG	AA	AG	AG	AG	AA	AG	AA	AG	AA	AG	AG	AA	AG
be_C_T_chr3_11739288	3	11739288	GG	GG	AG	AG	AG	GG	GG	GG	GG	GG	GG	GG	GG	AG	GG	AG	AG	GG	GG	GG	GG	GG	GG	GG	GG	GG	GG	GG	AG	AG	GG	GG	AG	GG	GG	GG	GG	GG	GG	GG	GG	GG	GG	GG	GG	GG	GG
ae_A_G_chr3_11779551	3	11779551	TT	TT	TT	TT	TT	TT	TT	TT	TT	TT	TT	TT	TT	TT	TT	TT	TT	TT	TT	TT	TT	TT	TT	TT	TT	TT	TT	TT	TT	TT	TT	TT	TT	TT	TT	TT	TT	TT	TT	TT	TT	TT	TT	TT	TT	TT	TT
lb_G_A_chr3_11820026	3	11820026	AG	GG	GG	AG	GG	AG	GG	GG	GG	AG	GG	GG	AG	GG	AG	AG	GG	GG	GG	GG	AG	GG	AG	AG	GG	AG	GG	AG	GG	GG	GG	GG	AG	GG	GG	AG	GG	GG	AG	GG	GG	AG	AG	GG	GG	GG	AG
li_A_G_chr3_12210445	3	12210445	AA	AA	AA	AA	AA	AA	AA	AA	AA	AA	AA	AA	AA	AA	AG	AG	AA	AA	AA	AA	AA	AA	AA	AA	AG	AA	AA	AG	AA	AA	AA	AA	AA	AA	AA	AA	AA	AA	AA	AA	AA	AA	AA	AA	AA	AA	AG
chr3_12256711_A_C	3	12256711	AC	AC	AC	CC	AC	CC	CC	AC	AC	AC	AC	AC	AC	AC	AC	CC	AC	CC	AC	CC	CC	AC	CC	CC	AC	AC	AC	AC	AC	AC	CC	AC	AC	AC	CC	AC	AC	CC	CC	AC	AC	AC	CC	AC	AC	CC	AC
ae_C_A_chr3_12292441	3	12292441	GG	GG	GG	GG	GG	GG	GG	TG	TG	GG	TG	TG	GG	TG	TG	GG	GG	GG	TG	GG	GG	TG	GG	GG	GG	GG	GG	GG	TG	GG	GG	TG	TG	TG	GG	GG	TG	GG	GG	TG	GG	GG	GG	TG	TG	GG	GG
lb_C_T_chr3_12303624	3	12303624	GG	GG	GG	GG	AG	GG	GG	GG	GG	GG	GG	AG	GG	GG	GG	AG	GG	AG	AG	GG	GG	GG	GG	GG	GG	GG	GG	GG	GG	GG	GG	GG	GG	GG	GG	GG	AG	GG	GG	GG	GG	GG	GG	GG	GG	GG	GG
cn_C_T_chr3_12927092	3	12927092	TT	TT	TT	TT	TT	TT	TC	TT	TT	TT	TT	CC	TT	TT	TT	TT	TT	CC	CC	TC	TT	TT	TT	TT	TT	TT	TT	TT	TT	TT	TC	TT	TT	TC	TC	TT	TT	TT	TT	TT	TC	TT	TC	TT	TT	TC	TT
chr3_13521238_C_T	3	13521238	AA	AA	AG	AG	AA	AG	AA	GG	AG	AG	AA	GG	AG	AG	AG	GG	AA	AG	GG	AA	AA	AG	AG	AA	AA	AA	AA	AG	AG	AA	AA	AG	AG	AG	AA	AG	AG	AA	AA	AG	AA	AG	AA	AG	AG	AA	AG
lb_A_G_chr3_13819964	3	13819964	AG	AG	AG	AG	GG	AG	AG	AG	AG	AG	AG	AG	AG	AG	AG	AG	GG	AG	AG	AG	GG	AG	AG	AG	AG	GG	GG	AG	AG	GG	AG	AG	AG	AG	AG	AG	AG	AG	AG	AG	AG	AG	AG	AG	AG	AG	AG
chr3_14558685_G_T	3	14558685	AC	AC	AA	AC	AC	AC	AA	AC	AA	AC	AA	AC	AC	AA	AC	CC	AC	CC	AC	AC	AA	AA	AC	AA	AA	AA	AA	CC	AA	AA	AC	AA	AA	AC	AC	AA	AC	AA	AA	AA	AC	AC	AC	AA	AA	AC	CC
chr3_14573785_A_G	3	14573785	GG	AG	GG	GG	AG	GG	GG	AG	GG	GG	GG	AG	GG	GG	GG	AG	AG	AA	AG	AG	GG	GG	GG	GG	GG	GG	GG	GG	GG	GG	AG	GG	GG	AG	AG	GG	AG	GG	GG	GG	AG	GG	AG	GG	GG	AG	GG
chr3_14579673_A_C	3	14579673	GG	GG	GG	TG	GG	TG	GG	GG	GG	TG	GG	GG	TG	GG	GG	TG	GG	GG	GG	GG	GG	GG	TG	GG	GG	GG	GG	TG	GG	GG	GG	GG	GG	GG	GG	GG	GG	GG	GG	GG	GG	TG	GG	GG	GG	GG	TG
be_G_A_chr3_15086488	3	15086488	GG	AG	AG	GG	AG	GG	GG	AA	AG	AG	AG	AG	AG	AA	AG	AG	AG	GG	AG	GG	AG	AA	GG	AA	AA	AG	AG	AG	AG	AG	GG	AG	AA	AA	AG	GG	AG	GG	AG	AA	GG	GG	AG	AA	AG	AG	GG
cn_C_T_chr3_15425566	3	15425566	TC	TC	CC	TT	CC	TT	TC	CC	TC	TC	TC	CC	TC	CC	CC	TC	CC	CC	CC	CC	CC	CC	TC	CC	CC	CC	CC	TC	CC	CC	TC	TC	CC	CC	CC	TC	CC	TC	TC	CC	CC	TC	CC	CC	CC	CC	TC
cn_C_A_chr3_15869139	3	15869139	CC	AC	AC	CC	CC	AC	AC	CC	CC	AC	CC	CC	AC	CC	CC	CC	CC	AC	CC	CC	CC	CC	CC	CC	CC	AC	AC	AC	CC	CC	CC	AC	CC	AC	CC	AC	CC	AC	AC	CC	CC	AC	CC	CC	AC	CC	AC
chr3_16341764_C_T	3	16341764	AA	AG	AA	AG	AA	AG	AA	AA	AA	AG	AA	AA	AG	AA	AA	AG	AG	AA	AA	AA	AA	AA	AA	AA	AA	AA	AA	AG	AA	AA	AA	AA	AA	AG	AA	AA	AA	AA	AA	AG	AA	AG	AA	AA	AA	AA	AG
chr3_16341944_A_C	3	16341944	AA	AA	AA	AC	AA	AC	AA	AA	AA	AC	AA	AA	AC	AA	AA	AC	AA	AA	AA	AA	AA	AA	AA	AA	AA	AA	AA	AC	AA	AA	AA	AA	AA	AA	AA	AA	AA	AA	AA	AA	AA	AC	AA	AA	AA	AA	AC
chr3_16344837_A_G	3	16344837	GG	AG	GG	AG	AG	AG	AG	GG	GG	AG	GG	AG	AA	GG	GG	AG	AG	AA	AG	AG	GG	GG	GG	GG	GG	GG	AG	AG	GG	GG	AG	GG	GG	AG	AG	GG	AG	GG	GG	AG	AG	AG	AG	GG	GG	AG	AG
chr3_16378142_A_G	3	16378142	TT	TC	TC	TC	TC	TC	TT	CC	TC	CC	TC	TC	TC	CC	TC	CC	CC	TT	TC	TC	TC	TC	TT	TT	TC	TC	TT	CC	CC	TC	TT	TC	TC	CC	TT	TC	TC	TT	TT	CC	TC	CC	TT	TC	CC	TT	TC
chr3_16381418_A_G	3	16381418	TC	CC	TC	CC	TC	CC	CC	TT	TC	TC	TC	TC	CC	TT	TT	TC	TC	CC	TC	TC	TC	TC	CC	CC	TC	TC	CC	TC	TT	TC	CC	TC	TC	TC	CC	TC	TC	CC	CC	TC	TC	TC	CC	TC	TT	CC	TC
chr3_16420484_C_T	3	16420484	CC	CC	TC	CC	TT	CC	CC	TT	TC	CC	CC	TC	CC	TC	CC	TC	TC	CC	TC	TC	TC	TC	CC	CC	CC	TC	CC	CC	TT	TC	CC	TC	TC	TC	CC	TC	TC	CC	CC	TC	TC	CC	CC	TC	TT	CC	CC
chr3_16431576_A_C	3	16431576	AA	AA	AC	AA	AC	AA	AA	CC	AC	AA	AA	AC	AA	AC	AA	AC	AC	AA	AC	AC	AC	AC	AA	AA	AA	AC	AA	AC	CC	AC	AA	AC	AC	AC	AA	AA	AC	AA	AA	AC	AC	AA	AA	AC	CC	AA	AA
chr3_16437361_A_C	3	16437361	AC	AC	AC	AC	CC	AC	AC	CC	CC	AA	CC	AC	AA	CC	AA	AC	AC	AA	AC	AC	AC	AC	AC	AA	AA	AC	AA	AC	CC	AC	AC	CC	AC	AC	AA	CC	AC	AC	AC	AC	AC	AA	AA	AC	CC	AA	AA
chr3_16569205_C_T	3	16569205	GG	AG	AG	GG	GG	GG	GG	GG	GG	GG	GG	AG	GG	GG	GG	GG	AG	AA	AG	AG	AG	AG	GG	AA	AA	AG	AG	GG	GG	AG	AG	GG	AG	AG	AA	GG	AG	AG	AG	AG	AG	AG	AA	AG	GG	AA	GG
chr3_16593567_A_G	3	16593567	TC	TC	TC	TC	CC	TC	TC	TC	TT	CC	TC	TC	CC	TC	CC	CC	TC	CC	TC	TC	TC	TC	TT	CC	CC	TC	CC	CC	TT	TC	TC	TT	TC	TC	CC	TC	TC	TC	TC	TC	TC	CC	CC	TC	TT	CC	CC
chr3_16596965_A_G	3	16596965	GG	GG	AG	GG	GG	GG	GG	GG	GG	GG	GG	GG	GG	GG	GG	GG	GG	GG	GG	GG	AG	AG	GG	AG	AG	AG	GG	GG	GG	AG	GG	GG	AG	GG	AG	GG	GG	GG	AG	GG	GG	GG	AG	AG	GG	AG	GG
chr3_16717391_C_T	3	16717391	TT	TT	TT	TC	TC	TC	TT	TT	TT	TC	TT	TC	CC	TT	TT	TC	TT	CC	TC	TC	TT	TT	TC	TT	TT	TT	TC	TC	TT	TT	TC	TT	TT	TT	TC	TT	TT	TT	TT	TT	TC	TC	TC	TT	TT	TC	TC
chr3_16721456_A_G	3	16721456	TT	TT	TT	TC	TC	TC	TT	TC	TC	CC	TT	CC	CC	TC	TT	TC	TT	CC	CC	TC	TT	TC	TC	TT	TC	TT	CC	TC	TC	TT	TC	TC	TC	TC	TC	TT	CC	TC	TT	CC	TC	TC	TC	TC	TC	TC	TC
chr3_16863619_A_G	3	16863619	CC	CC	CC	CC	CC	CC	CC	CC	CC	CC	CC	CC	CC	CC	CC	CC	CC	CC	CC	CC	CC	CC	CC	CC	CC	CC	CC	CC	CC	CC	CC	CC	CC	CC	CC	CC	TC	CC	CC	CC	CC	CC	CC	CC	CC	CC	CC
chr3_16939028_A_G	3	16939028	CC	CC	CC	CC	CC	CC	CC	CC	CC	CC	CC	CC	CC	CC	CC	CC	CC	TT	CC	CC	CC	CC	TC	TT	CC	CC	TC	CC	CC	CC	CC	CC	CC	CC	TT	CC	TC	TC	CC	CC	CC	CC	TT	CC	CC	TT	CC
chr3_16945908_A_G	3	16945908	AG	AA	AA	AA	AG	AA	AA	AA	AA	AA	AA	AA	AA	AA	AG	AA	AA	AA	AA	AA	AA	AA	AA	AA	AA	AA	AA	AA	AA	AA	AA	AA	AA	AA	AA	AG	AA	AA	AA	AA	AA	AG	AA	AA	AA	AA	AG
chr3_16946190_A_G	3	16946190	AG	AG	AA	AG	AA	AG	AG	AA	AG	AA	AG	AA	AG	AA	AA	AA	AA	AA	AA	AA	AA	AA	AG	AA	AA	AA	AG	AA	AA	AA	AG	AG	AA	AA	AA	AG	AA	AG	AG	AA	AA	AA	AA	AA	AA	AA	AA
chr3_16951631_A_G	3	16951631	GG	AG	AG	GG	AG	GG	GG	AG	AG	AG	GG	AG	AG	AG	AG	GG	AA	GG	AG	AG	AG	AG	GG	GG	AG	AG	AG	AG	AA	AG	GG	AG	AG	AA	GG	AG	AG	GG	GG	AG	AG	AG	GG	AG	AA	GG	GG
chr3_16980757_C_T	3	16980757	TC	TT	TC	TC	TC	TC	TC	TC	TC	CC	TT	CC	CC	TC	CC	TC	TT	CC	CC	TC	TC	CC	TC	CC	CC	TC	CC	TC	TC	TC	TC	TC	CC	TC	CC	TC	CC	TT	TC	CC	TC	CC	CC	CC	TC	CC	CC
ae_G_T_chr3_17134310	3	17134310	TT	TT	TT	TG	TT	TG	TG	TT	TT	TG	TT	TG	TG	TT	TT	TG	TT	GG	TG	TG	TT	TT	TG	TT	TT	TT	TT	TG	TT	TT	TG	TT	TT	TT	TG	TT	TG	TT	TT	TT	TG	TT	TG	TT	TT	TG	TG
lb_G_T_chr3_17142621	3	17142621	TG	GG	GG	GG	GG	GG	GG	GG	GG	GG	GG	GG	GG	GG	TG	GG	GG	GG	GG	GG	GG	GG	GG	GG	GG	GG	GG	GG	GG	GG	GG	GG	GG	GG	GG	GG	GG	GG	GG	GG	GG	TG	GG	GG	GG	GG	TG
chr3_17166683_A_G	3	17166683	AG	GG	AA	GG	AG	GG	AG	AG	GG	GG	GG	AG	GG	GG	AG	AG	AG	AA	AG	AA	AA	AG	GG	AA	AG	AA	GG	GG	AG	AA	AG	GG	AG	GG	AA	GG	AG	AG	AG	GG	AA	AA	AA	AG	AG	AA	AG
chr3_17167779_A_G	3	17167779	GG	AG	AA	AG	GG	AG	GG	GG	AG	GG	GG	GG	AG	GG	GG	GG	AA	GG	GG	AG	AA	AA	AG	AA	AG	AA	AG	AG	AA	AA	GG	AG	AA	AG	AG	AG	GG	GG	AA	GG	AG	GG	AG	AA	AA	AG	GG
chr3_17213328_C_T	3	17213328	TC	TT	TT	TC	TT	TC	TC	TT	TT	TC	TC	TT	TC	CC	CC	TC	TT	TT	TT	TT	TT	TT	TC	TT	TT	TT	TC	TC	TT	TT	TT	TT	TT	TT	TT	TT	CC	TT	TT	CC	TT	CC	TT	TT	TT	TT	CC
chr3_17217402_G_T	3	17217402	TG	TT	TT	TT	TG	TT	TG	GG	TG	TT	TG	GG	TG	GG	GG	TG	TT	GG	GG	TG	TT	TG	TT	TT	TT	TT	TG	TT	TG	TT	TG	TG	TG	TG	TG	TT	GG	TG	TT	GG	TG	GG	TG	TG	TG	TG	TG
chr3_17270399_C_T	3	17270399	AA	AA	AG	AA	AA	AA	AA	AA	AA	AA	AA	AA	AA	AA	AA	AA	AG	AA	AA	AG	AG	AA	AA	AA	AA	AG	AA	AA	AG	AG	AA	AA	AA	AA	AA	GG	AA	AA	AA	AA	AG	AA	AA	AA	AG	AA	AA
chr3_17273727_A_G	3	17273727	TT	TT	TT	TT	TT	TT	TC	TT	TT	TT	TT	TT	TT	TT	TT	TT	TT	TT	TT	TT	TT	TT	TT	TT	TT	TT	TT	TT	TT	TT	TT	TT	TT	TT	TT	TT	TC	TT	TT	TC	TT	TT	TT	TT	TT	TT	TT
chr3_17300633_C_T	3	17300633	AG	AA	AA	AA	AA	AA	AA	AG	AG	AA	AA	GG	AA	AG	GG	AA	AA	GG	GG	AG	AA	AG	AA	AA	AA	AA	AA	AA	AG	AA	AG	AG	AG	AG	AG	AA	GG	AA	AA	GG	AG	AA	AG	AG	AG	AG	AG
chr3_17488429_C_T	3	17488429	CC	CC	CC	CC	CC	CC	CC	CC	CC	CC	CC	TC	CC	CC	CC	CC	CC	TT	TC	TC	CC	CC	CC	CC	CC	CC	CC	CC	CC	CC	TC	CC	CC	CC	TC	CC	CC	CC	CC	CC	TC	TT	TC	CC	CC	TC	CC
chr3_17511365_A_G	3	17511365	GG	AG	AG	GG	AG	GG	AG	GG	GG	GG	AG	GG	GG	AG	GG	GG	AA	GG	GG	AG	AG	GG	GG	AG	GG	AG	GG	AG	AG	AG	GG	GG	GG	AG	GG	AA	GG	AG	GG	GG	AG	GG	GG	GG	AG	GG	GG
chr3_17800427_A_G	3	17800427	CC	CC	CC	TC	CC	TC	CC	TC	TC	TT	CC	TC	TC	TC	CC	TC	CC	CC	TC	CC	CC	TC	TC	CC	CC	CC	CC	CC	TC	CC	CC	TC	TC	TC	CC	CC	TC	CC	CC	TC	CC	TC	CC	TC	TC	CC	TC
chr3_17820622_C_T	3	17820622	TT	TT	TC	TT	TC	TT	TT	TT	TT	TT	TT	TT	TT	TT	TT	TT	TT	TT	TT	TT	TC	TC	TT	TC	TC	TC	TT	TT	TT	TC	TT	TT	TC	TT	TC	TT	TT	TT	TC	TT	TT	TT	TC	TC	TT	TC	TT
chr3_17878823_A_G	3	17878823	TT	TC	TT	TT	TT	TT	TT	TT	TT	TT	TC	TT	TC	TC	TT	TT	TC	TT	TT	TT	TT	TT	TT	TT	TC	TT	TC	TC	TT	TT	TT	TT	TT	TC	TT	TT	TT	TT	TT	TT	TT	TT	TT	TT	TT	TT	TT
chr3_17878951_G_T	3	17878951	GG	GG	GG	TG	GG	TG	GG	GG	GG	TG	GG	GG	TG	GG	GG	TG	GG	GG	GG	GG	GG	GG	GG	GG	GG	GG	GG	GG	GG	GG	GG	GG	GG	GG	GG	GG	GG	GG	GG	GG	GG	GG	GG	GG	GG	GG	TG
chr3_17882474_A_G	3	17882474	GG	GG	GG	AG	GG	AG	GG	GG	GG	AG	GG	GG	AG	GG	GG	AG	GG	GG	GG	GG	GG	GG	GG	GG	GG	GG	GG	GG	GG	GG	GG	GG	GG	GG	GG	GG	GG	GG	GG	GG	GG	GG	GG	GG	GG	GG	AG
chr3_17935812_C_T	3	17935812	AA	AA	AG	AA	AA	AA	AA	AA	AA	AA	AG	AA	AA	AG	AG	AA	AG	AA	AA	AG	AG	AG	AA	AG	AA	AG	AG	AA	AG	AG	AA	AA	AA	AG	AA	AG	AA	AA	AA	AA	AG	AG	AA	AA	AG	AA	AA
chr3_17947210_A_G	3	17947210	GG	GG	GG	GG	GG	GG	GG	GG	GG	GG	GG	GG	GG	GG	GG	GG	GG	GG	GG	GG	GG	GG	GG	GG	GG	GG	GG	GG	GG	GG	GG	GG	GG	GG	GG	GG	AG	GG	GG	GG	GG	GG	GG	GG	GG	GG	GG
chr3_17955706_C_T	3	17955706	CC	CC	CC	CC	CC	CC	CC	CC	CC	CC	CC	CC	CC	CC	CC	CC	CC	TC	CC	CC	CC	TC	CC	CC	TC	CC	CC	CC	CC	CC	CC	CC	CC	CC	CC	CC	CC	CC	CC	CC	CC	CC	TC	TC	CC	CC	CC
chr3_17985343_A_G	3	17985343	AG	AG	AG	AA	AG	AA	AA	AG	AA	AG	AG	AG	AG	GG	AG	GG	AG	GG	AG	AG	AG	GG	AA	AG	AG	AG	GG	AG	AA	AG	AG	AA	AG	GG	GG	AA	AG	AG	AG	AA	AG	AG	GG	AG	AA	GG	AG
SNP1219_191	3	18008999	GG	GG	AG	GG	GG	GG	GG	GG	GG	GG	AG	AG	GG	AG	GG	GG	GG	AG	AG	AG	AG	GG	GG	AG	GG	AG	GG	GG	GG	AG	AG	GG	AG	GG	AA	GG	GG	GG	AG	GG	AG	GG	AG	GG	GG	AA	GG
chr3_18009357_A_G	3	18009357	AG	AG	GG	AG	AG	AG	AG	AG	AG	GG	GG	GG	GG	GG	GG	AG	GG	AG	GG	GG	GG	AG	AG	GG	AG	GG	GG	AG	GG	GG	AG	AG	GG	GG	GG	AG	AG	AA	AG	GG	GG	AG	AG	AG	GG	GG	GG
ae_G_A_chr3_18083815	3	18083815	GG	GG	AG	AG	GG	AG	GG	GG	GG	AG	AG	GG	AA	AG	AG	AG	AG	GG	GG	AG	AG	AA	GG	GG	GG	AG	AA	AG	AG	AG	GG	GG	GG	AG	GG	AG	GG	GG	GG	AG	AG	AG	GG	GG	AG	GG	AG
cn_C_T_chr3_18111320	3	18111320	GG	AG	AG	AG	GG	GG	AG	AG	GG	AG	AG	GG	AG	GG	AG	AG	AG	GG	GG	AG	AG	GG	GG	GG	AG	AG	GG	GG	AG	AG	GG	GG	GG	AG	GG	AG	GG	GG	GG	GG	AG	AG	GG	GG	AG	GG	AG
lb_C_T_chr3_18112183	3	18112183	GG	GG	GG	GG	GG	GG	GG	GG	GG	GG	GG	GG	GG	GG	GG	GG	GG	GG	GG	GG	GG	GG	GG	GG	GG	GG	GG	GG	GG	GG	GG	GG	GG	GG	GG	GG	GG	GG	GG	GG	GG	GG	GG	GG	GG	GG	GG
chr3_18349893_C_T	3	18349893	TC	TT	TC	TT	TC	TT	TC	CC	TC	TT	CC	CC	TC	CC	TC	CC	TC	CC	CC	TC	TC	CC	TC	CC	TC	TC	CC	TC	TC	TC	TC	TC	CC	TC	CC	TC	CC	TC	TC	TC	TC	TC	CC	CC	TC	CC	TC
chr3_18356034_A_G	3	18356034	CC	CC	CC	CC	TC	CC	TC	TC	CC	CC	CC	CC	TC	TC	CC	TT	CC	TC	CC	CC	CC	TT	CC	CC	TC	CC	TT	TC	CC	CC	CC	CC	CC	TC	CC	CC	TC	TC	CC	CC	CC	TC	TC	TC	CC	CC	CC
chr3_18405199_A_G	3	18405199	GG	GG	AG	GG	GG	GG	GG	GG	GG	GG	GG	GG	GG	GG	GG	GG	AG	GG	GG	AG	AG	GG	GG	GG	GG	AG	GG	GG	AG	AG	GG	GG	GG	GG	GG	GG	GG	GG	GG	GG	AG	GG	GG	GG	AG	GG	GG
chr3_18408810_C_T	3	18408810	CC	CC	TC	TC	TT	TC	CC	TT	TC	TT	TC	TT	TC	TT	TC	TC	CC	TC	TT	TC	TC	TC	TC	TT	CC	TC	TC	TC	TC	TC	TC	TC	TT	TC	TT	CC	TT	TC	TC	TC	TC	TC	TC	TC	TC	TT	TC
be_T_C_chr3_18441972	3	18441972	AA	AA	AG	AA	AG	AA	AA	AA	AA	AA	AG	AG	AA	AG	AA	AA	AA	AG	AG	AG	AG	AA	AA	AG	AA	AG	AA	AA	AA	AG	AG	AA	AG	AA	AG	AA	AA	AA	AG	AA	AG	AA	AG	AA	AA	AG	AA
chr3_18452444_A_G	3	18452444	TT	TT	TT	TT	TT	TT	TT	TT	TT	TT	TT	TT	TT	TT	TT	TT	TT	TT	TT	TT	TT	TT	TT	TT	TT	TT	TT	TT	TT	TT	TT	TT	TT	TT	TT	TT	TT	TT	TT	TT	TT	TT	TT	TT	TT	TT	TT
chr3_18460170_C_T	3	18460170	GG	AG	GG	AG	GG	AG	AG	GG	GG	AG	GG	GG	AG	AG	AG	AG	GG	AG	GG	GG	GG	AA	GG	GG	AG	GG	AG	AG	GG	GG	GG	GG	GG	AA	GG	GG	GG	GG	GG	GG	GG	AA	AG	AG	GG	GG	AG
chr3_18461496_C_T	3	18461496	CC	CC	TC	TC	TT	TT	TT	TT	TC	TC	TC	TT	TC	TT	CC	TT	TC	TT	TT	TC	TC	TT	TT	TT	TC	TC	TC	TC	TC	TC	TT	TT	TT	TT	TT	CC	TT	TT	TT	TT	TC	TT	TT	TT	TC	TT	TC
ae_G_A_chr3_18510549	3	18510549	CC	CC	TC	CC	TT	TT	TC	TC	CC	CC	TC	TC	CC	TC	CC	TT	CC	TC	TC	TC	TC	CC	TC	TC	CC	TC	CC	CC	CC	TC	TT	TC	TC	CC	TT	CC	CC	TT	TT	CC	TC	TC	TC	CC	CC	TT	CC
chr3_18524367_A_G	3	18524367	AA	AG	AG	AG	AG	GG	AA	AG	AG	AG	AG	GG	GG	AG	AG	AG	AA	AG	GG	AG	AG	AA	GG	GG	AG	AG	AG	AA	AG	AG	GG	GG	GG	AG	GG	AA	AG	AG	GG	AG	AG	AA	AG	AG	AG	GG	AG
chr3_18907324_A_G	3	18907324	AG	AG	AA	AG	AA	AA	AA	AA	AG	AA	AG	AA	AA	AA	AA	AA	AA	AA	AA	AA	AA	AA	AA	AA	AA	AA	AA	AG	AA	AA	AA	AA	AA	AA	AA	GG	AA	AA	AA	AA	AA	AA	AA	AA	AA	AA	AA
chr3_18917037_A_G	3	18917037	GG	GG	AG	GG	GG	GG	AG	GG	GG	GG	GG	GG	AG	GG	GG	GG	AA	GG	GG	AG	AG	GG	GG	GG	AG	AG	AG	GG	AG	AG	GG	GG	GG	GG	GG	GG	GG	GG	GG	AG	AG	GG	GG	GG	AG	GG	GG
chr3_18936610_C_T	3	18936610	GG	AG	AG	GG	AG	AG	GG	GG	GG	GG	AG	AG	GG	AG	GG	AG	AG	AG	AG	AG	AG	GG	AG	AG	GG	AG	GG	GG	GG	AG	AA	AG	AG	AG	AA	GG	GG	AG	AA	GG	AG	AG	AG	GG	GG	AA	GG
chr3_18944025_C_T	3	18944025	GG	GG	GG	GG	GG	GG	GG	GG	GG	GG	GG	GG	GG	GG	GG	GG	GG	AG	GG	GG	GG	AG	GG	GG	AG	GG	GG	GG	GG	GG	GG	GG	GG	GG	GG	GG	GG	GG	GG	AG	GG	GG	AG	AA	GG	GG	GG
chr3_19070804_A_C	3	19070804	TG	GG	TG	GG	GG	GG	TT	GG	GG	TG	TG	GG	TG	GG	TG	GG	TT	TG	GG	TG	TG	TG	GG	GG	TT	TG	TG	GG	TG	TG	GG	GG	GG	GG	GG	TG	TG	GG	GG	TG	TG	TG	TG	TG	TG	GG	TG
chr3_19088266_G_T	3	19088266	TG	TT	TT	TT	TT	TT	TT	TT	TT	TG	TT	TT	TG	TT	TG	TT	TT	TT	TT	TT	TT	TT	TT	TT	TG	TT	TG	TT	TT	TT	TT	TT	TT	TT	TT	TT	TT	TT	TT	TT	TT	TT	TT	TT	TT	TT	TG
chr3_19132857_C_T	3	19132857	CC	CC	TC	CC	TC	CC	TC	TC	CC	CC	CC	CC	CC	CC	CC	TC	TC	CC	CC	TC	TC	CC	CC	CC	CC	TC	CC	CC	TC	TC	CC	CC	CC	CC	CC	CC	CC	TC	CC	CC	TC	CC	CC	CC	TC	CC	CC
chr3_19135995_G_T	3	19135995	AC	CC	AC	AC	AC	AC	AC	AC	CC	AA	CC	CC	AA	AC	AC	AC	AC	CC	CC	AC	AC	AC	CC	CC	AC	AC	AA	AC	AC	AC	CC	CC	CC	AC	CC	CC	CC	AC	CC	CC	AC	CC	CC	CC	AC	CC	AA
chr3_19137319_G_T	3	19137319	TT	TT	TT	TT	TT	TT	TT	TT	TT	TT	TT	TT	TT	TT	TT	TT	TT	TT	TT	TT	TT	TT	TT	TT	TT	TT	TT	TT	TT	TT	TT	TT	TT	TT	TT	TT	TT	TT	TT	TT	TT	TT	TT	TT	TT	TT	TT
chr3_19174055_C_T	3	19174055	CC	CC	CC	CC	CC	CC	CC	TC	TC	CC	CC	TC	CC	CC	CC	CC	CC	TC	TC	CC	CC	TC	TC	TC	TC	CC	CC	CC	TC	CC	CC	TC	TC	CC	CC	CC	TC	CC	CC	TC	CC	CC	TC	TT	TC	CC	CC
chr3_19176311_A_C	3	19176311	AC	CC	AC	AC	AC	AC	AC	AC	CC	AA	CC	CC	AA	CC	AC	AC	AC	CC	CC	AC	AC	CC	CC	CC	AC	AC	AC	CC	AC	AC	CC	CC	CC	CC	CC	CC	CC	AC	CC	CC	AC	CC	CC	CC	AC	CC	AA
chr3_19195612_A_G	3	19195612	CC	CC	CC	CC	CC	CC	CC	CC	CC	CC	CC	CC	CC	CC	CC	CC	CC	CC	CC	CC	CC	CC	CC	CC	CC	CC	CC	CC	CC	CC	CC	CC	CC	CC	CC	CC	CC	CC	CC	CC	CC	CC	CC	CC	CC	CC	CC
chr3_19209269_A_C	3	19209269	TG	GG	TG	TG	TG	TG	TG	TT	TG	TT	GG	TT	TT	GG	TG	TG	TG	TT	TT	TT	TG	TG	TG	TG	TT	TG	TG	GG	TT	TG	TG	TG	TG	GG	TG	GG	TT	TG	GG	TT	TT	TG	TG	TT	TT	TG	TT
chr3_19235239_A_G	3	19235239	GG	GG	GG	GG	GG	GG	GG	GG	GG	GG	GG	GG	GG	GG	AG	GG	GG	GG	GG	GG	GG	GG	GG	GG	GG	GG	GG	GG	GG	GG	GG	GG	GG	GG	GG	GG	GG	GG	GG	GG	GG	GG	GG	GG	GG	GG	GG
chr3_19236009_C_T	3	19236009	GG	GG	GG	GG	GG	GG	GG	GG	GG	GG	GG	GG	GG	GG	GG	GG	GG	GG	GG	GG	GG	GG	GG	GG	GG	GG	GG	GG	GG	GG	GG	GG	GG	GG	GG	GG	GG	GG	GG	GG	GG	GG	GG	GG	GG	GG	GG
chr3_19265041_C_T	3	19265041	GG	GG	GG	GG	GG	GG	GG	GG	GG	GG	GG	GG	GG	GG	GG	GG	GG	GG	GG	GG	GG	GG	GG	GG	GG	GG	GG	GG	GG	GG	GG	GG	GG	GG	GG	GG	GG	GG	GG	GG	GG	GG	GG	GG	GG	GG	GG
chr3_19281512_A_C	3	19281512	GG	GG	TG	GG	GG	GG	TG	GG	GG	GG	GG	GG	GG	GG	GG	GG	TG	GG	GG	TG	TG	GG	GG	GG	GG	TG	GG	GG	TG	TG	GG	GG	GG	GG	GG	GG	GG	GG	GG	GG	TG	GG	GG	GG	TG	GG	GG
chr3_19286107_A_G	3	19286107	GG	GG	GG	GG	GG	GG	GG	GG	GG	GG	GG	GG	GG	GG	GG	GG	GG	GG	GG	GG	GG	GG	GG	GG	GG	GG	GG	GG	GG	GG	GG	GG	GG	GG	GG	GG	GG	GG	GG	GG	GG	GG	GG	GG	GG	GG	GG
chr4_random_307_G_T	4	307	AA	AC	CC	AA	AC	CC	CC	CC	AA	CC	AA	AA	AA	AC	AC	AA	AC	CC	AC	AC	CC	AC	AC	AC	CC	AC	AC	AA	CC	CC	CC	AA	AC	AC	CC	CC	CC	CC	CC	AC	AC	AC	AA	AC	AC	AA	AC
chr4_14941_A_G	4	14941	TC	CC	CC	CC	CC	CC	CC	CC	CC	CC	CC	CC	CC	CC	TC	CC	CC	CC	CC	CC	CC	CC	TC	CC	CC	CC	CC	CC	CC	CC	CC	CC	CC	CC	CC	CC	TC	CC	CC	CC	CC	TC	CC	CC	CC	CC	CC
chr4_random_20988_A_G	4	20988	AA	AA	AA	AA	AA	AA	AA	AG	AA	AA	AA	AA	AA	AA	AA	AA	AA	AA	AA	AA	AA	AA	AA	AA	AA	AA	AA	AA	AA	GG	AA	AA	AA	AA	GG	AA	AA	AA	AA	AA	AA	AA	AA	AA	AA	AA	AA
chr4_random_21475_A_G	4	21475	GG	GG	GG	GG	GG	GG	GG	AG	GG	GG	GG	GG	GG	AG	GG	GG	GG	AA	GG	GG	GG	GG	GG	GG	AG	GG	GG	GG	GG	GG	AG	GG	GG	GG	GG	GG	AG	GG	GG	GG	GG	AG	GG	GG	GG	GG	GG
chr4_random_22019_C_T	4	22019	AG	AG	AG	AG	AG	AG	AG	AA	AG	AG	AG	AG	AG	AG	AG	AG	AG	AG	AG	AG	AG	AG	AG	AG	AG	AG	AG	AG	AG	AA	AG	AG	AG	AG	AA	AG	AG	AG	AG	AG	AG	AG	AG	AG	AG	AG	AG
chr4_random_22683_G_T	4	22683	GG	TG	TT	GG	TG	TT	TT	TG	GG	TT	GG	GG	GG	TG	GG	GG	GG	TT	GG	GG	TT	TG	GG	TG	TT	TG	TG	GG	TT	TT	TT	GG	GG	TG	TT	TT	TG	TT	TT	TG	GG	TG	GG	GG	TG	GG	GG
ae_T_C_chr4_random_22936	4	22936	TT	TC	CC	TT	TC	CC	CC	TC	TT	CC	TT	TT	TT	TC	TT	TT	TT	CC	TT	TT	CC	TC	TT	TC	CC	TC	TC	TT	CC	CC	CC	TT	TT	TC	CC	CC	TC	CC	CC	TC	TT	TC	TT	TT	TC	TT	TT
be_C_A_chr4_random_23420	4	23420	CC	CC	CC	CC	CC	CC	CC	AC	CC	CC	CC	CC	CC	CC	CC	CC	CC	CC	CC	CC	CC	CC	CC	CC	CC	CC	CC	CC	CC	CC	CC	CC	CC	CC	CC	CC	CC	CC	CC	CC	CC	CC	CC	CC	CC	CC	CC
lb_C_T_chr4_random_37346	4	37346	GG	GG	AG	GG	AG	GG	AG	GG	GG	GG	GG	GG	GG	AG	GG	GG	GG	AA	GG	GG	GG	AG	GG	AG	AG	AG	AG	GG	GG	GG	AA	GG	GG	AG	GG	AG	AG	AG	AG	AG	GG	AG	GG	GG	AG	GG	GG
li_T_C_chr4_random_46961	4	46961	TT	TT	TT	TT	TT	TT	TT	TT	TT	TT	TT	TT	TT	TT	TT	TT	TT	TT	TT	TT	TT	TT	TT	TT	TT	TT	TT	TT	TT	TT	TT	TT	TT	TT	TT	TT	TT	TT	TT	TT	TT	TT	TT	TT	TT	TT	TT
chr4_52836_C_T	4	52836	AA	AA	AG	AA	AG	AA	AA	AG	AG	AA	AA	AA	AG	AG	AA	GG	AA	GG	GG	AG	AG	AG	AA	AA	AG	AG	AA	AA	AA	AG	AG	AA	AG	AA	AG	AG	AA	AA	AG	AA	GG	AG	GG	AG	AA	AA	AG
lb_G_A_chr4_random_56068	4	56068	AG	AG	AA	AG	AG	AA	AA	AA	AG	AA	AG	AG	AG	AG	AA	AG	AG	AG	AA	AA	AA	AA	AG	AA	AG	AG	AG	AG	AA	AA	AA	AG	AG	AG	AA	AA	AG	AA	AA	AG	AA	AG	AG	AA	AA	AG	AG
chr4_random_59663_A_G	4	59663	GG	AG	AG	GG	GG	AG	GG	GG	GG	AG	GG	GG	GG	AG	GG	GG	GG	GG	GG	GG	AG	GG	GG	GG	AG	GG	GG	GG	AG	GG	AG	GG	GG	GG	GG	AG	GG	GG	GG	GG	GG	AG	GG	GG	AG	GG	GG
chr4_random_63681_A_C	4	63681	TT	TG	GG	TT	TT	GG	GG	GG	TT	GG	TG	TG	TT	TG	GG	TT	TG	GG	GG	GG	GG	GG	TG	GG	GG	TG	TG	TT	GG	GG	GG	TT	TG	TG	GG	GG	TG	GG	GG	TG	GG	TG	TT	GG	GG	TG	TG
chr4_random_63774_A_G	4	63774	GG	AG	AG	GG	GG	AG	GG	GG	GG	AG	GG	GG	GG	AG	GG	GG	GG	GG	GG	GG	AG	GG	GG	GG	AG	GG	GG	GG	AG	GG	GG	GG	GG	GG	GG	AG	AG	GG	GG	GG	GG	GG	GG	GG	GG	GG	GG
chr4_random_64108_A_G	4	64108	AA	AA	AG	AA	AA	AG	GG	GG	AA	AG	AG	AG	AA	AA	GG	AA	AG	AA	AG	AG	AA	GG	AG	GG	AA	AG	AG	AA	AG	GG	AG	AA	AG	AG	AA	AG	AA	GG	AG	AG	AG	AA	AA	AG	AG	AG	AG
chr4_random_64611_A_C	4	64611	AA	AA	AC	AA	AA	AC	CC	CC	AA	AC	AC	AC	AA	AA	CC	AA	AC	CC	AC	AC	AA	CC	AC	CC	AC	AC	AC	AA	AC	CC	AC	AA	AC	AC	AC	AC	AA	CC	AC	AC	AC	AA	AA	AC	AC	AC	AC
chr4_random_65204_A_G	4	65204	GG	GG	AG	GG	GG	GG	GG	GG	GG	GG	GG	GG	GG	AG	GG	GG	GG	GG	GG	GG	AG	GG	GG	GG	AG	GG	GG	GG	GG	GG	GG	GG	GG	GG	GG	GG	AG	GG	GG	GG	GG	GG	GG	GG	GG	GG	GG
chr4_67599_A_G	4	67599	AA	AA	AG	AA	AG	AA	AA	AG	AG	AA	AA	AA	AG	AG	AA	GG	AA	GG	GG	AG	AG	AG	AA	AA	AG	AG	AA	AA	AA	AG	AG	AA	AG	AA	AG	AG	AA	AA	AG	AA	GG	AG	GG	AG	AA	AA	AG
chr4_random_71556_C_T	4	71556	TT	TT	TC	TT	TT	TT	TT	TT	TT	TT	TT	TT	TT	TC	TT	TT	TT	CC	TC	TC	CC	TT	TT	TT	CC	TT	TT	TT	TT	TT	TT	TT	TT	TT	CC	TT	CC	TT	TC	TT	TC	TT	TT	TC	TT	TT	TT
chr4_86862_A_G	4	86862	TC	TC	TC	CC	TC	TC	TC	CC	CC	TC	TC	TC	CC	TC	TC	CC	CC	TT	TT	TT	TC	TC	CC	TT	TC	TT	CC	CC	TC	CC	TC	CC	TT	TC	TT	CC	CC	TC	TC	CC	TT	CC	TT	TC	TC	TC	CC
chr4_159550_A_G	4	159550	GG	GG	AG	AG	AG	AG	AG	AG	AA	GG	AG	AG	GG	GG	GG	AA	GG	GG	GG	GG	AG	AG	GG	GG	AG	GG	AG	AG	GG	AA	GG	AA	GG	GG	GG	AA	AG	GG	AG	AA	GG	AG	GG	AG	GG	AG	GG
chr4_165191_C_T	4	165191	CC	CC	TC	TC	TC	TC	TC	CC	TT	CC	CC	TC	CC	CC	CC	TT	CC	CC	CC	CC	TC	CC	CC	CC	TC	CC	TC	CC	CC	TT	CC	TC	CC	CC	CC	TT	TC	CC	TC	TC	CC	TC	CC	TC	CC	TC	CC
chr4_178635_A_G	4	178635	TC	TC	TC	TT	TC	TC	TC	TT	TT	TC	TC	TC	TT	TC	TC	TT	TT	TT	TT	TC	TT	TT	TT	CC	TT	TC	TT	TT	TC	TT	TT	TT	TC	TC	TC	TT	TT	TC	TT	TT	TT	TT	TT	TC	TC	TC	TT
chr4_182226_G_T	4	182226	GG	GG	GG	GG	GG	GG	GG	GG	GG	GG	GG	GG	GG	GG	GG	GG	GG	TT	TT	TG	TG	TG	GG	GG	TG	TG	GG	GG	GG	GG	TG	GG	TG	GG	TG	GG	GG	GG	TG	GG	TT	GG	TT	GG	GG	GG	GG
chr4_359553_C_T	4	359553	TC	CC	CC	CC	CC	CC	CC	CC	CC	TC	CC	CC	TC	CC	TC	TC	CC	CC	CC	CC	CC	CC	TT	CC	CC	CC	TC	CC	CC	CC	CC	CC	CC	TC	CC	CC	TT	TC	CC	CC	CC	TC	CC	TC	CC	CC	TC
chr4_409728_C_T	4	409728	TC	TT	TT	TT	TT	TT	TT	TT	TT	TT	TT	TT	TT	TT	TC	TT	TT	TT	TT	TT	TT	TT	TC	TT	TT	TT	TT	TT	TT	TT	TT	TT	TT	TT	TT	TT	TC	TT	TT	TT	TT	TC	TT	TT	TT	TT	TT
chr4_455359_A_C	4	455359	TG	TT	TT	TG	TT	TT	TG	TG	TG	TG	TT	TG	TG	TT	TG	TT	TT	GG	GG	TG	GG	TG	GG	TT	GG	TG	TG	GG	TT	GG	TT	TG	TG	TG	TG	TG	TG	TG	GG	TT	GG	TG	GG	TG	TT	TG	TG
chr4_475837_C_T	4	475837	CC	TC	CC	TC	CC	TC	TC	TC	TT	CC	CC	CC	TC	TC	CC	CC	TT	TC	TT	TC	TT	TC	CC	CC	TT	TC	TC	TC	TC	TT	TC	TC	TC	CC	TC	TT	CC	CC	TT	CC	TT	TC	TT	TC	TC	CC	TC
chr4_479651_A_G	4	479651	TT	TT	TT	TT	TT	TC	TT	TT	CC	TT	TT	TT	TT	TT	TT	TT	TT	TC	CC	TC	TC	TC	TT	TT	TC	TC	TC	TT	TT	TT	TT	TT	TC	TT	TC	CC	TT	TT	TC	TT	CC	TT	CC	TC	TT	TT	TT
chr4_517868_A_G	4	517868	AG	AA	AA	AG	AA	AA	AG	AG	AA	AA	AG	AG	AA	AA	AG	AG	AA	AA	AA	AA	AG	AG	AG	AA	AG	AA	AA	AG	AA	AG	AA	AG	AA	AA	AA	AA	GG	AA	AG	AG	AA	AG	AA	AA	AA	AG	AA
chr4_552072_G_T	4	552072	GG	TG	TG	GG	TG	TG	GG	TG	TG	TG	TG	TG	TT	TG	GG	TG	TT	TG	GG	GG	GG	TG	TG	GG	GG	GG	TT	GG	TG	TG	TT	TG	GG	TG	GG	TG	GG	TG	GG	TG	GG	TG	GG	GG	TG	TG	TT
chr4_583500_A_G	4	583500	TC	TT	TT	TT	TT	TT	TT	TT	TT	TT	TT	TT	TT	TT	TC	TT	TT	TT	TT	TT	TT	TT	TC	TT	TT	TT	TT	TT	TT	TT	TT	TT	TT	TT	TT	TT	TC	TT	TT	TT	TT	TC	TT	TT	TT	TT	TT
chr4_609228_C_T	4	609228	CC	CC	CC	TC	CC	TC	CC	CC	TT	CC	CC	CC	CC	CC	CC	CC	CC	TT	TC	CC	TC	TC	CC	CC	TC	CC	TC	CC	CC	CC	CC	CC	CC	CC	CC	TT	CC	CC	CC	CC	TC	CC	TC	TC	CC	CC	CC
be_G_A_chr4_623358	4	623358	AG	AG	AG	GG	GG	GG	GG	AG	GG	AG	GG	AG	AG	GG	AG	GG	AG	AG	AG	AG	AG	GG	GG	GG	GG	AG	AG	GG	AG	AG	AG	GG	GG	AG	AG	GG	GG	AG	GG	GG	AG	GG	AG	GG	AG	AG	AG
chr4_626979_A_C	4	626979	TG	GG	GG	TG	GG	GG	GG	TG	GG	GG	TG	GG	GG	GG	TG	GG	GG	GG	GG	GG	GG	TG	TG	GG	GG	GG	GG	TT	GG	GG	GG	TG	GG	GG	GG	GG	TT	GG	GG	TG	GG	TG	GG	GG	GG	GG	GG
chr4_659590_C_T	4	659590	AG	AA	AA	AA	AA	AG	AA	AA	GG	AA	AA	AA	AA	AG	AA	AA	AA	AA	AG	AA	AA	AG	AA	AA	AG	AA	AG	AA	AA	AA	AA	AA	AA	AA	AA	GG	AA	AA	AA	AA	AG	AA	AG	AG	AA	AA	AA
SNP1513_153	4	680574	AG	AA	AA	AG	AA	AA	AG	AA	AA	AA	AA	AA	AG	AG	AG	AG	AA	AG	AG	AG	AG	AA	AG	AA	AG	AG	AA	AA	AA	GG	AA	AG	AG	AA	AG	AA	AG	AA	GG	AG	AG	GG	AG	AA	AA	AA	AG
chr4_694382_A_G	4	694382	TC	TT	TT	TT	TT	TT	TT	TT	TT	TT	TT	TT	TT	TT	TC	TC	TT	TT	TT	TT	TT	TT	TC	TT	TT	TT	TT	TT	TT	TT	TT	TT	TT	TT	TT	TT	TC	TT	TT	TT	TT	TC	TT	TT	TT	TT	TT
cn_G_T_chr4_705440	4	705440	TG	GG	GG	GG	GG	TG	GG	GG	TT	GG	GG	GG	GG	TG	GG	GG	GG	GG	TG	GG	GG	TG	GG	GG	TG	GG	TG	GG	GG	GG	GG	GG	GG	GG	GG	TT	GG	GG	GG	GG	TG	GG	TG	TG	GG	GG	GG
chr4_729806_A_G	4	729806	TC	TT	TT	CC	TT	TT	TT	TT	TT	TT	TT	TT	TT	TT	TC	TC	TT	TT	TT	TT	TT	TT	TC	TT	TT	TT	TT	TC	TT	TT	TT	TT	TT	TT	TT	TT	TC	TT	TT	TC	TT	TC	TT	TT	TT	TT	TT
ae_C_T_chr4_738383	4	738383	GG	GG	GG	GG	GG	GG	GG	GG	GG	GG	GG	GG	GG	GG	GG	GG	GG	GG	GG	GG	GG	GG	GG	GG	GG	GG	GG	GG	GG	GG	GG	GG	GG	GG	GG	GG	GG	GG	GG	GG	GG	GG	GG	GG	GG	GG	GG
chr4_746710_A_G	4	746710	TT	CC	TC	TT	TC	TC	TC	TC	TT	TC	TC	TC	TT	TT	TC	TT	CC	TT	TT	TC	TC	TT	TT	CC	TT	TC	TT	TT	CC	TC	TC	TT	TC	TC	TC	TT	TT	TC	TT	TT	TT	TT	TT	TC	CC	TC	TT
chr4_785056_C_T	4	785056	TC	TT	TC	TC	CC	TC	TC	TC	CC	TT	TT	TT	TT	TC	TT	TC	TT	TC	CC	TC	TC	TC	TC	TT	CC	TC	TC	TC	TT	CC	TC	TC	TC	TT	TC	CC	TT	TT	CC	TC	CC	TT	TC	TC	TT	TT	TT
chr4_836823_G_T	4	836823	TG	GG	TG	GG	TT	GG	TG	GG	GG	GG	TG	GG	TG	TG	TG	TT	GG	TG	GG	GG	TG	TG	GG	GG	TG	GG	GG	GG	GG	TG	TG	TT	GG	GG	GG	GG	TG	GG	TG	TG	GG	TG	GG	GG	GG	GG	GG
chr4_871649_A_G	4	871649	AG	AA	AG	GG	GG	AG	AG	AG	GG	AA	AA	AG	AG	GG	AA	AG	AA	AG	GG	AG	AG	AG	AG	AA	GG	AG	GG	GG	AA	GG	AG	AG	AG	AA	AG	GG	AG	AA	GG	AG	GG	AG	GG	AG	AA	AG	AG
chr4_880897_A_C	4	880897	GG	TG	TT	TG	TT	TG	TT	TG	GG	TG	TG	TT	TG	GG	TG	TG	GG	TG	TG	TT	TT	GG	GG	TT	TG	TT	TG	TG	TG	TG	TG	TG	TT	TG	TT	GG	TG	TG	TT	TG	TG	TG	TG	TG	TT	TT	TG
chr4_941851_A_G	4	941851	GG	AG	AG	AG	AA	GG	AG	AG	GG	GG	AG	GG	AG	GG	GG	AG	AA	AA	GG	GG	AG	AG	GG	GG	AG	GG	AG	GG	AG	AA	AA	AA	GG	GG	GG	GG	AG	GG	AG	AA	GG	AG	GG	GG	GG	GG	AG
chr4_1014809_A_G	4	1014809	AG	GG	GG	AG	GG	GG	GG	GG	GG	AG	GG	GG	AG	AG	AG	GG	GG	GG	GG	GG	GG	GG	AG	GG	GG	GG	GG	AG	GG	GG	GG	GG	GG	AG	GG	GG	GG	AG	GG	GG	GG	AG	GG	GG	GG	GG	AG
chr4_1016653_A_G	4	1016653	AG	AA	AA	AG	AA	AA	AA	AA	AA	AG	AA	AA	AG	AG	AG	AA	AA	AA	AA	AA	AA	AA	AG	AA	AA	AA	AA	AG	AA	AA	AA	AA	AA	AG	AA	AA	AA	AG	AA	AA	AA	AG	AA	AA	AA	AA	AG
chr4_1050262_A_G	4	1050262	AA	AG	AG	AA	AA	AG	AG	AA	AA	AG	AG	AG	AG	AA	AG	AA	AA	AA	GG	GG	AG	AG	AA	GG	AG	GG	AG	AA	AG	AG	AA	AA	GG	AG	GG	AA	AA	AG	AG	AA	GG	AG	AG	GG	GG	AG	AG
chr4_1086516_A_G	4	1086516	CC	CC	CC	CC	CC	CC	CC	TC	CC	CC	TC	CC	CC	CC	CC	CC	CC	CC	CC	CC	CC	TC	CC	CC	CC	CC	CC	TC	CC	CC	CC	TC	CC	CC	CC	CC	CC	CC	CC	TC	CC	CC	CC	CC	CC	CC	CC
chr4_1153580_C_T	4	1153580	CC	TT	TT	TT	TT	TC	TT	TT	TC	TT	TT	TT	TC	TC	TC	TT	TT	TT	TT	TT	TT	TT	TT	TT	TT	TT	TC	TT	TT	TT	TT	TT	TT	TT	TT	TC	TT	TT	TT	TT	TT	TC	TT	TT	TT	TT	TT
chr4_1159330_C_T	4	1159330	AG	AA	AA	AG	AA	AA	AA	AA	GG	AA	AA	AA	AA	GG	AA	AG	AA	AA	AG	AG	AA	AG	AA	AA	AG	AG	AA	AG	AA	AA	AA	AA	AG	AA	AG	GG	AG	AA	AG	AA	AG	AA	AG	AA	AA	AA	AA
chr4_1159403_A_C	4	1159403	TT	GG	GG	GG	GG	TG	GG	GG	TG	GG	GG	GG	TG	TG	TG	GG	GG	GG	GG	GG	GG	GG	GG	GG	GG	GG	TG	GG	GG	GG	GG	GG	GG	GG	GG	TG	GG	GG	GG	GG	GG	TG	GG	GG	GG	GG	GG
chr4_1192897_C_T	4	1192897	TC	TC	TT	TC	TT	TC	TT	TC	TC	TT	TC	TC	TC	CC	TT	TC	CC	TC	TC	TT	TT	TC	TT	TT	TT	TT	CC	TC	TC	TT	TC	CC	TC	TT	TT	TC	CC	TT	TT	TC	TC	TC	TC	TC	TT	TC	TC
ae_T_C_chr4_1215853	4	1215853	TT	TC	TT	TC	TC	TT	TC	TC	TT	TT	TT	TT	TC	TT	TT	TT	CC	TT	TC	TT	TC	TT	TT	TT	TC	TT	TC	TC	TC	TC	TC	TT	TC	TT	TT	TT	TT	TT	TC	TT	TC	TC	TT	TC	TT	TT	TC
chr4_1228620_A_G	4	1228620	CC	CC	CC	CC	CC	CC	CC	CC	TC	CC	CC	CC	CC	CC	CC	CC	CC	CC	CC	CC	CC	CC	CC	CC	CC	CC	CC	CC	CC	CC	CC	CC	CC	CC	CC	TC	CC	CC	CC	CC	CC	CC	CC	CC	CC	CC	CC
chr4_1289322_C_T	4	1289322	TT	TT	TT	TT	TT	TT	TT	TT	TC	TT	TT	TT	TT	TT	TT	TT	TT	TT	TT	TT	TT	TT	TT	TT	TT	TT	TT	TT	TT	TT	TT	TT	TT	TT	TT	TC	TT	TT	TT	TT	TT	TT	TT	TT	TT	TT	TT
chr4_1299324_C_T	4	1299324	TC	TT	TT	TT	TT	TC	TT	TT	CC	TT	TT	TT	TT	TC	TT	TC	TT	TT	TC	TC	TT	CC	TC	TT	TC	TT	TC	TT	TT	TT	TT	TT	TC	TT	TC	CC	TC	TT	TC	TT	TC	TT	TC	TT	TT	TT	TT
chr4_1337874_A_G	4	1337874	AG	AA	AG	AA	AG	AG	AA	AA	AG	AA	AG	AA	AG	AG	AA	AG	AA	AA	AA	AA	AA	AG	AA	AA	AA	AA	GG	AA	AA	AA	AA	GG	AA	AA	AA	AG	AA	AA	AA	AG	AA	AG	AA	AA	AA	AA	AG
chr4_1368451_A_G	4	1368451	GG	AG	AG	AG	GG	AG	AG	AG	GG	AG	AG	GG	AG	GG	GG	GG	GG	AG	GG	AG	AG	GG	GG	AA	GG	AG	AG	AG	GG	AG	AG	GG	GG	AG	AG	GG	AG	AG	GG	AG	GG	AG	GG	AG	AG	AG	AG
chr4_1402616_C_T	4	1402616	CC	TT	TC	TT	TC	TC	TT	TC	CC	TC	TC	TC	CC	TC	CC	CC	TT	CC	TC	TC	TT	CC	CC	TT	TC	TT	CC	TC	TC	TT	TC	CC	TC	TC	TC	CC	CC	TC	TC	TC	TC	CC	TC	TT	TC	TT	CC
chr4_1424112_A_G	4	1424112	TT	TT	TT	TT	TT	TT	TT	TT	TT	TC	TC	TT	TT	TT	TT	TT	TT	TC	TT	TT	TT	TT	TC	TT	TT	TT	TT	TT	TT	TT	TT	CC	TT	TC	TT	TT	TT	TC	TT	TC	TT	TT	TT	TT	TT	TT	TC
chr4_1440831_A_G	4	1440831	AA	GG	GG	GG	AG	AG	AG	GG	AG	GG	GG	AG	AG	AG	AA	AG	GG	GG	AG	AG	AG	AG	GG	GG	AA	GG	AG	GG	AG	AG	GG	GG	AG	GG	AG	AG	AG	GG	AA	GG	AG	AG	AG	GG	AG	GG	GG
chr4_1474567_C_T	4	1474567	AG	AG	AG	AA	AG	GG	GG	AA	AG	GG	AG	AG	AA	AG	AG	AA	AA	AG	AA	AG	GG	GG	AG	GG	AG	AG	AG	AA	AG	GG	AG	AA	AA	GG	AG	AG	AA	GG	AG	AA	AA	AA	AA	GG	GG	AG	AG
chr4_1499114_C_T	4	1499114	AA	AA	AA	AA	AA	AA	AA	AA	AA	AA	AA	AA	AA	AA	AA	AG	AA	AA	AA	AA	AA	AA	AA	AA	AA	AA	AA	AA	AA	AA	AA	AA	AA	AA	AA	AA	AG	AA	AA	AA	AA	AA	AA	AA	AA	AA	AA
chr4_1516393_C_T	4	1516393	GG	GG	GG	GG	GG	GG	GG	GG	AG	GG	GG	GG	GG	GG	GG	GG	GG	GG	GG	GG	GG	GG	AG	GG	GG	GG	GG	GG	GG	GG	GG	GG	GG	GG	GG	AG	GG	GG	GG	GG	GG	GG	GG	GG	GG	GG	GG
chr4_1551965_C_T	4	1551965	CC	CC	CC	CC	CC	CC	CC	CC	CC	CC	TC	CC	CC	CC	CC	CC	CC	CC	TC	TC	TC	CC	CC	CC	TC	CC	CC	CC	CC	CC	TC	TT	TC	CC	TC	CC	CC	CC	TC	TC	TC	CC	TC	CC	CC	CC	CC
SNP255_265	4	1554984	AG	GG	GG	AG	GG	GG	GG	GG	AG	GG	AG	AG	AA	GG	AG	GG	GG	AG	AG	AG	AG	AG	AG	GG	AG	AG	AG	AG	GG	GG	AA	AA	AG	GG	AG	AG	GG	GG	AG	AA	AG	AA	AA	AG	GG	AG	AG
chr4_1563025_A_G	4	1563025	TT	TC	TC	TT	TT	TC	TC	TC	TT	TC	TC	TT	TT	TT	TT	TT	TT	TC	TC	TC	TC	TT	TT	CC	TT	TC	TT	TT	TT	TC	TT	TT	TT	TC	TC	TT	TT	TC	TT	TT	TC	TT	TT	TC	TC	TC	TT
chr4_1583964_A_G	4	1583964	CC	CC	CC	CC	CC	CC	CC	CC	CC	CC	CC	CC	CC	CC	CC	TC	CC	CC	CC	CC	CC	CC	CC	CC	CC	CC	CC	CC	CC	CC	CC	CC	CC	CC	CC	CC	TC	CC	CC	CC	CC	CC	CC	CC	CC	CC	CC
chr4_1619627_G_T	4	1619627	CC	AA	AA	AC	AC	AC	AC	AA	CC	AA	AA	AC	CC	AC	CC	AA	AA	AC	AC	AC	AA	AC	AC	AA	CC	AA	CC	AA	AC	AC	AA	AA	AC	AA	AC	CC	AA	AA	CC	AA	AC	AC	AC	AA	AC	AA	AC
chr4_1656677_A_G	4	1656677	AG	AA	AG	AA	AG	AA	AA	AA	AA	AG	AG	AA	AG	AA	AG	GG	AA	AA	AA	AA	AG	AA	AG	AA	AA	AA	AA	AA	AA	AA	AG	GG	AA	AG	AA	AA	GG	AG	AA	AG	AA	GG	AA	AA	AA	AA	AG
chr4_1691194_C_T	4	1691194	TC	TC	TT	TT	TT	TT	TT	TC	TT	TC	TT	TT	TC	TC	TC	TT	CC	TT	TC	TT	TC	TC	TC	TT	TT	TT	TT	TC	TC	TT	CC	TT	TC	TC	TT	TT	TC	TC	TT	TT	TC	CC	TT	TC	TT	TT	TC
chr4_1696832_A_G	4	1696832	TT	TC	TC	CC	TT	TC	TC	TT	TT	TC	TC	TT	TC	TT	TT	TT	TT	TC	TT	TC	TC	TT	TT	CC	TT	TC	TC	TC	TT	TC	TT	TT	TT	TC	TC	TT	TC	TC	TT	TC	TT	TT	TT	TC	TC	TC	TC
chr4_1776044_C_T	4	1776044	AA	AG	AG	AG	AA	AG	AG	AA	AA	AG	AG	AA	AA	AA	AA	AA	AA	AA	AA	AG	AG	AA	AA	GG	AA	AG	AA	AG	AA	AG	AA	AA	AA	AG	AG	AA	AA	AG	AA	AG	AA	AA	AA	AG	AG	AG	AA
chr4_1798028_C_T	4	1798028	CC	TC	CC	TC	CC	CC	CC	TC	CC	CC	CC	CC	TC	TC	CC	TC	TT	TC	TC	TC	CC	CC	CC	CC	CC	CC	TC	CC	TC	CC	CC	CC	TT	CC	TC	CC	TC	CC	TC	CC	TC	CC	CC	TC	CC	CC	TC
chr4_1823753_A_G	4	1823753	GG	GG	GG	GG	GG	GG	GG	AG	GG	GG	GG	GG	GG	GG	GG	GG	GG	GG	GG	GG	GG	GG	GG	GG	GG	GG	GG	AG	GG	GG	GG	GG	GG	GG	GG	GG	GG	GG	GG	GG	GG	GG	GG	GG	GG	GG	GG
chr4_1827376_C_T	4	1827376	TC	CC	TC	CC	TT	TC	TC	CC	TT	TC	TC	TC	CC	TC	TC	TT	CC	TT	TC	CC	TT	TC	TT	TC	TT	CC	TC	CC	TC	TC	TC	TT	CC	TC	TC	TT	TT	TC	TC	TC	TC	TC	CC	TC	TC	TC	TC
SNP1409_48	4	1856385	TC	CC	CC	CC	TC	CC	TC	CC	TC	TC	CC	TC	CC	TC	TC	CC	CC	CC	CC	CC	TC	CC	TT	CC	TT	CC	TC	CC	TC	TC	TC	CC	CC	TC	CC	TC	CC	TC	TC	CC	CC	TC	CC	CC	TC	CC	TC
chr4_1868113_C_T	4	1868113	TC	TT	TT	TT	TT	TT	TT	TC	TT	TT	TT	TT	TC	TT	TC	TT	TT	TT	TC	TC	TT	TT	TT	TT	TT	TT	TT	TT	TT	TT	TT	TT	TC	TT	TC	TT	TT	TT	TC	TT	TC	TC	TT	TC	TT	TT	TT
chr4_1903377_C_T	4	1903377	CC	TT	TT	TT	TC	TT	TC	TC	TC	TC	TT	TC	TC	TC	CC	TT	TT	TT	TC	TC	TC	TT	CC	TT	CC	TT	TC	TT	TC	TC	TC	TT	TC	TC	TC	TC	TT	TC	CC	TT	TC	CC	TT	TC	TC	TT	TC
chr4_1940151_C_T	4	1940151	CC	CC	CC	CC	CC	TC	CC	CC	TC	CC	TC	TC	TC	CC	CC	TC	CC	CC	CC	CC	TC	TC	CC	TC	CC	TC	TC	CC	CC	CC	CC	TT	CC	CC	TC	TC	TC	CC	CC	TC	CC	CC	TC	TC	CC	TT	TC
chr4_1971135_C_T	4	1971135	CC	CC	CC	CC	CC	CC	CC	TC	CC	TC	CC	CC	CC	CC	CC	CC	CC	CC	TC	TC	TC	CC	TC	CC	CC	CC	CC	CC	CC	CC	TC	CC	TC	TC	TC	CC	CC	TC	TC	CC	TC	TC	TC	TC	CC	CC	TC
chr4_1975633_A_C	4	1975633	AC	AA	AA	AA	AA	AA	AA	AC	AA	AC	AA	AA	AC	AA	AC	AA	AA	AA	AC	AC	AC	AA	AC	AA	AA	AA	AA	AA	AA	AA	AC	AA	AC	AC	AC	AA	AA	AC	AC	AA	AC	CC	AC	AC	AA	AA	AC
chr4_2012062_A_C	4	2012062	AC	CC	CC	CC	AC	CC	AC	AC	CC	AC	CC	AC	CC	AC	AC	CC	CC	CC	AC	AC	AC	CC	AC	CC	AC	CC	AC	CC	AC	AC	AC	CC	AC	AC	AC	CC	CC	AC	AA	CC	AC	AC	AC	AC	AC	CC	AC
cn_T_C_chr4_2034461	4	2034461	TC	TC	TT	TT	TT	TC	TT	TC	CC	TC	TC	TC	TC	TT	TC	TC	CC	TC	TC	TC	CC	CC	CC	TC	TT	TC	TT	TT	TC	TT	TC	CC	CC	TC	CC	CC	CC	TC	TC	TC	TC	CC	CC	TC	TT	CC	TC
chr4_2047733_G_T	4	2047733	TT	TG	TT	TT	TT	TG	TT	TT	GG	TT	TG	TG	TT	TT	TT	TG	GG	TG	TT	TT	TG	TG	TG	TG	TT	TG	TT	TT	TG	TT	TT	GG	TG	TT	TG	GG	GG	TT	TT	TG	TT	TT	TG	TG	TT	GG	TT
chr4_2075891_C_T	4	2075891	CC	TC	TC	CC	TC	TC	CC	CC	TC	CC	TC	TC	CC	TC	CC	TT	TT	CC	TC	CC	TC	TC	CC	TC	CC	TC	CC	CC	TC	CC	TC	TT	TC	CC	TC	TC	TC	CC	CC	TC	TC	CC	TC	TT	CC	TT	CC
chr4_2101154_A_G	4	2101154	GG	AG	AG	GG	AG	AG	GG	AG	AA	AG	AG	AG	AG	AG	GG	AA	AA	AG	AA	AG	AA	AA	AA	AG	GG	AG	AG	GG	AG	GG	AA	AA	AA	AG	AA	AA	AA	AG	AG	AG	AA	AG	AA	AA	GG	AA	AA
chr4_2120830_A_G	4	2120830	AA	AA	AG	AA	AG	AG	AA	AG	GG	AG	AG	AG	AG	AG	AA	GG	AA	AG	GG	AG	GG	GG	GG	AG	AA	AG	AG	AA	AA	AA	GG	GG	AG	AG	GG	GG	GG	AG	AG	AG	GG	AG	GG	GG	AA	GG	GG
chr4_2153062_C_T	4	2153062	TT	TC	CC	TC	TC	CC	TC	TC	CC	CC	CC	TC	TC	TC	TT	CC	TT	CC	CC	CC	CC	CC	CC	CC	TT	CC	TC	TC	TT	TC	CC	CC	TC	CC	CC	CC	CC	CC	TC	CC	CC	TC	CC	CC	TC	CC	CC
chr4_2154786_A_G	4	2154786	CC	CC	CC	CC	CC	CC	CC	CC	CC	TC	CC	CC	CC	CC	CC	CC	CC	CC	CC	CC	TC	CC	TC	CC	CC	CC	CC	CC	CC	CC	TC	CC	CC	TC	CC	CC	CC	TC	CC	CC	CC	TC	CC	CC	CC	CC	TC
be_G_T_chr4_2187411	4	2187411	TG	GG	GG	GG	GG	GG	GG	GG	GG	GG	GG	GG	GG	GG	GG	TG	TG	GG	GG	GG	TG	GG	GG	GG	GG	GG	GG	GG	GG	GG	GG	TG	TG	GG	TG	GG	GG	GG	GG	GG	GG	GG	GG	TG	GG	GG	GG
chr4_2187826_A_G	4	2187826	GG	AG	AG	AG	GG	AG	AG	GG	AG	AG	AG	AG	AG	GG	GG	GG	GG	AA	AG	AG	GG	GG	AG	AG	AG	AA	AG	AG	GG	AG	AG	GG	GG	AG	GG	AG	AG	AG	GG	AG	AG	GG	AG	GG	AG	AG	AG
chr4_2234711_G_T	4	2234711	GG	TG	TG	GG	TG	TG	GG	GG	TG	GG	TG	GG	GG	TG	GG	TT	TT	GG	GG	GG	TG	TG	GG	TG	TG	GG	GG	GG	TG	GG	GG	TT	TG	GG	TG	TG	TG	GG	GG	TG	GG	GG	GG	TG	GG	TG	GG
chr4_2261150_A_G	4	2261150	AG	GG	AG	AG	AG	GG	GG	AG	GG	AG	GG	GG	AG	AG	AG	AG	GG	GG	AG	GG	AG	GG	AG	GG	AG	GG	GG	AG	GG	GG	AG	GG	GG	AG	GG	GG	GG	AG	GG	GG	AG	AA	GG	GG	GG	GG	AG
chr4_2296256_C_T	4	2296256	CC	CC	CC	CC	CC	CC	CC	TC	CC	CC	CC	CC	TC	CC	CC	CC	CC	CC	TC	TC	CC	TC	CC	CC	CC	CC	CC	CC	CC	CC	CC	CC	TC	CC	TC	CC	CC	CC	TC	CC	TC	TC	TC	TC	CC	CC	CC
chr4_2366119_A_C	4	2366119	CC	AA	AA	AA	AC	AA	AA	CC	AA	AC	AC	CC	CC	AC	CC	AA	AA	CC	CC	AC	AC	AC	CC	AA	AC	AC	CC	AA	AC	AC	CC	AA	AC	AC	AC	AC	AC	AC	CC	AC	CC	CC	CC	AC	AC	AC	CC
chr4_2372887_G_T	4	2372887	AA	CC	CC	CC	AC	AC	CC	AA	AA	CC	AC	AA	AA	AA	AA	AC	CC	AA	AA	AC	AC	AA	AC	AC	AA	AC	AA	CC	AC	AC	AC	AC	AC	CC	AA	AA	AA	CC	AA	AC	AA	AC	AA	AA	AC	AA	AC
chr4_2403122_C_T	4	2403122	CC	CC	CC	TC	CC	CC	CC	TC	CC	CC	CC	TC	CC	CC	CC	CC	CC	TC	TT	TC	CC	TC	CC	CC	CC	TC	CC	CC	CC	CC	CC	TC	TC	CC	TC	CC	CC	CC	TC	CC	TT	CC	TT	TC	CC	TC	CC
chr4_2476203_A_G	4	2476203	AG	AA	AA	AG	AG	AA	AA	AG	AA	AA	AG	AG	AA	AG	AG	AA	AA	AA	AA	AA	AA	AA	AA	AA	AG	AA	AG	AA	AG	AG	AA	AG	AA	AA	AA	AA	AA	AA	AG	AG	AA	AA	AA	AA	AG	AA	AA
chr4_2517821_A_G	4	2517821	GG	AG	AA	AG	AG	AA	AG	GG	AG	AG	AG	AG	AG	GG	GG	AA	GG	AG	AG	AG	AG	AG	AG	AA	GG	AA	AG	AG	GG	AG	GG	AG	GG	AG	AG	AA	AG	AG	GG	AG	AG	GG	AG	AG	AG	AA	GG
chr4_2545258_A_G	4	2545258	GG	GG	GG	GG	GG	AG	GG	GG	AG	GG	GG	GG	GG	AG	GG	AG	GG	GG	GG	GG	AG	AG	GG	AG	GG	GG	GG	AG	GG	GG	GG	AG	GG	GG	AG	AG	AG	GG	GG	GG	GG	GG	GG	AG	GG	AG	GG
chr4_2578702_G_T	4	2578702	AC	CC	CC	CC	AC	CC	CC	CC	CC	CC	AC	AC	CC	AC	AC	CC	CC	CC	CC	CC	CC	CC	CC	CC	AC	CC	AC	CC	AC	AC	CC	CC	CC	CC	CC	CC	CC	CC	AC	AC	CC	CC	CC	CC	AC	CC	CC
chr4_2616229_A_G	4	2616229	AA	AG	AG	GG	AA	GG	AG	AA	AG	AG	AG	AA	AG	AA	AA	AG	AA	AG	AG	AG	AG	AG	AG	GG	AA	AG	AG	GG	AA	AG	AA	GG	AA	GG	AG	GG	GG	AG	AA	AG	AG	AA	AA	AG	AG	AG	AG
chr4_2643533_C_T	4	2643533	TT	CC	CC	CC	TC	CC	CC	TT	TC	CC	TC	TC	CC	TC	TT	CC	CC	CC	TC	TC	CC	TC	CC	CC	TC	CC	TC	CC	TC	TC	CC	CC	TC	CC	TC	CC	CC	CC	TT	TC	TC	CC	TC	TC	TC	CC	CC
chr4_2652009_A_C	4	2652009	CC	AC	AA	AA	AC	AA	AC	CC	AC	AA	AC	CC	AC	CC	CC	AA	CC	AC	AC	AC	AA	AC	AA	AA	AC	AC	AC	AA	CC	AC	AA	AA	CC	AA	AC	AA	AA	AA	CC	AC	AC	AC	CC	AC	AC	AC	AA
chr4_2687108_C_T	4	2687108	TT	TC	TC	TC	TT	TC	TC	TT	TT	CC	TC	TC	TC	TT	TT	TT	TT	TC	TT	TC	TC	TT	TC	TC	TC	CC	TC	TC	TT	TC	CC	TT	TT	CC	TT	TT	TT	CC	TT	TC	TT	TC	TC	TT	TC	TC	TC
chr4_2758796_A_C	4	2758796	AC	AC	AC	AA	CC	AC	AC	AC	AC	AA	AC	CC	AC	AC	AC	CC	CC	AA	AA	AA	AC	AC	AA	AC	AC	AC	CC	AA	CC	AC	AC	AC	AC	AA	AC	AC	AC	AA	AC	AC	AA	AA	AC	AC	AC	CC	AA
chr4_2778470_C_T	4	2778470	TT	TC	TC	CC	TT	CC	TC	TT	CC	CC	TC	TT	TC	TT	TT	TC	TT	TC	TT	TC	CC	TC	CC	CC	TC	TC	TT	CC	TT	TC	TC	CC	TT	CC	TC	CC	CC	CC	TT	TC	TT	CC	TT	TC	TC	TC	CC
chr4_2792166_A_G	4	2792166	CC	TT	TT	TT	TC	TT	TT	TC	TT	TT	TC	TC	TT	CC	CC	TT	TT	CC	TT	TT	TT	TT	TC	TT	TC	TT	TC	TT	TC	TC	TT	TT	TT	TT	TT	TC	TC	TT	TC	TC	TT	TT	TT	TT	TC	TT	TT
chr4_2865703_G_T	4	2865703	TG	GG	GG	TG	TT	GG	GG	TG	GG	TG	TG	TT	GG	TG	TG	GG	GG	GG	GG	GG	GG	GG	TT	GG	TG	TG	TG	GG	TG	TG	TG	TG	GG	GG	GG	TG	GG	TG	TG	TG	GG	TG	TG	GG	TG	TG	TG
mu_o_C_T_chr4_2876945	4	2876945	CC	TC	CC	TC	CC	CC	CC	CC	TC	CC	CC	CC	CC	CC	CC	CC	CC	CC	CC	TC	CC	TC	CC	TC	TC	TC	CC	TC	CC	CC	CC	CC	TC	TC	TC	TC	CC	CC	TC	CC	TC	CC	TC	CC	TC	TC	CC
chr4_2899665_A_G	4	2899665	CC	CC	CC	CC	CC	CC	CC	TC	CC	CC	CC	CC	CC	CC	CC	CC	CC	CC	TT	TC	TC	TC	CC	CC	CC	CC	CC	CC	CC	CC	TC	CC	TC	CC	TC	CC	CC	CC	TT	CC	TT	CC	TC	CC	CC	CC	CC
chr4_2914729_A_C	4	2914729	TT	TG	TG	TG	TT	TG	TG	TG	TT	TG	TG	TT	TG	TT	TT	TT	TT	TG	TT	TT	TT	TT	TT	TG	TT	TG	TT	TG	TT	TG	TT	TT	TT	GG	TT	TT	TG	TG	TT	TG	TT	TG	TT	TG	TG	TT	TT
chr4_2936836_G_T	4	2936836	GG	TG	TG	TG	GG	TG	TG	GG	GG	TT	TG	GG	GG	GG	GG	GG	GG	GG	GG	GG	GG	GG	TG	TG	GG	TG	GG	TG	GG	TG	TG	GG	GG	TT	GG	GG	GG	TT	GG	TG	GG	TG	GG	TG	TG	GG	TG
chr4_2974988_A_C	4	2974988	AC	CC	AC	CC	AC	CC	CC	AA	CC	AC	CC	AC	AC	AC	AC	AA	CC	CC	AA	AA	AA	AA	AC	AC	AC	AC	CC	AC	CC	CC	AA	AC	AC	CC	AA	CC	AC	AC	AC	CC	AA	AA	AA	AC	CC	AA	AA
chr4_3079846_A_G	4	3079846	AG	AG	GG	AG	GG	GG	AG	AA	AG	AG	GG	GG	AG	AG	AA	AG	AA	AA	AA	AA	AA	AA	AA	AG	AG	GG	GG	AG	AG	GG	AA	AA	AA	GG	AA	AG	AA	AG	AG	GG	AA	AA	AG	AA	GG	AG	AA
chr4_3115071_C_T	4	3115071	AA	AA	AG	AA	AG	AG	AA	AA	GG	AA	AA	AA	AA	AA	AA	AG	AA	AG	AA	AA	AA	AA	AA	AA	AG	AA	AA	AA	AA	AA	AG	AA	AA	AA	AA	AG	AA	AA	AA	AA	AA	AA	AA	AG	AA	AA	AA
chr4_3142980_A_G	4	3142980	TT	TT	TT	TC	TT	TC	TT	TC	TC	TT	TT	TC	TT	TT	TC	TT	TT	TT	TT	TT	TT	TT	TT	TT	TT	TC	TT	TT	TT	TT	TT	TC	TT	TT	TT	TC	TC	TT	TT	TT	TT	TT	TC	TT	TT	TC	TT
chr4_3152435_C_T	4	3152435	AG	GG	AG	GG	AG	GG	GG	GG	AG	AG	GG	GG	GG	AG	AG	AA	GG	GG	GG	AG	AG	AG	AA	AG	GG	GG	GG	GG	GG	GG	GG	GG	GG	GG	AG	AG	AG	AG	GG	GG	GG	GG	GG	AG	GG	AG	AA
chr4_3181677_A_G	4	3181677	AG	AA	AG	AA	AG	AA	AA	GG	AG	AA	AA	AA	AG	AG	AG	AG	AA	AG	GG	AG	AG	AG	AA	AA	AA	AA	AA	AA	AA	AA	AA	AG	AG	AA	AG	AA	AG	AA	AG	AA	GG	AG	AG	AA	AA	AA	AA
chr4_3187877_C_T	4	3187877	TC	CC	CC	CC	CC	CC	CC	TT	TC	CC	CC	CC	TC	TC	TC	CC	CC	CC	TT	TC	TC	TC	CC	CC	CC	CC	CC	CC	CC	CC	CC	TC	TC	CC	TC	CC	TC	CC	TC	CC	TT	TC	TC	CC	CC	CC	CC
chr4_3211447_A_G	4	3211447	AG	GG	GG	GG	GG	AG	GG	AA	AG	GG	GG	GG	AA	AG	AG	GG	GG	AG	AA	AG	AG	AG	AG	GG	GG	GG	AG	GG	GG	GG	AG	AG	AG	GG	AG	AA	AG	GG	AG	GG	AA	AA	AG	GG	GG	GG	GG
chr4_3262981_C_T	4	3262981	TT	TT	TT	TT	TT	TT	TT	TC	TT	TT	TT	TT	TT	TT	TT	TT	TT	TT	CC	TC	TC	TC	TT	TT	TT	TT	TT	TT	TT	TT	TT	TT	TC	TT	TC	TT	TT	TT	TC	TT	CC	TT	TC	TT	TT	TT	TT
chr4_3291625_C_T	4	3291625	GG	AA	AA	AG	AG	AA	AA	GG	AG	AA	AG	AG	GG	GG	GG	AA	AA	AA	GG	AG	AG	AG	AA	AA	AG	AA	GG	AA	AG	AG	AA	GG	AG	AA	AG	AA	AG	AA	GG	AG	GG	AG	AG	AA	AG	AA	AA
chr4_3320724_A_G	4	3320724	TC	TT	TT	TT	TC	TT	TT	TC	TT	TT	TC	TC	TT	TC	TT	TT	TT	TC	TT	TT	TT	TT	TT	TT	TC	TT	TC	TC	TC	TC	TT	TT	TT	TT	TT	TT	TT	TT	TC	TC	TT	TT	TT	TT	TC	TT	TT
chr4_3325435_C_T	4	3325435	AA	GG	GG	GG	AG	GG	GG	AG	GG	GG	AG	AG	AG	AA	AG	GG	GG	GG	AA	AG	AG	AG	GG	GG	AG	GG	AA	GG	AG	AG	GG	AG	AG	GG	AG	GG	AG	GG	AA	AG	AA	GG	AG	GG	AG	GG	GG
chr4_3479443_C_T	4	3479443	CC	CC	CC	CC	CC	CC	CC	TC	CC	CC	CC	CC	CC	CC	CC	CC	CC	CC	TC	TC	TC	TC	CC	CC	CC	CC	CC	CC	CC	CC	CC	TC	TC	CC	TC	CC	CC	CC	TC	CC	TC	CC	TC	CC	CC	CC	CC
chr4_3479990_G_T	4	3479990	GG	GG	GG	GG	GG	GG	GG	TG	GG	GG	GG	GG	GG	GG	GG	GG	GG	GG	TG	TG	TG	TG	GG	GG	GG	GG	GG	GG	GG	GG	GG	GG	TG	GG	TG	GG	GG	GG	TG	GG	TG	GG	TG	GG	GG	GG	GG
chr4_3542413_A_C	4	3542413	TG	TT	TT	TT	TG	TT	TT	TT	TT	TT	TG	TG	TT	TG	TT	TT	TT	TT	TT	TT	TT	TT	TT	TT	TG	TT	TG	TT	TG	TG	TT	TT	TT	TT	TT	TT	TT	TT	TG	TG	TT	TT	TT	TT	TG	TT	TT
chr4_3579466_A_C	4	3579466	TG	TT	TT	TT	TT	TT	TT	GG	TT	TT	TT	TT	TG	TG	TG	TT	TT	TT	TT	TT	TG	TG	TT	TT	TT	TT	TT	TT	TT	TT	TT	TG	TT	TT	TT	TT	TG	TT	TT	TT	TT	TG	TT	TT	TT	TT	TT
be_G_A_chr4_3603872	4	3603872	AA	AG	AG	GG	AA	AG	AG	AA	AG	AG	AG	AG	AG	AA	AG	AG	AA	GG	GG	GG	AG	AG	AG	GG	AA	GG	AG	AG	AA	AG	GG	GG	AG	GG	GG	AG	AG	AG	AG	AG	GG	AG	GG	AG	AG	GG	AG
chr4_3612913_A_C	4	3612913	GG	GG	GG	TG	GG	GG	GG	GG	GG	GG	GG	GG	GG	GG	TG	TG	GG	GG	GG	TG	TG	TG	GG	TG	GG	GG	GG	GG	GG	GG	GG	TG	GG	GG	TG	GG	TG	GG	GG	GG	GG	GG	GG	TG	GG	TG	TG
chr4_3645347_C_T	4	3645347	TC	CC	CC	CC	CC	CC	CC	CC	CC	CC	CC	CC	CC	TC	TC	CC	CC	CC	CC	CC	CC	CC	CC	CC	CC	CC	CC	CC	CC	CC	CC	CC	CC	CC	CC	CC	TC	CC	CC	CC	CC	CC	CC	CC	CC	CC	CC
chr4_3683707_A_G	4	3683707	TC	CC	CC	CC	TC	TC	CC	CC	TC	TC	TC	TC	CC	TC	CC	CC	CC	CC	CC	CC	CC	CC	TC	CC	TC	CC	TC	TC	TC	TC	CC	CC	CC	CC	CC	TC	CC	TC	TC	TC	CC	TC	CC	TC	TC	CC	TC
chr4_3721244_A_G	4	3721244	GG	AA	AA	AA	AG	AA	AA	AG	AA	AA	AG	AG	AG	GG	AG	AA	AA	AA	GG	AG	AG	AG	AA	AA	GG	AA	AG	AA	AG	AG	AA	AG	AG	AA	AG	AA	AG	AA	GG	AG	GG	AA	AG	AA	AG	AA	AA
chr4_3727242_A_G	4	3727242	TT	CC	CC	CC	TC	CC	CC	CC	CC	CC	TC	TC	TC	TT	TC	CC	CC	CC	CC	CC	CC	CC	CC	CC	TC	CC	TC	CC	TC	TC	CC	CC	CC	CC	CC	CC	TC	CC	TC	TC	CC	CC	CC	CC	TC	CC	CC
chr4_3754298_C_T	4	3754298	AG	GG	GG	GG	AG	GG	GG	GG	GG	GG	AG	AG	GG	AG	GG	GG	GG	GG	GG	GG	GG	GG	GG	GG	AG	GG	AG	GG	AG	AG	GG	GG	GG	GG	GG	GG	GG	GG	AG	AG	GG	GG	GG	GG	AG	GG	GG
chr4_3791586_A_G	4	3791586	TT	TC	TT	TT	TT	TC	TC	TT	TC	TC	TT	TC	TT	TT	TT	TT	TC	TC	TT	TT	TT	TT	TC	TT	TT	TC	TT	TT	TC	TT	TC	TC	TC	TT	TT	TC	TT	TC	TT	TT	TT	TC	TC	TC	TT	TC	TC
chr4_3812223_A_G	4	3812223	TT	TT	TT	TT	TT	TT	TT	TC	TT	TT	TT	TT	TT	TT	TT	TT	TT	TT	CC	TC	TC	TC	TT	TT	TC	TT	TT	TT	TT	TT	TT	TT	TC	TT	TC	TT	TT	TT	TC	TT	CC	TT	TC	TT	TT	TT	TT
chr4_3819604_A_G	4	3819604	TT	TC	TC	TC	TT	TC	TC	TT	TC	CC	TC	TT	TT	TT	TT	TT	TT	TC	TT	TT	TT	TT	TC	TC	TT	TC	TT	TC	TT	TC	TT	TC	TT	CC	TT	TC	TT	CC	TT	TC	TT	TC	TT	TT	TC	TT	TC
chr4_3861691_C_T	4	3861691	TC	CC	CC	CC	CC	CC	CC	CC	CC	CC	CC	CC	CC	TC	TC	CC	CC	CC	CC	CC	CC	CC	CC	CC	CC	CC	CC	CC	CC	CC	CC	CC	CC	CC	CC	CC	TC	CC	CC	CC	CC	CC	CC	CC	CC	CC	CC
chr4_3898614_A_G	4	3898614	CC	TC	TC	TC	CC	TT	TC	TC	TC	TT	TC	TC	TT	CC	CC	TC	CC	TT	CC	TC	TC	TC	TT	TT	CC	TT	TC	TT	CC	TC	TT	TC	CC	TT	TC	TT	TC	TT	CC	TC	CC	TT	TC	TC	TC	TT	TT
chr4_3926362_A_G	4	3926362	AA	AG	AG	AG	AA	GG	AG	AG	AG	GG	AG	AG	GG	AA	AA	AG	AA	GG	AA	AG	AG	AG	GG	GG	AA	GG	AG	GG	AA	AG	GG	AG	AA	GG	AG	GG	AG	GG	AA	AG	AA	GG	AG	AG	AG	GG	GG
chr4_3967297_A_C	4	3967297	TT	TG	GG	GG	TG	GG	TG	TG	GG	GG	TG	TG	GG	TT	TG	GG	TT	GG	TT	TG	TG	TG	GG	GG	TT	GG	TG	GG	TT	TG	GG	GG	TT	GG	TG	GG	TG	GG	TT	TG	TT	GG	TG	TG	TG	GG	GG
chr4_3980020_C_T	4	3980020	TT	CC	CC	CC	TC	CC	CC	TC	TC	CC	TC	TC	CC	TT	TC	CC	CC	TC	TT	TC	CC	CC	CC	CC	TT	CC	TC	CC	TC	TC	CC	TC	TC	CC	TC	CC	TC	CC	TT	TC	TT	CC	CC	TC	TC	CC	CC
chr4_4137532_A_G	4	4137532	TT	TT	TT	TT	TT	TT	TT	TC	TT	TT	TT	TT	TT	TT	TT	TT	TT	TT	TC	TC	TC	TC	TT	TT	TT	TT	TT	TT	TT	TT	TT	TT	TC	TT	TT	TT	TT	TT	TC	TT	TC	TT	TC	TT	TT	TT	TT
chr4_4146166_G_T	4	4146166	CC	CC	AA	AC	AC	CC	AC	CC	AC	AC	AC	CC	AC	CC	CC	AC	CC	CC	CC	CC	CC	CC	CC	AC	CC	AC	CC	AC	CC	CC	AC	CC	CC	AC	CC	CC	CC	AC	CC	AC	CC	AC	CC	CC	AC	CC	CC
chr4_4146339_G_T	4	4146339	GG	GG	GG	GG	GG	TG	GG	GG	GG	GG	GG	GG	GG	GG	GG	GG	GG	GG	GG	GG	GG	GG	TG	GG	GG	GG	GG	GG	GG	GG	GG	GG	GG	GG	GG	TG	GG	GG	GG	GG	GG	GG	GG	GG	GG	GG	GG
chr4_4183506_C_T	4	4183506	AG	AA	AG	AG	AA	GG	AG	GG	GG	GG	AG	AG	GG	AG	AG	AG	AA	GG	GG	GG	GG	GG	GG	GG	AA	GG	AG	AG	AA	AA	GG	AG	AG	AG	GG	GG	GG	GG	AG	AG	GG	GG	GG	AG	AG	GG	GG
chr4_4247887_A_G	4	4247887	CC	CC	CC	CC	CC	CC	CC	CC	TC	CC	CC	CC	TC	CC	CC	CC	CC	CC	CC	CC	TC	TC	CC	CC	CC	CC	TC	CC	CC	CC	CC	CC	CC	CC	CC	CC	CC	CC	CC	CC	CC	CC	TC	CC	CC	CC	CC
chr4_4268845_C_T	4	4268845	GG	GG	GG	GG	GG	GG	GG	AG	AG	GG	GG	GG	GG	GG	GG	GG	GG	GG	AG	GG	AG	AG	GG	GG	GG	GG	GG	GG	GG	GG	GG	GG	GG	GG	GG	GG	GG	GG	GG	GG	AG	GG	AG	GG	GG	GG	GG
chr4_4297988_C_T	4	4297988	TT	TC	TC	TC	TT	TC	CC	TT	TC	TC	TC	CC	CC	TT	TT	TC	CC	TC	TC	CC	TC	TC	TT	CC	TT	CC	TC	TC	TC	TT	CC	TC	CC	TC	CC	TC	TC	TC	TC	TC	TC	TC	TC	CC	TC	CC	TC
chr4_4325640_G_T	4	4325640	GG	GG	GG	GG	GG	GG	GG	TG	GG	GG	GG	GG	GG	GG	GG	GG	GG	GG	GG	GG	GG	GG	GG	GG	GG	GG	GG	GG	GG	GG	GG	GG	GG	GG	GG	GG	TG	GG	GG	GG	GG	GG	GG	GG	GG	GG	GG
chr4_4432773_A_G	4	4432773	AA	AA	AA	AA	AA	AA	AA	AG	AA	AA	AA	AA	AA	AA	AA	AA	AA	AA	AG	AG	AG	AG	AA	AA	AG	AA	AA	AA	AA	AA	AA	AA	AG	AA	AA	AA	AA	AA	AG	AA	AG	AA	AG	AA	AA	AA	AA
chr4_4468746_A_G	4	4468746	AA	AA	AA	AG	AG	AG	AA	AA	AG	AA	AG	AA	AA	AA	AG	AA	AA	AA	AG	AG	AG	AG	AG	AA	GG	AA	AG	AA	AG	AG	AA	AA	AG	AA	AA	AG	AA	AA	GG	AG	AG	AA	AG	AA	AG	AA	AA
SNP655_93	4	4515891	CC	CC	CC	CC	CC	CC	TC	CC	CC	CC	CC	CC	CC	CC	CC	CC	TC	TC	TT	TC	TC	TC	CC	CC	TC	CC	CC	TC	TC	CC	CC	TC	TT	CC	CC	CC	CC	CC	TC	CC	TT	CC	TC	CC	CC	CC	CC
chr4_4538185_A_G	4	4538185	TT	CC	CC	TC	TC	TC	CC	TC	TC	TC	TC	TC	TT	TT	TT	CC	CC	TC	TC	TC	TC	TC	TT	CC	TT	TC	TT	CC	TC	TC	TC	TC	TC	CC	TC	TC	TC	TC	TT	TC	TC	TT	TT	CC	TC	TC	TC
chr4_4539028_A_G	4	4539028	TC	TT	TT	TC	TC	TC	TC	TC	TC	TC	TC	TC	TT	TC	CC	TT	TC	CC	TC	TT	TT	TT	CC	TT	TC	TC	TC	TT	CC	TC	TC	TC	TC	TT	TC	TC	TC	TC	TC	TC	TC	TC	TC	TT	TC	TC	TC
chr4_4638641_C_T	4	4638641	TT	TC	TC	TC	TT	TC	TC	TC	TC	TC	TC	TT	TT	TT	TT	TC	TC	TC	TT	TT	TT	TT	TT	TC	TT	TC	TT	TC	TT	TT	TC	TT	TT	TC	TT	TC	TC	TC	TT	TC	TT	TT	TT	TT	TC	TT	TT
chr4_4676000_G_T	4	4676000	CC	CC	CC	CC	CC	CC	CC	CC	CC	CC	CC	CC	CC	CC	CC	CC	CC	AC	AC	AC	AC	AC	CC	CC	CC	CC	CC	CC	CC	CC	CC	AC	AC	CC	CC	CC	CC	CC	AC	CC	AC	CC	AC	CC	CC	CC	CC
chr4_4684233_A_G	4	4684233	AA	AA	AA	AG	AA	AG	AA	AA	AG	AA	AA	AA	AA	AA	AG	AA	AA	AA	AA	AA	AA	AA	AG	AA	AA	AA	AA	AA	AA	AA	AA	AA	AA	AA	AA	AG	AA	AA	AA	AA	AA	AA	AA	AA	AA	AA	AA
chr4_4718845_G_T	4	4718845	AC	AA	AA	AA	AA	AA	AA	AA	AA	AC	AA	AA	AA	AC	AC	AA	AA	AA	AA	AA	AA	AA	AC	AA	AA	AA	AA	AA	AA	AA	AA	AA	AA	AA	AA	AA	AC	AC	AA	AA	AA	AC	AA	AA	AA	AA	AC
chr4_4749477_G_T	4	4749477	TG	TT	TT	TT	TT	TT	TT	TT	TT	TG	TT	TT	TT	TG	TG	TT	TT	TG	TT	TT	TT	TT	TG	TT	TT	TT	TT	TT	TT	TT	TT	TT	TT	TT	TT	TT	TG	TG	TT	TT	TT	TG	TT	TT	TT	TT	TG
chr4_4787903_C_T	4	4787903	TC	CC	CC	TC	TC	TC	CC	CC	TC	TC	TC	CC	CC	TC	TT	CC	CC	CC	CC	CC	CC	CC	TT	CC	TC	CC	TC	CC	TC	TC	CC	CC	CC	CC	CC	TC	TC	TC	TC	TC	CC	TC	CC	CC	TC	CC	TC
chr4_4803336_C_T	4	4803336	TT	TT	TT	TT	TT	TT	TT	TT	TT	TT	TT	TT	TT	TT	TT	TT	TT	TC	TT	TT	TC	TC	TT	TT	TT	TT	TT	TT	TT	TT	TT	TC	TT	TT	TT	TT	TT	TT	TT	TT	TT	TC	TT	TT	TT	TT	TT
chr4_4862268_A_G	4	4862268	AG	GG	GG	AG	GG	AG	AG	GG	AG	AG	GG	AA	GG	AG	AG	GG	AG	AG	AG	AG	AG	AG	AG	AG	GG	AG	GG	GG	AG	GG	AG	GG	AG	GG	AG	AG	AG	AG	GG	GG	AG	AG	AG	AG	GG	AG	AG
chr4_4895418_G_T	4	4895418	TG	TT	TT	TG	TT	TG	TT	TT	TG	TG	TT	GG	TT	TG	GG	TT	TT	TG	TG	GG	GG	GG	GG	TG	TG	TG	TT	TT	TT	TT	TG	TG	TG	TT	GG	TG	TG	TG	TG	TT	TG	TG	TG	TG	TT	GG	TG
chr4_4930318_A_G	4	4930318	AG	AA	AA	AG	AA	AG	AA	AA	AG	AG	AA	AA	AA	AG	GG	AA	AA	AA	AG	AG	AG	AG	GG	AA	AG	AA	AA	AA	AA	AA	AA	AA	AG	AA	AA	AG	AG	AG	AG	AA	AG	AG	AA	AG	AA	AA	AG
chr4_4947376_A_G	4	4947376	TC	TC	TC	TC	TC	CC	TT	TC	TC	TC	TT	TT	TT	TC	CC	TC	TT	TT	TC	TC	TC	TC	CC	TT	TC	TT	TT	TC	TT	TC	TT	TC	TC	TC	TT	CC	TC	TC	TC	TT	TC	TC	TC	TC	TC	TT	TC
chr4_4963992_A_G	4	4963992	AA	AG	AG	AG	AG	AG	AG	AG	AG	AA	AG	AA	AA	AA	AA	GG	AG	AA	AA	AA	AA	AA	AA	AA	AA	AA	AA	GG	AA	AA	AG	AA	AA	AG	AA	AG	AG	AA	AA	AG	AA	AA	AA	AA	AA	AA	AA
chr4_5010354_C_T	4	5010354	TC	TC	CC	CC	CC	CC	CC	CC	CC	TC	CC	CC	CC	TC	TC	CC	CC	CC	TC	TC	TC	TC	TC	CC	TC	CC	TC	CC	CC	TC	CC	TC	TC	TC	CC	CC	TC	TC	TC	CC	TC	TC	TC	TC	CC	CC	TC
chr4_5037510_C_T	4	5037510	GG	GG	AG	GG	AG	GG	AG	GG	GG	AG	AG	AA	GG	GG	GG	GG	AG	AG	AG	AG	AG	AG	GG	AA	AG	AA	GG	AG	AA	AG	AG	GG	AG	GG	AA	GG	GG	AG	AG	AG	AG	GG	AG	AG	AA	AA	GG
chr4_5082867_C_T	4	5082867	AG	GG	GG	GG	GG	GG	GG	GG	GG	AG	AG	GG	AA	AG	GG	GG	GG	AG	GG	GG	GG	GG	AG	GG	AG	GG	AA	GG	GG	AG	GG	AG	GG	GG	GG	GG	GG	AG	GG	AG	GG	AG	GG	GG	GG	GG	AG
chr4_5085547_A_G	4	5085547	TC	TT	TT	TT	TT	TT	TT	TT	TT	TC	TC	TT	CC	TC	TT	TT	TT	TC	TT	TT	TT	TT	TC	TT	TC	TT	CC	TT	TT	TC	TT	TC	TT	TT	TT	TT	TT	TC	TT	TC	TT	TC	TT	TT	TT	TT	TC
cn_A_C_chr4_5105371	4	5105371	AA	AC	AA	AA	AA	AA	AA	AA	AA	AC	AC	AA	CC	AA	AA	AA	AA	AC	AA	AA	AA	AA	AC	AA	AC	AA	CC	AA	AA	CC	AA	AC	AA	AC	AA	AA	AA	AC	AA	AC	AA	CC	AA	AA	AA	AA	CC
chr4_5108722_C_T	4	5108722	GG	AG	GG	AG	GG	AG	AG	AG	AG	GG	AG	GG	GG	GG	GG	AG	AG	AG	GG	GG	GG	GG	GG	GG	GG	GG	GG	AA	GG	GG	AG	GG	GG	AG	GG	AG	AG	GG	GG	AG	GG	GG	GG	GG	GG	GG	GG
chr4_5150538_C_T	4	5150538	TT	TT	TT	TC	TT	TC	TT	TT	TC	TT	TT	TT	TT	TT	TC	TT	TT	TT	TT	TT	TT	TT	TC	TT	TT	TT	TT	TT	TT	TT	TT	TT	TT	TT	TT	TC	TT	TT	TT	TT	TT	TT	TT	TT	TC	TT	TT
chr4_5150840_C_T	4	5150840	CC	CC	CC	CC	CC	CC	CC	CC	CC	CC	CC	CC	CC	CC	CC	CC	CC	CC	TC	TC	CC	CC	CC	CC	CC	CC	CC	CC	CC	CC	CC	CC	TC	CC	CC	CC	CC	CC	TC	CC	TC	CC	CC	CC	CC	CC	CC
chr4_5181463_A_G	4	5181463	CC	TC	CC	CC	TC	TC	TC	CC	CC	TC	TC	CC	TT	CC	CC	CC	TC	TT	TC	CC	TC	TC	TC	CC	TC	CC	TT	TC	TT	TT	CC	TC	TC	TC	CC	TC	CC	TC	TC	TC	TC	TC	CC	CC	CC	CC	TT
chr4_5218767_C_T	4	5218767	CC	TT	TT	TT	TT	TT	TT	TT	TT	TT	TT	TT	TT	CC	TC	TT	TT	TT	TT	TT	TT	TT	TT	TT	TT	TT	TT	TT	TT	TT	TT	TT	TT	TT	TT	TT	TC	TT	TT	TT	TT	TT	TT	TT	TT	TT	TT
chr4_5225852_A_G	4	5225852	TT	CC	CC	TC	CC	TC	TC	TC	CC	TC	TC	CC	TT	TT	TT	CC	TC	TC	TT	TC	CC	CC	TT	CC	TT	CC	TT	TC	TC	TC	CC	TT	TT	CC	CC	TC	TC	TC	TC	TC	TT	TT	TC	TC	TC	CC	TC
chr4_5244169_C_T	4	5244169	AA	AA	AA	AG	AA	AG	AA	AA	AA	AA	AA	AA	AA	AA	AG	AA	AA	AA	AA	AA	AA	AA	AG	AA	AA	AA	AA	AA	AA	AA	AA	AA	AA	AA	AA	AG	AA	AA	AA	AA	AA	AG	AA	AA	AG	AA	AA
chr4_5291186_A_G	4	5291186	GG	AG	GG	AG	AG	GG	AG	AG	AG	GG	AG	GG	GG	AG	GG	AG	AA	AG	GG	GG	GG	GG	GG	GG	GG	GG	GG	AA	AA	GG	AG	GG	AG	AG	GG	GG	AG	GG	AG	AG	AG	AG	GG	GG	GG	GG	GG
chr4_5354554_A_G	4	5354554	GG	AG	GG	GG	AG	GG	GG	GG	GG	GG	GG	GG	GG	GG	GG	GG	GG	GG	GG	GG	GG	GG	GG	GG	GG	GG	GG	GG	AG	AG	GG	AG	GG	AG	GG	GG	GG	GG	AG	GG	GG	AG	AG	GG	GG	GG	GG
chr4_5357499_A_G	4	5357499	CC	TT	TT	TT	TT	TT	TT	TC	TT	TT	TT	TT	TT	TC	TC	TT	TT	TT	TC	TC	TT	TT	TT	TT	TC	TT	TT	TT	TT	TT	TT	TT	TC	TT	TT	TT	TC	TT	TC	TT	TC	TT	TC	TC	TT	TT	TT
chr4_5387375_A_G	4	5387375	GG	GG	AA	GG	AG	AG	AG	GG	AG	AG	GG	AA	GG	AG	AG	AG	AG	AG	AG	AG	AA	AA	AG	AA	GG	AA	GG	AG	AG	GG	AG	GG	AG	GG	AA	AG	GG	AG	GG	GG	AG	GG	AG	AG	AG	AA	AG
chr4_5458791_G_T	4	5458791	CC	AC	AA	AC	AC	AC	AA	AC	AA	AA	AA	AA	AA	AC	AC	AA	AA	AA	AC	AC	AA	AA	AA	AA	AC	AA	AA	AA	AC	AC	AA	AC	AC	AC	AA	AC	AC	AA	CC	AA	AC	AC	AA	AC	AC	AA	AA
chr4_5460440_A_G	4	5460440	GG	AA	AA	AA	AA	AA	AA	AA	AA	AA	AA	AA	AA	AG	AG	AA	AA	AA	AA	AA	AA	AA	AA	AA	AA	AA	AA	AA	AA	AA	AA	AA	AA	AA	AA	AA	AA	AA	AA	AA	AA	AA	AA	AA	AA	AA	AA
chr4_5491608_C_T	4	5491608	CC	TC	CC	CC	TC	TC	CC	CC	CC	CC	CC	CC	CC	CC	CC	CC	CC	CC	CC	CC	CC	CC	CC	CC	CC	CC	CC	CC	TC	TC	CC	TC	CC	TC	CC	TC	CC	CC	TC	CC	CC	CC	CC	CC	CC	CC	CC
chr4_5502978_A_G	4	5502978	AA	AA	AA	AA	AA	AA	AA	AA	AA	AA	AA	AA	AA	AA	AA	AG	AG	AA	AA	AA	AA	AA	AA	AA	AA	AA	AA	AA	AA	AA	AG	AA	AA	AA	AA	AA	AG	AA	AA	AA	AA	AA	AG	AA	AA	AA	AA
chr4_5574717_C_T	4	5574717	TT	TC	CC	TC	TC	TC	CC	TC	CC	CC	CC	CC	CC	TT	TC	TC	TC	CC	TC	TC	CC	CC	CC	CC	TC	CC	CC	TC	TC	TC	TC	TC	TC	TC	CC	TC	TT	CC	TT	CC	TC	CC	TC	TC	TC	CC	CC
chr4_5625071_A_G	4	5625071	CC	CC	CC	CC	CC	CC	TC	CC	CC	TC	TC	CC	TT	TC	CC	CC	TC	TC	TC	TC	CC	CC	TC	CC	TC	CC	TT	TC	TC	TC	CC	TC	TT	CC	CC	CC	CC	TC	TC	TC	TT	TT	CC	CC	CC	CC	TC
chr4_5638633_G_T	4	5638633	AA	AA	AA	AA	AA	AA	AA	AA	AA	AA	AA	AA	AA	AC	AA	AC	AC	AA	AC	AC	AA	AA	AA	AA	AA	AA	AA	AC	AA	AA	AC	AA	AC	AA	AA	AA	AC	AA	AC	AA	AC	AA	AA	AA	AA	AA	AA
chr4_5679605_C_T	4	5679605	CC	CC	CC	TC	CC	CC	CC	TC	CC	CC	CC	CC	CC	CC	CC	CC	CC	CC	CC	CC	CC	CC	CC	CC	TC	CC	CC	CC	CC	CC	CC	TC	CC	CC	CC	CC	TC	CC	CC	CC	CC	CC	CC	CC	TC	CC	CC
chr4_5755004_A_C	4	5755004	TT	GG	GG	GG	GG	GG	GG	GG	GG	GG	GG	GG	GG	TG	TG	GG	GG	GG	GG	GG	GG	GG	GG	GG	GG	GG	GG	GG	GG	GG	GG	TG	GG	GG	GG	GG	GG	GG	GG	GG	GG	TG	GG	GG	TG	GG	GG
chr4_5758095_G_T	4	5758095	TT	TT	TT	TT	TT	TT	TG	TG	TT	TG	TG	TT	GG	TT	TT	TT	GG	TG	TG	TG	TT	TG	TG	TT	TG	TT	GG	TT	TG	TG	TG	TT	GG	TT	TG	TT	TT	TG	TG	TG	GG	TG	TT	TG	TT	TT	TG
chr4_5784486_A_G	4	5784486	CC	CC	CC	CC	CC	CC	CC	CC	CC	CC	CC	CC	CC	CC	CC	CC	CC	CC	CC	CC	CC	CC	CC	CC	CC	CC	CC	CC	CC	CC	CC	CC	CC	CC	CC	CC	CC	CC	CC	CC	CC	CC	CC	CC	CC	CC	CC
chr4_5800224_A_G	4	5800224	TT	TC	TT	TT	TC	TT	TT	TT	TT	TT	TT	TT	TT	TC	TT	TT	TT	TT	TT	TT	TT	TT	TT	TT	TT	TT	TT	TT	TC	TC	TT	TT	TT	TC	TT	TT	TT	TT	TC	TT	TT	TT	TT	TT	TT	TT	TT
chr4_5821232_A_C	4	5821232	GG	TG	GG	TG	TG	GG	GG	GG	GG	GG	GG	GG	GG	TG	GG	GG	GG	GG	GG	GG	GG	GG	GG	GG	GG	GG	GG	GG	TG	TG	GG	GG	GG	TG	GG	GG	TG	GG	TG	GG	GG	TG	GG	GG	GG	GG	GG
chr4_5858738_C_T	4	5858738	CC	CC	CC	TC	CC	CC	CC	CC	CC	CC	CC	CC	CC	CC	CC	CC	CC	CC	CC	CC	CC	CC	CC	CC	CC	CC	CC	CC	CC	CC	CC	CC	CC	CC	CC	CC	CC	CC	CC	CC	CC	CC	CC	CC	CC	CC	CC
chr4_5887828_C_T	4	5887828	AG	AG	AG	AG	GG	AG	AG	AG	AG	AG	AG	AA	GG	GG	GG	GG	GG	AG	AG	AG	AG	AA	AG	AA	GG	AA	GG	AG	GG	GG	AG	GG	GG	AG	AG	AG	GG	AG	GG	AG	GG	GG	AG	AG	AG	AA	GG
chr4_5888044_A_G	4	5888044	TT	TT	TT	TT	TT	TT	TT	TT	TT	TT	TT	TT	TT	TT	TT	TC	TT	TT	TT	TT	TT	TT	TT	TT	TT	TT	TT	TT	TT	TT	TT	TT	TT	TT	TT	TT	TC	TT	TT	TT	TT	TT	TT	TT	TT	TT	TT
chr4_5928908_A_G	4	5928908	AG	AG	AG	AG	AA	AG	AG	AG	AG	AG	AG	GG	AA	AA	AA	AA	AA	AG	AG	AG	AG	GG	AG	GG	AA	GG	AA	AG	AA	AA	AG	AG	AA	AG	AG	AG	AA	AG	AA	AG	AA	AA	AG	AG	AG	GG	AA
chr4_6038064_A_C	4	6038064	TT	TT	TT	TG	TT	TT	TT	TT	TT	TT	TT	TT	TT	TT	TT	TT	TT	TT	TT	TT	TT	TT	TT	TT	TT	TT	TT	TT	TT	TT	TT	TT	TT	TT	TT	TT	TT	TT	TT	TT	TT	TT	TT	TT	TT	TT	TT
ae_G_A_chr4_6088748	4	6088748	TC	TC	TC	CC	TT	CC	TC	CC	CC	TC	TC	CC	TT	TT	TC	TC	TC	TC	CC	CC	CC	CC	TC	CC	TC	CC	TT	CC	TT	TT	CC	CC	TC	TC	TC	CC	CC	TC	TC	TC	TC	TC	CC	CC	CC	CC	TC
chr4_6106210_A_G	4	6106210	AA	AA	AA	AA	AA	AA	AG	AG	AA	AG	AG	AA	GG	AA	AA	AG	AG	AG	AG	AG	AG	AA	AG	AA	GG	AA	GG	AA	AG	AG	AA	AG	GG	AA	AG	AA	GG	AG	AG	AG	GG	GG	AA	AG	AA	AA	AG
chr4_6119158_A_G	4	6119158	AA	AA	AA	AA	AA	AA	AA	AA	AA	AA	AA	AA	AA	AA	AA	AG	AA	AA	AA	AA	AA	AA	AA	AA	AA	AA	AA	AA	AA	AA	AA	AA	AA	AA	AA	AA	AG	AA	AA	AA	AA	AA	AA	AA	AA	AA	AA
chr4_6154412_A_C	4	6154412	AA	AA	AA	AA	AA	AA	AA	AA	AA	AA	AC	AA	AA	AA	AA	AA	AA	AC	AA	AA	AA	AA	AA	AA	AC	AA	AA	AA	AA	AC	AA	AC	AA	AA	AC	AA	AA	AA	AA	AC	AA	AA	AA	AA	AA	AA	AA
chr4_6155311_C_T	4	6155311	GG	AG	GG	GG	AG	GG	GG	GG	GG	GG	GG	GG	GG	AG	GG	GG	GG	GG	GG	GG	GG	GG	GG	GG	AG	GG	GG	GG	AG	AG	AG	GG	GG	AG	GG	GG	GG	GG	AG	GG	GG	GG	AG	GG	GG	GG	GG
chr4_6184967_C_T	4	6184967	TT	CC	CC	TC	CC	CC	CC	CC	CC	CC	CC	CC	CC	CC	CC	CC	CC	CC	CC	CC	CC	CC	CC	CC	CC	CC	CC	CC	CC	CC	CC	CC	CC	CC	CC	CC	TC	CC	CC	CC	CC	CC	CC	CC	CC	CC	CC
chr4_6215753_A_G	4	6215753	GG	AG	AG	AG	GG	AG	AG	AG	AG	AG	AG	AA	GG	GG	GG	GG	GG	AG	AG	AG	AG	AA	AG	AA	GG	AA	GG	AG	GG	GG	AG	GG	GG	AG	AG	AG	GG	AG	AG	AG	GG	GG	AG	AG	AG	AA	GG
chr4_6248487_C_T	4	6248487	TC	CC	CC	TC	CC	CC	CC	CC	CC	CC	CC	CC	CC	CC	CC	CC	CC	CC	CC	CC	CC	CC	CC	CC	CC	CC	CC	CC	CC	CC	CC	CC	CC	CC	CC	CC	CC	CC	CC	CC	CC	CC	CC	CC	CC	CC	CC
chr4_6282509_A_C	4	6282509	AC	AA	AA	AC	AA	AA	AA	AA	AA	AA	AC	AA	AA	AA	AA	AA	AA	AC	AC	AC	AA	AA	AA	AA	AC	AA	AA	AA	AA	AC	AA	AA	AC	AA	AC	AA	AC	AA	AC	AC	AC	AC	AA	AA	AA	AA	AA
chr4_6288148_A_C	4	6288148	AA	AA	AA	AA	AA	AA	AA	AA	AA	AA	AC	AA	AA	AA	AA	AC	AA	AC	AA	AA	AA	AA	AA	AA	AC	AA	AA	AA	AA	AC	AA	AA	AA	AA	AC	AA	AC	AA	AA	AC	AA	AA	AA	AA	AA	AA	AA
chr4_6368856_A_C	4	6368856	AA	AC	AA	AA	AC	AA	AA	AA	AA	AA	AA	AA	AA	AA	AA	AC	AA	AA	AA	AA	AC	AA	AA	AA	AA	AA	AA	AA	AC	AC	AA	AC	AA	AC	AA	AA	AC	AA	AA	AA	AA	AA	AA	AA	AC	AA	AA
chr4_6391189_C_T	4	6391189	AG	AG	AG	AA	GG	AA	AA	AA	AA	AA	AA	AA	AA	GG	AG	GG	AG	AA	AG	AG	AG	AA	AA	AA	AA	AA	AA	AA	AG	AG	AA	AG	AG	AG	AA	AA	AG	AA	AG	AA	AG	AA	AA	AG	AA	AA	AA
SNP191_100	4	6409234	GG	GG	GG	GG	GG	GG	GG	GG	GG	GG	GG	GG	GG	GG	GG	GG	GG	GG	AG	AG	GG	GG	GG	GG	GG	GG	GG	GG	GG	GG	GG	GG	AG	GG	GG	GG	GG	GG	AG	GG	AG	GG	GG	AG	GG	GG	GG
chr4_6425129_C_T	4	6425129	TT	TT	TT	TT	TT	TT	TT	TT	TT	TT	TT	TT	TT	TT	TT	TT	TT	TT	TT	TT	TT	TT	TT	TT	TT	TT	TT	TT	TT	TT	TT	TT	TT	TT	TT	TT	TC	TT	TT	TT	TT	TT	TT	TT	TT	TT	TT
chr4_6438224_C_T	4	6438224	AA	AG	AA	AA	AG	AA	AA	AA	AA	AA	AG	AA	AA	AA	AA	AA	AA	AG	AA	AA	AA	AA	AA	AA	AG	AA	AA	AA	AG	GG	AA	AG	AA	AG	AG	AA	AG	AA	AA	AG	AA	AG	AA	AA	AA	AA	AA
chr4_6446067_C_T	4	6446067	CC	CC	CC	CC	CC	CC	CC	CC	CC	CC	CC	CC	CC	TC	CC	CC	TC	CC	CC	CC	CC	CC	CC	CC	CC	CC	CC	CC	CC	CC	CC	CC	CC	CC	CC	CC	CC	CC	CC	CC	CC	CC	CC	CC	TC	CC	CC
chr4_6462176_C_T	4	6462176	AA	AA	AA	AA	AA	AA	AA	AA	AA	AA	AG	AA	AA	AA	AA	AA	AA	AG	AA	AA	AA	AA	AA	AA	AG	AA	AA	AA	AA	AG	AA	AG	AA	AA	AG	AA	AG	AA	AA	AG	AA	AG	AA	AA	AA	AA	AA
chr4_6495602_C_T	4	6495602	CC	TC	TT	TC	TC	TT	TC	CC	TT	TC	TT	TT	CC	TC	TC	TC	TC	TT	TT	TT	TC	TT	TC	TT	TT	TT	CC	TC	CC	TC	TT	TT	TC	TC	TT	TT	TC	TC	TT	TT	TC	TC	TT	TT	TC	TT	TC
chr4_6534758_G_T	4	6534758	GG	TG	TT	TG	TG	TG	TG	TG	TG	TG	TG	TT	TG	GG	GG	TG	GG	GG	TT	TT	TG	TT	TG	TT	TG	TT	TG	TG	GG	GG	TT	TG	TG	TG	TG	TG	TG	TG	TT	TG	TG	TG	TT	TT	TT	TT	GG
chr4_6571539_G_T	4	6571539	TG	TT	TT	TG	TT	TT	TT	TG	TT	TT	TT	TT	TT	TT	TT	TT	TT	TT	TG	TG	TT	TT	TT	TT	TT	TT	TT	TG	TT	TT	TT	TG	TG	TT	TT	TT	TG	TT	TG	TT	TG	TG	TT	TG	TT	TT	TT
chr4_6579179_A_G	4	6579179	AG	GG	GG	AG	GG	GG	GG	GG	GG	GG	GG	GG	GG	GG	GG	GG	GG	GG	GG	GG	GG	GG	GG	GG	GG	GG	GG	AG	GG	GG	GG	GG	GG	GG	GG	GG	GG	GG	GG	GG	GG	GG	GG	GG	GG	GG	GG
chr4_6605639_A_G	4	6605639	TC	TC	TC	TT	CC	TT	TT	TC	TT	TC	TC	TT	CC	CC	TC	TC	TC	CC	TT	TT	TT	TT	TC	TT	TC	TT	CC	TT	TC	CC	TT	TC	TT	TC	TC	TT	TT	TC	TT	TC	TT	TC	TT	TT	TT	TT	TC
chr4_6641297_A_G	4	6641297	TT	TT	TT	TT	TT	TT	TT	TC	TT	TT	TT	TT	TT	TT	TT	TT	TT	TT	TC	TC	TT	TT	TT	TT	TT	TT	TT	TT	TT	TT	TT	TC	TC	TT	TT	TT	TC	TT	TC	TT	TC	TC	TT	TC	TC	TT	TT
chr4_6713126_C_T	4	6713126	TT	TT	TT	TC	TT	TT	TT	TT	TT	TT	TT	TT	TT	TT	TT	TT	TT	TT	TT	TT	TT	TT	TT	TT	TT	TT	TT	TC	TT	TT	TT	TT	TT	TT	TT	TT	TT	TT	TT	TT	TT	TT	TT	TT	TT	TT	TT
chr4_6752404_A_G	4	6752404	TC	TC	TC	TC	TT	TC	TC	TC	TC	TC	CC	CC	TC	TT	TT	TT	TT	TC	CC	CC	TC	CC	TC	CC	CC	CC	TC	TC	TT	TC	TC	TC	TC	TC	CC	TC	TT	TC	CC	CC	TC	TC	TC	TC	TC	CC	TT
chr4_6786417_A_G	4	6786417	AG	AG	AG	AG	AA	AG	AG	AA	AG	AG	GG	GG	AA	AA	AA	AA	AA	AG	AG	AG	AG	GG	AG	GG	GG	GG	AA	AG	AA	AG	AG	AG	AA	AG	GG	AG	AA	AG	AG	GG	AA	AA	AG	AG	AG	GG	AA
chr4_6801276_C_T	4	6801276	CC	CC	CC	CC	CC	CC	TC	CC	CC	CC	CC	CC	TC	CC	CC	CC	TC	CC	CC	CC	CC	CC	CC	CC	CC	CC	TC	CC	TC	CC	CC	CC	TC	CC	CC	CC	CC	CC	CC	CC	TC	CC	CC	CC	CC	CC	CC
chr4_6817926_G_T	4	6817926	CC	CC	AC	CC	AC	CC	CC	CC	CC	CC	AC	CC	CC	CC	CC	AA	CC	AC	CC	CC	AC	CC	CC	CC	AA	CC	CC	CC	CC	AC	AC	AC	CC	CC	AC	CC	AC	CC	CC	AC	CC	CC	AC	CC	AC	CC	CC
chr4_6843371_G_T	4	6843371	TG	TG	TG	TG	TT	TG	GG	TT	TG	TG	TG	GG	TG	TT	TT	TT	TG	TT	TG	TG	TG	GG	TG	GG	TT	GG	TG	TG	TG	TT	TG	TT	TG	TG	TG	TG	TT	TG	TG	TG	TG	TT	TG	TG	TG	GG	TT
chr4_6885031_G_T	4	6885031	TG	TG	GG	TG	TG	GG	GG	TG	GG	TG	GG	GG	TG	TG	TG	GG	TG	TG	GG	GG	GG	GG	TG	GG	GG	GG	TG	TG	TG	TG	GG	TG	GG	TG	GG	GG	TG	TG	GG	GG	GG	TG	GG	GG	GG	GG	TT
chr4_6920786_A_C	4	6920786	TG	TG	TG	TT	GG	TT	TG	TG	TG	TG	TT	TT	TG	TG	GG	GG	GG	TG	TT	TT	TG	TT	TG	TT	TT	TT	TG	TT	GG	TG	TG	TT	TG	TG	TT	TT	TG	TG	TT	TT	TG	TG	TG	TT	TT	TT	GG
chr4_6959925_C_T	4	6959925	TC	TC	TC	CC	TT	CC	TC	TC	TC	TC	CC	CC	TC	TC	TT	TC	TT	TC	CC	CC	CC	CC	TC	CC	CC	CC	TC	CC	TT	TC	CC	CC	TC	TC	CC	CC	CC	TC	CC	CC	TC	TC	CC	CC	CC	CC	TT
chr4_6980684_A_G	4	6980684	AA	AA	AA	AA	AA	AA	AA	AA	AA	AA	AG	AA	AA	AA	AA	AA	AA	AG	AA	AA	AA	AA	AA	AA	GG	AA	AA	AA	AA	AG	AA	AG	AA	AA	AG	AA	AA	AA	AA	AG	AA	AA	AA	AA	AA	AA	AA
chr4_7005323_C_T	4	7005323	AG	AG	AG	AG	GG	AG	AG	AG	AA	AG	AG	AA	GG	AG	AG	GG	AG	GG	AA	AA	AA	AA	AG	AA	GG	AA	GG	AG	AG	GG	AA	GG	AA	AG	AG	AG	GG	AG	AA	AG	AA	GG	AA	AG	AG	AA	GG
chr4_7034738_C_T	4	7034738	CC	CC	CC	CC	CC	CC	CC	CC	CC	CC	CC	CC	CC	CC	CC	TC	CC	CC	CC	CC	CC	CC	CC	CC	CC	CC	CC	CC	CC	CC	CC	TC	CC	CC	CC	CC	TT	CC	CC	CC	CC	CC	CC	CC	CC	CC	CC
chr4_7064204_A_G	4	7064204	TT	TT	TC	TC	TC	TC	TT	TC	TC	TT	TC	TT	TC	TC	TC	CC	TC	TC	TC	TC	TC	TT	TT	TT	CC	TT	TC	TC	TC	TC	TT	CC	CC	TT	TC	TC	CC	TT	TC	TC	TC	TC	TC	TC	TT	TT	TT
chr4_7082164_C_T	4	7082164	TT	TT	TT	TT	TT	TT	TT	TT	TT	TT	TT	TT	TT	TT	TT	TC	TT	TT	TT	TT	TT	TT	TT	TT	TT	TT	TT	TT	TT	TT	TT	TC	TT	TT	TT	TT	CC	TT	TT	TT	TT	TT	TT	TT	TT	TT	TT
chr4_7097309_C_T	4	7097309	CC	CC	CC	CC	CC	CC	CC	CC	CC	CC	CC	CC	CC	CC	CC	TC	CC	CC	CC	CC	CC	CC	CC	CC	CC	CC	CC	CC	CC	CC	CC	CC	CC	CC	CC	CC	TC	CC	CC	CC	CC	CC	CC	CC	CC	CC	CC
chr4_7146368_G_T	4	7146368	TT	TT	TT	TT	TT	TT	TT	TT	TT	TT	TT	TT	TT	TT	TT	TT	TT	TT	TT	TT	TT	TT	TT	TT	TT	TT	TT	TT	TT	TT	TT	TG	TT	TT	TT	TT	TG	TT	TT	TT	TT	TT	TT	TT	TT	TT	TT
chr4_7178978_C_T	4	7178978	AG	GG	AG	AG	AA	AG	AG	AA	AG	AG	AG	GG	AA	AA	AA	AA	AA	AA	AG	AG	AG	GG	AG	GG	AA	GG	AA	AG	AA	AA	GG	AA	AA	GG	AG	AG	AA	AG	AG	AG	AG	AA	AG	AG	AG	GG	AA
chr4_7188917_A_G	4	7188917	TT	TT	TT	TT	TT	TT	TT	TT	TT	TT	TT	TT	TT	TT	TT	TT	TT	TT	TT	TT	TT	TT	TT	TT	TT	TT	TT	TT	TT	TT	TT	TT	TT	TT	TT	TT	TT	TT	TT	TT	TT	TT	TT	TT	TT	TT	TT
chr4_7242777_A_G	4	7242777	GG	GG	GG	AG	GG	AG	GG	GG	GG	GG	GG	GG	GG	GG	GG	GG	GG	GG	GG	GG	GG	GG	GG	GG	GG	GG	GG	AG	GG	GG	GG	GG	GG	GG	GG	AG	GG	GG	GG	GG	GG	GG	GG	GG	GG	GG	GG
chr4_7519981_C_T	4	7519981	AA	AA	AA	AA	AA	AA	AG	AA	AA	AA	AA	AA	AA	AA	AA	AA	AA	AA	AA	AA	AA	AA	AA	AA	AA	AA	AA	AA	AA	AA	AA	AA	AA	AA	AA	AA	AA	AA	AA	AA	AA	AA	AA	AA	AG	AA	AA
chr4_7520661_A_G	4	7520661	TT	TT	TC	TC	TC	TC	TC	TT	TC	TT	TT	TT	TC	TT	TC	TC	TT	TT	TC	TC	TT	TT	TT	TT	TT	TT	TC	TC	TT	TT	TT	TT	TC	TT	TT	TC	TT	TT	TC	TT	TC	TT	TT	TC	TC	TT	TT
be_T_C_chr4_7529012	4	7529012	AG	GG	GG	AG	AG	AG	AG	AG	AG	AG	AG	GG	AG	AG	AG	GG	AG	AA	GG	GG	AG	GG	AG	GG	AA	GG	AG	AG	AG	AA	GG	AG	GG	GG	AG	AG	GG	AG	GG	AG	GG	AG	AG	AG	AG	GG	AA
chr4_7565193_A_G	4	7565193	TC	CC	CC	CC	TC	CC	TC	TT	CC	TC	CC	CC	TC	TT	TC	TC	TC	TC	CC	CC	CC	CC	TC	CC	CC	CC	TC	CC	TC	TC	CC	TC	CC	CC	CC	CC	TT	TC	CC	CC	CC	TC	CC	CC	TC	CC	TT
chr4_7600589_A_C	4	7600589	AC	AA	AA	AA	AC	AA	AA	AC	AA	AC	AA	AA	AC	AC	AC	AA	AC	AC	AA	AA	AA	AA	AC	AA	AA	AA	AC	AA	AC	AC	AA	AA	AA	AA	AA	AA	AA	AC	AA	AA	AA	AC	AA	AA	AA	AA	CC
chr4_7636564_A_G	4	7636564	GG	GG	GG	GG	GG	GG	GG	GG	GG	GG	GG	GG	GG	AG	GG	AG	GG	GG	GG	GG	GG	GG	GG	GG	GG	GG	GG	GG	GG	GG	GG	AG	GG	GG	GG	GG	AA	GG	GG	GG	GG	GG	GG	GG	GG	GG	GG
chr4_7662501_C_T	4	7662501	CC	CC	CC	CC	CC	CC	TC	TC	CC	CC	CC	CC	CC	CC	CC	CC	CC	CC	CC	CC	CC	CC	CC	CC	CC	CC	CC	CC	CC	CC	CC	TC	CC	CC	CC	CC	TC	CC	CC	CC	CC	CC	CC	CC	TC	CC	CC
chr4_7672157_G_T	4	7672157	GG	GG	TG	TG	TG	TG	GG	GG	GG	GG	TG	GG	TG	GG	GG	TG	GG	TG	GG	GG	TG	GG	GG	GG	TT	GG	TG	TG	GG	GG	GG	TG	GG	GG	TG	TG	GG	GG	GG	TG	GG	GG	TG	GG	GG	GG	GG
chr4_7707960_A_G	4	7707960	CC	CC	CC	CC	CC	CC	TC	TC	CC	CC	CC	CC	CC	CC	CC	TC	CC	CC	CC	CC	TC	CC	CC	CC	CC	CC	CC	CC	CC	CC	CC	TC	CC	CC	CC	CC	TT	CC	CC	CC	CC	CC	TC	CC	TC	CC	CC
chr4_7743309_C_T	4	7743309	GG	GG	GG	GG	GG	GG	GG	AG	GG	GG	GG	GG	GG	GG	GG	GG	GG	GG	GG	GG	GG	GG	GG	GG	GG	GG	GG	GG	GG	GG	GG	GG	GG	GG	GG	GG	GG	GG	GG	GG	GG	GG	GG	GG	AG	GG	GG
chr4_7784228_C_T	4	7784228	AA	AA	AA	AG	AA	AG	AG	AA	AA	AA	AA	AA	AA	AA	AA	AA	AA	AA	AA	AA	AA	AA	AA	AA	AA	AA	AA	AA	AA	AA	AA	AG	AA	AA	AA	AG	AG	AA	AA	AA	AA	AA	AA	AA	AA	AA	AA
chr4_7784564_A_G	4	7784564	GG	GG	GG	GG	GG	GG	GG	GG	GG	GG	GG	GG	GG	GG	GG	GG	GG	GG	GG	GG	GG	GG	GG	GG	GG	GG	GG	GG	GG	GG	GG	GG	GG	GG	GG	GG	GG	GG	GG	GG	GG	AG	GG	GG	GG	GG	GG
chr4_7793400_A_G	4	7793400	AA	AA	AA	AG	AA	AG	AG	AA	AA	AA	AA	AA	AA	AA	AA	AA	AA	AA	AA	AA	AA	AA	AA	AA	AA	AA	AA	AA	AA	AA	AA	AG	AA	AA	AA	AG	AG	AA	AA	AA	AA	AA	AA	AA	AA	AA	AA
chr4_7807626_C_T	4	7807626	AA	AA	AA	AG	AA	AG	AG	AA	AA	AA	AA	AA	AA	AA	AA	AA	AA	AA	AA	AA	AA	AA	AA	AA	AA	AA	AA	AA	AA	AA	AA	AG	AA	AA	AA	AG	AG	AA	AA	AA	AA	AG	AA	AA	AG	AA	AA
chr4_7880166_A_G	4	7880166	CC	CC	CC	CC	CC	CC	CC	TC	CC	CC	CC	CC	CC	CC	CC	CC	CC	CC	TC	TC	CC	CC	CC	CC	CC	CC	CC	CC	CC	CC	CC	CC	TC	CC	CC	CC	CC	CC	TC	CC	TC	CC	CC	TC	CC	TC	CC
chr4_8105479_C_T	4	8105479	TT	TT	TT	TC	TT	TT	TT	TT	TT	TT	TT	TT	TT	TT	TT	TT	TT	TT	TT	TT	TT	TT	TT	TT	TT	TT	TT	TT	TT	TT	TT	TT	TT	TT	TT	TT	TT	TT	TT	TT	TT	TT	TT	TT	TT	TT	TT
chr4_8481583_G_T	4	8481583	AA	AA	AA	AA	AA	AA	AA	AA	AA	AA	AA	AA	AA	AA	AA	AA	AA	AA	AA	AA	AA	AA	AA	AA	AA	AA	AA	AA	AA	AA	AA	AA	AA	AA	AA	AA	AA	AA	AA	AA	AA	AA	AA	AA	AC	AA	AA
chr4_8740698_G_T	4	8740698	TG	GG	GG	GG	TG	GG	GG	TG	GG	TG	GG	GG	TG	TG	TG	GG	TG	TG	GG	GG	GG	GG	TG	GG	GG	GG	TG	GG	TG	TG	GG	GG	GG	GG	GG	GG	GG	TG	GG	GG	GG	TG	GG	GG	GG	GG	TT
[truncated: 11,215 more rows]
[truncated: 41 more columns]
