# Supplementary material for: Novel loci associated with resistance to downy and powdery mildew in grapevine
Source: Front Plant Sci. 2024 Mar 22;15:1386225. doi: 10.3389/fpls.2024.1386225 (PMC10998452; doi:10.3389/fpls.2024.1386225)
Supplement: Supplementary file 4 [file Table_3.xlsx]

## Sheet: Sheet1
Supplementary Table 3. List of grapevine accessions, cultivated and wild, coming from Caucasus, Iran and Uzbekistan, analyzed in this study. Information about subspecies, origin and resistance/susceptibility to P. viticola and E. necator are reported. 1: resistant; 0: susceptible.
Accession ID	Accession name	Subspecies	Origin	Resistance to P. viticola	Resistance to E. necator
G1	Chilar	sativa	Armenia	0	1
G2	Mahmudu	sativa	Azerbaijan	0	0
G3	Rzgi	sativa	Armenia	0	0
G4	Absheron Gelinbarmaghy B.	sativa	Azerbaijan	0	0
G5	Seyrak Areni	sativa	Armenia	0	0
G6	Dash Marandi	sativa	Azerbaijan	0	0
G7	Yeraskheni	sativa	Armenia	0	0
G8	Absheron Khatyny	sativa	Azerbaijan	0	0
G9	Gyoybandam	sativa	Azerbaijan	0	0
G10	Khatoun Kharji	sativa	Armenia	0	0
G11	Absheron Kechimemesi	sativa	Azerbaijan	0	0
G12	Kakhet	sativa	Armenia	0	1
G13	Gyrmyzy Khuseiny	sativa	Azerbaijan	0	0
G14	Ararati	sativa	Armenia	0	0
G15	Kishmish vatkana	sativa	Uzbekistan	0	1
G16	Sev Krop	sativa	Armenia	0	0
G17	Khyndogny N.	sativa	Azerbaijan	0	0
G18	Khupishij	sativa	Georgia	0	0
G19	Tsirkvalis tetri	sativa	Georgia	1	1
G20	Rkatsiteli Tsiteli	sativa	Georgia	0	0
G21	Alexandrouli	sativa	Georgia	0	1
G22	Borchalo	sativa	Georgia	0	0
G23	Sarygilya	sativa	Azerbaijan	0	1
G24	Dondghlabi Shavi	sativa	Georgia	0	0
G25	Mgaloblishvili	sativa	Georgia	1	0
G26	Garabulaghy	sativa	Azerbaijan	0	1
G27	Chesm gave	sativa	Iran	0	0
G28	Khurmayi	sativa	Azerbaijan	0	0
G29	Institutis Grdzelmtevana	sativa	Georgia	0	0
G30	Saperavi Khashmis	sativa	Georgia	0	0
G31	Dzvelshavi	sativa	Georgia	0	1
G32	Gorula (clone)	sativa	Georgia	0	0
G33	Andreuli tkhelkana	sativa	Georgia	0	0
G34	Khart-Khart	sativa	Azerbaijan	0	0
G35	Shavkapito	sativa	Georgia	0	0
G36	Ag Darbandi	sativa	Azerbaijan	0	1
G37	Ojaleshi lechkhumis (orbeluri ojaleshi)	sativa	Georgia	0	0
G38	Tabrizi B.	sativa	Azerbaijan	0	1
G39	Mskhvili Kurdzeni	sativa	Georgia	0	0
G40	Ag Gyavra	sativa	Azerbaijan	0	1
G41	Chitistvala kakhuri (bobduri)	sativa	Georgia	0	1
G42	Ary Uzumu	sativa	Azerbaijan	0	1
G43	Kvelouri	sativa	Georgia	0	1
G44	Seura	sativa	Georgia	0	1
G45	Bayanshira B.	sativa	Azerbaijan	0	1
G46	Adreula tchelkana	sativa	Georgia	0	0
G47	Yaghoti white	sativa	Iran	0	0
G48	Almura Tetri	sativa	Georgia	0	0
G49	Kharistvala Meskhuri	sativa	Georgia	0	0
G50	Chesm gave	sativa	Iran	0	0
G51	Aladasturi	sativa	Georgia	0	1
G52	Tchumuta	sativa	Georgia	0	1
G53	Ubakluri	sativa	Georgia	1	0
G54	Skhilatubani	sativa	Georgia	0	0
G55	Maghlari shavi	sativa	Georgia	0	1
G56	Atcharuli tetri	sativa	Georgia	0	1
G57	Orona shemokmedis	sativa	Georgia	0	1
G58	Shavtkhila	sativa	Georgia	0	1
G59	Djvari	sativa	Georgia	0	1
G60	Pashaniki	sativa	Georgia	0	1
G61	Didshavi	sativa	Georgia	0	0
G62	Sirgula	sativa	Georgia	0	1
G63	Beglaris kurdzeni	sativa	Georgia	0	1
G64	Chkhaveri	sativa	Georgia	1	0
G65	Bazaleturi	sativa	Georgia	0	0
G66	Sahebi	sativa	Iran	0	0
G67	Tchodi salkhinosi	sativa	Georgia	0	1
G68	Wild form of Ramishvili WF 110 298	sylvestris	Georgia	0	0
G69	Wild grape (the male flower) N1	sylvestris	Azerbaijan	0	0
G70	Wild grape of female flower (black berry)	sylvestris	Azerbaijan	0	0
G71	Wild grape of female flower (dark red berry)	sylvestris	Azerbaijan	0	0
G72	Paldo 02	sylvestris	Georgia	0	0
G73	Kvetari 10(2)	sylvestris	Georgia	0	0
G74	Tushis tbebi 02	sylvestris	Georgia	1	0
G75	Ninotminda 12	sylvestris	Georgia	0	0
G76	Nakhiduri 04	sylvestris	Georgia	0	0
G77	Larchvali 01	sylvestris	Georgia	0	0
G78	Wild form of Ramishvili WF KTSIA 12	sylvestris	Georgia	0	0
G79	Ninotsminda - 13	sylvestris	Georgia	0	1
G80	Tedotsminda 25	sylvestris	Georgia	0	1
G81	Wild grape (the male flower) N2	sylvestris	Azerbaijan	0	1
G82	Wild form of Ramishvili WF 10	sylvestris	Georgia	0	0
G83	Nakhiduri 06	sylvestris	Georgia	0	0
G84	Skra 01	sylvestris	Georgia	0	1
G85	Chachkhriala - 01	sylvestris	Georgia	1	0
G86	Samebis seri 02	sylvestris	Georgia	0	0
G87	Barisakho turning 01	sylvestris	Georgia	1	0
G88	Shirikhevi 04	sylvestris	Georgia	0	0
