# Supplementary material for: Novel loci associated with resistance to downy and powdery mildew in grapevine
Source: Front Plant Sci. 2024 Mar 22;15:1386225. doi: 10.3389/fpls.2024.1386225 (PMC10998452; doi:10.3389/fpls.2024.1386225)
Supplement: Supplementary file 5 [file Table_4.xlsx]

## Sheet: Qmatrix_k3
Supplementary Table 4. Ancestry values at K = 3 detected for SNP profiles of 88 grapevine accessions (wild and cultivated from Caucasus, Iran and Uzbekistan), genotyped at 18 k loci.
Accession ID	Accession name	V1	V2	V3
G1	Chilar	0.973081	9.9991e-05	0.0268189
G2	Mahmudu	0.955517	0.0443833	9.9991e-05
G3	Rzgi	0.672122	0.327778	9.9991e-05
G4	Absheron Gelinbarmaghy B.	0.9998	9.999e-05	9.999e-05
G5	Seyrak Areni	0.78567	0.123418	0.0909122
G6	Dash Marandi	0.928056	0.0718437	9.9991e-05
G7	Yeraskheni	0.735813	0.188898	0.0752887
G8	Absheron Khatyny	0.817193	0.104677	0.0781296
G9	Gyoybandam	0.805142	0.178886	0.0159717
G10	Khatoun Kharji	0.865741	0.0959633	0.0382958
G11	Absheron Kechimemesi	0.745858	0.250593	0.00354882
G12	Kakhet	9.9991e-05	0.90843	0.0914702
G13	Gyrmyzy Khuseiny	0.9998	9.999e-05	9.999e-05
G14	Ararati	0.94731	9.9991e-05	0.0525899
G15	Kishmish vatkana	0.9998	9.999e-05	9.999e-05
G16	Sev Krop	0.755169	0.10522	0.139611
G17	Khyndogny N.	0.603742	0.230565	0.165693
G18	Khupishij	0.206599	0.152813	0.640588
G19	Tsirkvalis tetri	9.9991e-05	0.877473	0.122427
G20	Rkatsiteli Tsiteli	0.017605	0.852319	0.130076
G21	Alexandrouli	0.127381	0.445529	0.427089
G22	Borchalo	0.396967	0.329279	0.273753
G23	Sarygilya	0.821771	0.162192	0.0160363
G24	Dondghlabi Shavi	0.170755	0.829145	9.9991e-05
G25	Mgaloblishvili	0.0618016	0.289377	0.648821
G26	Garabulaghy	0.0926174	0.907283	9.9991e-05
G27	Chesm gave 1	0.9998	9.999e-05	9.999e-05
G28	Khurmayi	0.958434	0.0414664	9.9991e-05
G29	Institutis Grdzelmtevana	0.574496	0.425405	9.9991e-05
G30	Saperavi Khashmis	0.365624	0.254677	0.379699
G31	Dzvelshavi	0.114997	0.465442	0.419562
G32	Gorula (clone)	0.685262	0.244633	0.0701052
G33	Andreuli tkhelkana	0.0266986	0.973201	9.9991e-05
G34	Khart-Khart	0.940132	0.0597676	9.9991e-05
G35	Shavkapito	9.9991e-05	0.917969	0.0819314
G36	Ag Darbandi	0.838586	0.161314	9.9991e-05
G37	Dana Burnu	0.260986	0.103265	0.635749
G38	Tabrizi B.	0.692988	0.306912	9.9991e-05
G39	Mskhvili Kurdzeni	0.0801335	0.919766	9.9991e-05
G40	Ag Gyavra	0.759649	0.240251	9.9991e-05
G41	Chitistvala kakhuri (bobduri)	9.9991e-05	0.892209	0.107691
G42	Ary Uzumu	0.976844	9.9991e-05	0.023056
G43	Kvelouri	9.9991e-05	0.743095	0.256805
G44	Seura	0.0636945	0.435254	0.501051
G45	Bayanshira B.	0.546076	0.453824	9.9991e-05
G46	Adreula tchelkana	9.9991e-05	0.921052	0.0788485
G47	Yaghoti white	0.875073	9.9991e-05	0.124827
G48	Almura Tetri	0.280413	0.683682	0.0359052
G49	Kharistvala Meskhuri	0.228053	0.771847	9.9991e-05
G50	Chesm gave 2	0.983497	9.9991e-05	0.0164033
G51	Aladasturi	9.9991e-05	0.286719	0.713181
G52	Tchumuta	0.0393265	0.158605	0.802069
G53	Ubakluri	9.9991e-05	0.86713	0.13277
G54	Skhilatubani	0.0308522	0.204697	0.76445
G55	Maghlari shavi	0.473456	0.305576	0.220969
G56	Atcharuli tetri	9.9991e-05	0.220634	0.779266
G57	Orona shemokmedis	9.9991e-05	0.970043	0.0298571
G58	Shavtkhila	0.137283	0.862617	9.9991e-05
G59	Djvari	0.21287	0.78703	9.9991e-05
G60	Pashaniki	0.125327	0.244374	0.630299
G61	Didshavi	0.0300253	0.654406	0.315569
G62	Sirgula	0.138926	0.853674	0.00739921
G63	Beglaris kurdzeni	0.273012	0.726888	9.9991e-05
G64	Chkhaveri	9.9991e-05	0.324975	0.674925
G65	Bazaleturi	0.148015	0.302486	0.549499
G66	Sahebi	0.919459	9.9991e-05	0.0804407
G67	Tchodi salkhinosi	0.180149	0.219446	0.600405
G68	Wild form of Ramishvili WF 110 298	0.270193	0.213081	0.516727
G69	Wild grape (the male flower) N1	0.615698	0.0120721	0.37223
G70	Wild grape of female flower (black berry)	0.188697	0.0370973	0.774206
G71	Wild grape of female flower (dark red berry)	0.21889	0.0385108	0.742599
G72	Paldo 02	9.999e-05	9.999e-05	0.9998
G73	Kvetari 10(2)	0.0154285	0.0572661	0.927305
G74	Tushis tbebi 02	9.9991e-05	0.0138132	0.986087
G75	Ninotminda 12	0.0114961	0.173981	0.814523
G76	Nakhiduri 04	0.0362259	0.199894	0.76388
G77	Larchvali 01	9.9991e-05	0.0527072	0.947193
G78	Wild form of Ramishvili WF KTSIA 12	0.358781	0.621183	0.0200353
G79	Ninotsminda - 13	0.138613	0.121616	0.739771
G80	Tedotsminda 25	9.999e-05	9.999e-05	0.9998
G81	Wild grape (the male flower) N2	0.177294	0.0478061	0.7749
G82	Wild form of Ramishvili WF 10	0.555183	0.235056	0.209762
G83	Nakhiduri 06	0.0685292	0.401514	0.529956
G84	Skra 01	0.0297432	0.00311509	0.967142
G85	Chachkhriala - 01	0.0314437	0.0741328	0.894423
G86	Samebis seri 02	0.0309304	9.9991e-05	0.96897
G87	Barisakho turning 01	9.9991e-05	0.123321	0.876579
G88	Shirikhevi 04	9.9991e-05	0.295071	0.704829
