# Supplementary material for: Novel loci associated with resistance to downy and powdery mildew in grapevine
Source: Front Plant Sci. 2024 Mar 22;15:1386225. doi: 10.3389/fpls.2024.1386225 (PMC10998452; doi:10.3389/fpls.2024.1386225)
Supplement: Supplementary file 6 [file Table_5.xlsx]

## Sheet: PN40024v4_Chr15_Locus
Supplementary Table 5. List of candidate genes in a window of 0.5 Mb upstream and downstream the four SNPs associated to P. viticola and E. necator resistance trait. Genes have been identified on V. vinifera reference genome (PN40024v4) and Mgaloblishvili genome (haplotype 1 and haplotype 2).
Gene ID	Chr	Start	End	Strand	Annotation
Vitvi15g00529	chr15	12591427	12591513	-	XP_002270593.1 tubulin-folding cofactor A
Vitvi15g00531	chr15	12613690	12622520	+	XP_002270739.1PREDICTED: uncharacterized protein LOC100241055
Vitvi15g00532	chr15	12625895	12626857	-	XP_002270272.1 trihelix transcription factor ASIL2
Vitvi15g00533	chr15	12637205	12664474	-	XP_002270305.1 glutamine--tRNA ligase isoform X2
Vitvi15g04317	chr15	12677292	12677762	+	XP_019081097.1PREDICTED: uncharacterized protein LOC109124041
Vitvi15g04318	chr15	12685692	12686039	-	na
Vitvi15g01422	chr15	12721984	12722712	+	XP_019081023.1PREDICTED: uncharacterized protein LOC100242687 - (ankyrin repeat family protein in Mgaloblishvili)
Vitvi15g00537	chr15	12740352	12741705	-	XP_002271136.1 cyclin-U4-1
Vitvi15g00538	chr15	12771377	12779755	-	XP_002270492.1 pentatricopeptide repeat-containing protein At1g02150
Vitvi15g00539	chr15	12817968	12823728	+	XP_002270527.1 probable WRKY transcription factor 12
Vitvi15g00540	chr15	12841531	12898096	+	XP_002271419.2 dol-P-Man:Man(7)GlcNAc(2)-PP-Dol alpha-1,6-mannosyltransferase isoform X1
Vitvi15g00541	chr15	12899977	12902252	+	XP_002271352.1 nucleoside diphosphate kinase B
Vitvi15g00542	chr15	12902268	12916339	-	na
Vitvi15g00543	chr15	12935511	12942495	+	XP_002271886.1 protein RBL
Vitvi15g00544	chr15	12958742	12969733	+	na
Vitvi15g00545	chr15	12970263	12988564	-	XP_010661407.1 probable serine/threonine-protein kinase cdc7 isoform X2
Vitvi15g00547	chr15	12995778	12996824	-	XP_002272263.1 uclacyanin-3
Vitvi15g04319	chr15	13004713	13005656	-	RVW29855.1Retrovirus-related Pol polyprotein from transposon TNT 1-94
Vitvi15g00548	chr15	13014228	13016586	+	XP_002272294.1 GTP-binding protein YPTM2
Vitvi15g00549	chr15	13017452	13023208	-	XP_010661405.1 plasminogen activator inhibitor 1 RNA-binding protein
Vitvi15g00554	chr15	13056554	13171978	-	XP_002270774.2 glycine--tRNA ligase, chloroplastic/mitochondrial 2 isoform X1
Unknown	chr15	13116321	13117480	-	glycyl-tRNA synthetase alpha chain/beta chain
Vitvi15g01425	chr15	13201822	13202929	+	na
Vitvi15g04320	chr15	13203503	13204448	+	na
Vitvi15g00555	chr15	13208233	13270566	+	XP_010661403.1PREDICTED: uncharacterized protein LOC100253028
Vitvi15g00556	chr15	13309922	13311226	+	XP_002270992.2 phospholipase A(1) DAD1, chloroplastic
Vitvi15g04321	chr15	13311388	13311705	+	RVW58611.1Phospholipase A(1) DAD1, chloroplastic
Vitvi15g00557	chr15	13360156	13361412	+	RVW57747.1Phospholipase A(1) DAD1, chloroplastic
Vitvi15g00558	chr15	13380485	13420021	-	na
Vitvi15g04323	chr15	13449174	13449678	-	na
Vitvi15g00562	chr15	13449383	13457760	+	XP_002273241.1 serine/threonine-protein kinase D6PK
Vitvi15g00563	chr15	13463330	13469895	-	na
Vitvi15g00564	chr15	13474745	13500470	-	XP_002271322.1 tRNA wybutosine-synthesizing protein 4
Vitvi15g00565	chr15	13515793	13529103	+	XP_002273686.1 COP9 signalosome complex subunit 7 isoform X1
Vitvi15g01202	chr15	13540118	13540735	+	XP_003633905.1 ethylene-responsive transcription factor 2
Vitvi15g01206	chr15	13546993	13547610	-	XP_002271494.1 ethylene-responsive transcription factor 2
Vitvi15g01204	chr15	13551673	13552296	-	XP_002271521.1 ethylene-responsive transcription factor 2
Vitvi15g04324	chr15	13556767	13557911	+	XP_010661462.1 probable inactive receptor kinase At1g48480
Vitvi15g04325	chr15	13558178	13558471	+	na
Vitvi15g04326	chr15	13559905	13560180	+	RVW64683.1Cationic amino acid transporter 2, vacuolar
Vitvi15g01203	chr15	13564222	13564866	-	XP_002271614.1 ethylene-responsive transcription factor 2-like
Vitvi15g01426	chr15	13568932	13571838	+	na
Vitvi15g01427	chr15	13584050	13584154	+	XP_010661394.1 ranBP2-type zinc finger protein At1g67325 isoform X2

## Sheet: Mg-hap1_Chr15_locus
Supplementary Table S5. List of candidate genes in a window of 0.5 Mb upstream and downstream the four SNPs associated to P. viticola and E. necator resistance trait. Genes have been identified on V. vinifera reference genome (PN40024v4) and Mgaloblishvili genome (haplotype 1 and haplotype 2).
GeneID	Chr	Start	End	Strand	Annotation
VITVvi_vMgal_v1.0.hap1.chr15.ver1.0.g220250	VITVvi_vMgal_v1.0.hap1.chr15	12223461	12223547	-	tubulin folding cofactor A (KIESEL)
VITVvi_vMgal_v1.0.hap1.chr15.ver1.0.g220260	VITVvi_vMgal_v1.0.hap1.chr15	12245737	12254671	+	peptidyl-prolyl cis-trans isomerase
VITVvi_vMgal_v1.0.hap1.chr15.ver1.0.g220270	VITVvi_vMgal_v1.0.hap1.chr15	12258265	12259227	-	transcription factor
VITVvi_vMgal_v1.0.hap1.chr15.ver1.0.g220280	VITVvi_vMgal_v1.0.hap1.chr15	12269590	12296872	-	Glutamine--tRNA ligase
VITVvi_vMgal_v1.0.hap1.chr15.ver1.1.g220281	VITVvi_vMgal_v1.0.hap1.chr15	12286643	12296767	-	glutamine-tRNA ligase, putative / glutaminyl-tRNA synthetase, putative / GlnRS
VITVvi_vMgal_v1.0.hap1.chr15.ver1.0.g220300	VITVvi_vMgal_v1.0.hap1.chr15	12314726	12315196	+	ankyrin repeat family protein
VITVvi_vMgal_v1.0.hap1.chr15.ver1.0.g220310	VITVvi_vMgal_v1.0.hap1.chr15	12342436	12343274	+	ankyrin repeat family protein
VITVvi_vMgal_v1.0.hap1.chr15.ver1.0.g220320	VITVvi_vMgal_v1.0.hap1.chr15	12360071	12360888	+	ankyrin repeat family protein
VITVvi_vMgal_v1.0.hap1.chr15.ver1.0.g220330	VITVvi_vMgal_v1.0.hap1.chr15	12379160	12380652	-	cyclin p4
VITVvi_vMgal_v1.0.hap1.chr15.ver1.0.g220340	VITVvi_vMgal_v1.0.hap1.chr15	12402916	12405698	-	glutamate synthase 1 [NADH], chloroplastic isoform X1
VITVvi_vMgal_v1.0.hap1.chr15.ver1.0.g220350	VITVvi_vMgal_v1.0.hap1.chr15	12410703	12420310	-	pentatricopeptide repeat-containing protein At1g02150
VITVvi_vMgal_v1.0.hap1.chr15.ver1.0.g220360	VITVvi_vMgal_v1.0.hap1.chr15	12466597	12472349	+	probable WRKY transcription factor 12
VITVvi_vMgal_v1.0.hap1.chr15.ver1.0.g220370	VITVvi_vMgal_v1.0.hap1.chr15	12493132	12556840	+	dol-P-Man:Man(7)GlcNAc(2)-PP-Dol alpha-1,6-mannosyltransferase isoform X1
VITVvi_vMgal_v1.0.hap1.chr15.ver1.0.g220380	VITVvi_vMgal_v1.0.hap1.chr15	12558639	12560809	+	nucleoside diphosphate kinase 1
VITVvi_vMgal_v1.0.hap1.chr15.ver1.0.g220390	VITVvi_vMgal_v1.0.hap1.chr15	12561335	12574825	-	ELMO/CED-12 family protein
VITVvi_vMgal_v1.0.hap1.chr15.ver1.0.g220400	VITVvi_vMgal_v1.0.hap1.chr15	12594839	12600665	+	retinoblastoma-binding-like protein
VITVvi_vMgal_v1.0.hap1.chr15.ver1.0.g220410	VITVvi_vMgal_v1.0.hap1.chr15	12608134	12619262	+	dihydroorotate dehydrogenase (DUF3598)
VITVvi_vMgal_v1.0.hap1.chr15.ver1.0.g220420	VITVvi_vMgal_v1.0.hap1.chr15	12619463	12631938	-	Serine/Threonine kinase family protein
VITVvi_vMgal_v1.0.hap1.chr15.ver1.0.g220430	VITVvi_vMgal_v1.0.hap1.chr15	12637363	12638515	-	plastocyanin-like domain protein
VITVvi_vMgal_v1.0.hap1.chr15.ver1.0.g220440	VITVvi_vMgal_v1.0.hap1.chr15	12646983	12649555	+	GTP-binding protein YPTM2
VITVvi_vMgal_v1.0.hap1.chr15.ver1.0.g220450	VITVvi_vMgal_v1.0.hap1.chr15	12649115	12656010	-	RGG repeats nuclear RNA binding protein A-like
VITVvi_vMgal_v1.0.hap1.chr15.ver1.0.g220460	VITVvi_vMgal_v1.0.hap1.chr15	12687584	12793772	-	glycyl-tRNA synthetase alpha chain/beta chain
VITVvi_vMgal_v1.0.hap1.chr15.ver1.0.g220470	VITVvi_vMgal_v1.0.hap1.chr15	12800559	12800813	-	glycyl-tRNA synthetase alpha chain/beta chain
VITVvi_vMgal_v1.0.hap1.chr15.ver1.0.g220480	VITVvi_vMgal_v1.0.hap1.chr15	12831439	12905630	+	RING finger protein
VITVvi_vMgal_v1.0.hap1.chr15.ver1.0.g220490	VITVvi_vMgal_v1.0.hap1.chr15	12874754	12884752	-	cysteine-rich RECEPTOR-like kinase
VITVvi_vMgal_v1.0.hap1.chr15.ver1.0.g220500	VITVvi_vMgal_v1.0.hap1.chr15	12946028	12947332	+	phospholipase A(1) DAD1, chloroplastic-like
VITVvi_vMgal_v1.0.hap1.chr15.ver1.0.g220510	VITVvi_vMgal_v1.0.hap1.chr15	12999940	13001196	+	phospholipase A(1) DAD1, chloroplastic-like
VITVvi_vMgal_v1.0.hap1.chr15.ver1.0.g220520	VITVvi_vMgal_v1.0.hap1.chr15	13019535	13064090	-	protein VASCULAR ASSOCIATED DEATH 1, chloroplastic-like isoform X1
VITVvi_vMgal_v1.0.hap1.chr15.ver1.0.g220540	VITVvi_vMgal_v1.0.hap1.chr15	13077021	13077860	-	Ycf2 (chloroplast)
VITVvi_vMgal_v1.0.hap1.chr15.ver1.0.g220550	VITVvi_vMgal_v1.0.hap1.chr15	13095734	13104656	+	serine/threonine-protein kinase D6PK-like
VITVvi_vMgal_v1.0.hap1.chr15.ver1.0.g220560	VITVvi_vMgal_v1.0.hap1.chr15	13109672	13116224	-	uncharacterized LOC103447875
VITVvi_vMgal_v1.0.hap1.chr15.ver1.0.g220570	VITVvi_vMgal_v1.0.hap1.chr15	13121167	13141725	-	leucine carboxyl methyltransferase
VITVvi_vMgal_v1.0.hap1.chr15.ver1.0.g220580	VITVvi_vMgal_v1.0.hap1.chr15	13153073	13170154	+	COP9 signalosome complex subunit-like protein
VITVvi_vMgal_v1.0.hap1.chr15.ver1.0.g220590	VITVvi_vMgal_v1.0.hap1.chr15	13183470	13184084	+	Ethylene-responsive transcription factor 2
VITVvi_vMgal_v1.0.hap1.chr15.ver1.0.g220600	VITVvi_vMgal_v1.0.hap1.chr15	13190319	13190936	-	ethylene-responsive transcription factor 1A-like
VITVvi_vMgal_v1.0.hap1.chr15.ver1.0.g220610	VITVvi_vMgal_v1.0.hap1.chr15	13194970	13195587	-	ethylene-responsive transcription factor 2-like
VITVvi_vMgal_v1.0.hap1.chr15.ver1.0.g220620	VITVvi_vMgal_v1.0.hap1.chr15	13200092	13201236	+	probable inactive receptor kinase At1g48480
VITVvi_vMgal_v1.0.hap1.chr15.ver1.0.g220630	VITVvi_vMgal_v1.0.hap1.chr15	13201934	13202335	+	cytochrome P450 78A5-like
VITVvi_vMgal_v1.0.hap1.chr15.ver1.0.g220640	VITVvi_vMgal_v1.0.hap1.chr15	13203233	13203508	+	hypothetical protein MNEG_13475
VITVvi_vMgal_v1.0.hap1.chr15.ver1.0.g220650	VITVvi_vMgal_v1.0.hap1.chr15	13207144	13208140	-	ethylene-responsive transcription factor 1A-like
VITVvi_vMgal_v1.0.hap1.chr15.ver1.0.g220660	VITVvi_vMgal_v1.0.hap1.chr15	13212987	13215916	+	Putative AC9 transposase

## Sheet: Mg-hap2_Chr15_locus
Supplementary Table S5. List of candidate genes in a window of 0.5 Mb upstream and downstream the four SNPs associated to P. viticola and E. necator resistance trait. Genes have been identified on V. vinifera reference genome (PN40024v4) and Mgaloblishvili genome (haplotype 1 and haplotype 2).
GeneID	Chr15	Start	End	Strand	Annotation
VITVvi_vMgal_v1.0.hap2.chr15.ver1.0.g513410	VITVvi_vMgal_v1.0.hap2.chr15	12758625	12764276	-	tubulin folding cofactor A (KIESEL)
VITVvi_vMgal_v1.0.hap2.chr15.ver1.0.g513420	VITVvi_vMgal_v1.0.hap2.chr15	12778091	12787242	+	peptidyl-prolyl cis-trans isomerase
VITVvi_vMgal_v1.0.hap2.chr15.ver1.0.g513430	VITVvi_vMgal_v1.0.hap2.chr15	12790442	12791988	-	transcription factor
VITVvi_vMgal_v1.0.hap2.chr15.ver1.0.g513440	VITVvi_vMgal_v1.0.hap2.chr15	12802123	12812094	-	Glutamine--tRNA ligase
VITVvi_vMgal_v1.0.hap2.chr15.ver1.0.g513450	VITVvi_vMgal_v1.0.hap2.chr15	12819687	12829298	-	glutamine-tRNA ligase, putative / glutaminyl-tRNA synthetase, putative / GlnRS
VITVvi_vMgal_v1.0.hap2.chr15.ver1.0.g513460	VITVvi_vMgal_v1.0.hap2.chr15	12843849	12844394	+	ankyrin repeat family protein
VITVvi_vMgal_v1.0.hap2.chr15.ver1.0.g513470	VITVvi_vMgal_v1.0.hap2.chr15	12869230	12869739	+	ankyrin repeat family protein
VITVvi_vMgal_v1.0.hap2.chr15.ver1.0.g513480	VITVvi_vMgal_v1.0.hap2.chr15	12876546	12877361	+	ankyrin repeat family protein
VITVvi_vMgal_v1.0.hap2.chr15.ver1.0.g513490	VITVvi_vMgal_v1.0.hap2.chr15	12895687	12897184	-	cyclin p4
VITVvi_vMgal_v1.0.hap2.chr15.ver1.0.g513500	VITVvi_vMgal_v1.0.hap2.chr15	12935958	12936449	-	uncharacterized protein LOC109787311 isoform X2
VITVvi_vMgal_v1.0.hap2.chr15.ver1.0.g513510	VITVvi_vMgal_v1.0.hap2.chr15	12950956	12962268	-	pentatricopeptide repeat-containing protein At1g02150
VITVvi_vMgal_v1.0.hap2.chr15.ver1.0.g513520	VITVvi_vMgal_v1.0.hap2.chr15	13001967	13007737	+	probable WRKY transcription factor 12
VITVvi_vMgal_v1.0.hap2.chr15.ver1.0.g513530	VITVvi_vMgal_v1.0.hap2.chr15	13025672	13086654	+	dol-P-Man:Man(7)GlcNAc(2)-PP-Dol alpha-1,6-mannosyltransferase isoform X1
VITVvi_vMgal_v1.0.hap2.chr15.ver1.0.g513540	VITVvi_vMgal_v1.0.hap2.chr15	13080388	13081028	-	uncharacterized protein LOC109805492
VITVvi_vMgal_v1.0.hap2.chr15.ver1.0.g513550	VITVvi_vMgal_v1.0.hap2.chr15	13089258	13091308	+	nucleoside diphosphate kinase 1
VITVvi_vMgal_v1.0.hap2.chr15.ver1.0.g513560	VITVvi_vMgal_v1.0.hap2.chr15	13091811	13105294	-	ELMO/CED-12 family protein
VITVvi_vMgal_v1.0.hap2.chr15.ver1.0.g513570	VITVvi_vMgal_v1.0.hap2.chr15	13124468	13131580	+	retinoblastoma-binding-like protein
VITVvi_vMgal_v1.0.hap2.chr15.ver1.0.g513580	VITVvi_vMgal_v1.0.hap2.chr15	13147542	13158607	+	dihydroorotate dehydrogenase (DUF3598)
VITVvi_vMgal_v1.0.hap2.chr15.ver1.0.g513590	VITVvi_vMgal_v1.0.hap2.chr15	13158817	13176338	-	Serine/Threonine kinase family protein
VITVvi_vMgal_v1.0.hap2.chr15.ver1.0.g513600	VITVvi_vMgal_v1.0.hap2.chr15	13182853	13184003	-	plastocyanin-like domain protein
VITVvi_vMgal_v1.0.hap2.chr15.ver1.0.g513610	VITVvi_vMgal_v1.0.hap2.chr15	13199801	13202384	+	GTP-binding protein YPTM2
VITVvi_vMgal_v1.0.hap2.chr15.ver1.0.g513620	VITVvi_vMgal_v1.0.hap2.chr15	13201932	13208834	-	RGG repeats nuclear RNA binding protein A-like
VITVvi_vMgal_v1.0.hap2.chr15.ver1.0.g513630	VITVvi_vMgal_v1.0.hap2.chr15	13241697	13358131	-	glycyl-tRNA synthetase alpha chain/beta chain
VITVvi_vMgal_v1.0.hap2.chr15.ver1.0.g513640	VITVvi_vMgal_v1.0.hap2.chr15	13304403	13308106	-	glycyl-tRNA synthetase alpha chain/beta chain
VITVvi_vMgal_v1.0.hap2.chr15.ver1.0.g513650	VITVvi_vMgal_v1.0.hap2.chr15	13388996	13449790	+	RING finger protein
VITVvi_vMgal_v1.0.hap2.chr15.ver1.0.g513660	VITVvi_vMgal_v1.0.hap2.chr15	13490458	13491762	+	phospholipase A(1) DAD1, chloroplastic-like
VITVvi_vMgal_v1.0.hap2.chr15.ver1.1.g513661	VITVvi_vMgal_v1.0.hap2.chr15	13491924	13492241	+	Phospholipase A(1) DAD1, chloroplastic
VITVvi_vMgal_v1.0.hap2.chr15.ver1.0.g513670	VITVvi_vMgal_v1.0.hap2.chr15	13519197	13519908	+	protein MAIN-LIKE 1-like isoform X2
VITVvi_vMgal_v1.0.hap2.chr15.ver1.0.g513680	VITVvi_vMgal_v1.0.hap2.chr15	13524660	13525649	+	hypothetical protein MTR_4g131110
VITVvi_vMgal_v1.0.hap2.chr15.ver1.0.g513690	VITVvi_vMgal_v1.0.hap2.chr15	13563304	13564560	+	phospholipase A(1) DAD1, chloroplastic-like
VITVvi_vMgal_v1.0.hap2.chr15.ver1.0.g513700	VITVvi_vMgal_v1.0.hap2.chr15	13583694	13628265	-	protein VASCULAR ASSOCIATED DEATH 1, chloroplastic-like isoform X1
VITVvi_vMgal_v1.0.hap2.chr15.ver1.1.g513701	VITVvi_vMgal_v1.0.hap2.chr15	13658974	13659493	-	Uncharacterized protein
VITVvi_vMgal_v1.0.hap2.chr15.ver1.0.g513710	VITVvi_vMgal_v1.0.hap2.chr15	13659168	13668093	+	serine/threonine-protein kinase D6PK-like
VITVvi_vMgal_v1.0.hap2.chr15.ver1.0.g513720	VITVvi_vMgal_v1.0.hap2.chr15	13673108	13679660	-	uncharacterized LOC103447875
VITVvi_vMgal_v1.0.hap2.chr15.ver1.0.g513730	VITVvi_vMgal_v1.0.hap2.chr15	13684624	13705180	-	leucine carboxyl methyltransferase
VITVvi_vMgal_v1.0.hap2.chr15.ver1.0.g513740	VITVvi_vMgal_v1.0.hap2.chr15	13716526	13733601	+	COP9 signalosome complex subunit-like protein
VITVvi_vMgal_v1.0.hap2.chr15.ver1.0.g513750	VITVvi_vMgal_v1.0.hap2.chr15	13745436	13746050	+	Ethylene-responsive transcription factor 2
VITVvi_vMgal_v1.0.hap2.chr15.ver1.0.g513760	VITVvi_vMgal_v1.0.hap2.chr15	13752299	13752916	-	Ethylene-responsive transcription factor 2
VITVvi_vMgal_v1.0.hap2.chr15.ver1.0.g513770	VITVvi_vMgal_v1.0.hap2.chr15	13756975	13757592	-	ethylene-responsive transcription factor 2-like
VITVvi_vMgal_v1.0.hap2.chr15.ver1.0.g513780	VITVvi_vMgal_v1.0.hap2.chr15	13762081	13763225	+	probable inactive receptor kinase At1g48480
VITVvi_vMgal_v1.0.hap2.chr15.ver1.0.g513790	VITVvi_vMgal_v1.0.hap2.chr15	13763923	13764324	+	cytochrome P450 78A5-like
VITVvi_vMgal_v1.0.hap2.chr15.ver1.0.g513800	VITVvi_vMgal_v1.0.hap2.chr15	13765222	13765497	+	hypothetical protein MNEG_13475
VITVvi_vMgal_v1.0.hap2.chr15.ver1.0.g513810	VITVvi_vMgal_v1.0.hap2.chr15	13769133	13770127	-	ethylene-responsive transcription factor 1A-like
VITVvi_vMgal_v1.0.hap2.chr15.ver1.0.g513820	VITVvi_vMgal_v1.0.hap2.chr15	13780371	13782585	+	Putative AC9 transposase

## Sheet: PN40024v4_Chr16_locus
Supplementary Table S5. List of candidate genes in a window of 0.5 Mb upstream and downstream the four SNPs associated to P. viticola and E. necator resistance trait. Genes have been identified on V. vinifera reference genome (PN40024v4) and Mgaloblishvili genome (haplotype 1 and haplotype 2).
GeneID	Chr	Start	End	Strand	Annotation
Unknown	chr16	6156383	6159163		stress-induced receptor-like kinase, putative
Unknown	chr16	6602404	6603207		putative receptor-like protein kinase
Unknown	chr16	6603069	6604618		receptor-like kinase
Unknown	chr16	6770206	6771009		receptor-like kinase
Vitvi16g01683	chr16	6727436	6727993	+	RVW54875.1Autophagy-related protein 18g
Vitvi16g04151	chr16	6771763	6772470	-	XP_002264064.1 rust resistance kinase Lr10-like
Vitvi16g04152	chr16	6788176	6789102	-	na
Vitvi16g00427	chr16	6813999	6824723	-	putative lipase YOR059C
Vitvi16g01686	chr16	6846606	6846902	+	RVW76667.1Retrovirus-related Pol polyprotein from transposon TNT 1-94
Vitvi16g04153	chr16	6847056	6847529	+	RVW35717.1hypothetical protein CK203_093623
Vitvi16g00429	chr16	6895554	6948879	-	XP_002264403.1 protein ARABIDILLO 1
Vitvi16g00433	chr16	6986589	6990474	+	na
Vitvi16g01687	chr16	6991403	6992425	+	XP_010662319.1 subtilisin-like protease SBT1.7
Vitvi16g04154	chr16	7010050	7045077	+	XP_034710733.1receptor-like protein 56
Unknown	chr16	7042918	7043745		LRR receptor-like kinase family protein
Vitvi16g00436	chr16	7052630	7069273	-	XP_010662257.1 WD repeat-containing protein WRAP73
Vitvi16g04155	chr16	7069320	7073496	-	na
Vitvi16g04156	chr16	7080006	7080242	-	na
Vitvi16g04157	chr16	7080585	7080770	-	na
Vitvi16g00437	chr16	7084681	7164009	+	ARM repeat superfamily protein
Vitvi16g00439	chr16	7164920	7180703	+	ubiquinol-cytochrome-c reductase complex assembly factor 1
Vitvi16g00440	chr16	7183169	7189329	+	XP_002265142.1 WD-40 repeat-containing protein MSI1
Vitvi16g00441	chr16	7191475	7192249	+	XP_010662322.1 transcription factor MYB76-like
Vitvi16g00442	chr16	7199050	7200311	+	transcription factor MYB39-like
Vitvi16g01689	chr16	7214495	7215191	+	XP_010662324.1 transcription factor MYB46-like
Unknown	chr16	7218849	7219199		hemolysin-III-like protein
Vitvi16g00443	chr16	7225177	7229134	+	XP_010662325.1 60S acidic ribosomal protein P1
Vitvi16g00444	chr16	7233675	7234028	-	XP_002284429.1 calcium-transporting ATPase 2, plasma membrane-type
Vitvi16g04158	chr16	7245481	7245831	-	RVW56181.1DNA excision repair protein ERCC-8
Vitvi16g04159	chr16	7279873	7280079	+	hypothetical protein PRUPE_ppa022469mg
Vitvi16g04160	chr16	7302171	7302562	-	RVX01244.1ATP synthase subunit epsilon, mitochondrial
Vitvi16g04161	chr16	7311589	7311822	-	na
Vitvi16g04162	chr16	7312927	7313157	-	CAN70856.1hypothetical protein VITISV_041700
Vitvi16g04163	chr16	7313513	7313963	-	RVW62572.1Kinesin-like protein KIN-10B
Vitvi16g04164	chr16	7314854	7315953	-	XP_010644751.1 kinesin-like protein KIN-10B
Unknown	chr16	7375128	7377194		6-phosphogluconate dehydrogenase, decarboxylating 1
Unknown	chr16	7381042	7381709		transcription factor VOZ1-like protein
Vitvi16g00455	chr16	7404816	7428767	+	XP_003634027.1 probable isoaspartyl peptidase/L-asparaginase 3 isoform X1	due ID nella stessa posizione per hap1?
Unknown	chr16				probable isoaspartyl peptidase/L-asparaginase 3 isoform X1
Vitvi16g01695	chr16	7431697	7434765	-	XP_010662265.1 receptor-like protein 12
Vitvi16g00458	chr16	7441905	7442274	-	leucine-rich repeat family protein
Vitvi16g00460	chr16	7468662	7470504	+	XP_034711024.1probable isoaspartyl peptidase/L-asparaginase 3 isoform X3
Vitvi16g04165	chr16	7473595	7476585	-	RVW64431.1Receptor-like protein 12
Vitvi16g01697	chr16	7498268	7499017	-	CBI38640.3unnamed protein product, partial
Vitvi16g01698	chr16	7514678	7515814	+	XP_034711024.1probable isoaspartyl peptidase/L-asparaginase 3 isoform X3
Unknown	chr16	7516496	7521509		receptor like protein 43
Vitvi16g00461	chr16	7518873	7521659	-	RVW64435.1Receptor like protein 42
Vitvi16g00462	chr16	7542264	7543514	-	XP_002271902.2 nudix hydrolase 3
Unknown	chr16	7543155	7543376		transmembrane protein, putative
Unknown	chr16	7563052	7585880		ceramide kinase
Vitvi16g00463	chr16	7566352	7586215	+	XP_010662269.1 ceramide kinase
Vitvi16g01699	chr16	7633502	7636620	+	CBI38645.3unnamed protein product, partial
Unknown	chr16	7661588	7665133		derlin-2 protein
Unknown	chr16	7758608	7759063		protein disulfide-isomerase precursor

## Sheet: Mg-hap1_Chr16_locus
Supplementary Table S5. List of candidate genes in a window of 0.5 Mb upstream and downstream the four SNPs associated to P. viticola and E. necator resistance trait. Genes have been identified on V. vinifera reference genome (PN40024v4) and Mgaloblishvili genome (haplotype 1 and haplotype 2).
GeneID	Chr	Start	End	Strand	Annotation
VITVvi_vMgal_v1.0.hap1.chr16.ver1.0.g231670	VITVvi_vMgal_v1.0.hap1.chr16	7355867	7356139		octicosapeptide/phox/Bem1p domain kinase superfamily protein
VITVvi_vMgal_v1.0.hap1.chr16.ver1.0.g231680	VITVvi_vMgal_v1.0.hap1.chr16	7356984	7357550		NADP-dependent glyceraldehyde-3-phosphate dehydrogenase
VITVvi_vMgal_v1.0.hap1.chr16.ver1.0.g231690	VITVvi_vMgal_v1.0.hap1.chr16	7440344	7443730	+	stress-induced receptor-like kinase, putative
VITVvi_vMgal_v1.0.hap1.chr16.ver1.1.g231691	VITVvi_vMgal_v1.0.hap1.chr16	7444978	7446545		rust resistance kinase Lr10-like
VITVvi_vMgal_v1.0.hap1.chr16.ver1.0.g231700	VITVvi_vMgal_v1.0.hap1.chr16	7493320	7494123	-	putative receptor-like protein kinase
VITVvi_vMgal_v1.0.hap1.chr16.ver1.0.g231710	VITVvi_vMgal_v1.0.hap1.chr16	7519183	7530812	-	putative lipase YOR059C
VITVvi_vMgal_v1.0.hap1.chr16.ver1.0.g231720	VITVvi_vMgal_v1.0.hap1.chr16	7532416	7532661	+	hypothetical protein SELMODRAFT_424999
VITVvi_vMgal_v1.0.hap1.chr16.ver1.0.g231730	VITVvi_vMgal_v1.0.hap1.chr16	7533483	7533689	+	F-box/kelch-repeat plant protein
VITVvi_vMgal_v1.0.hap1.chr16.ver1.0.g231740	VITVvi_vMgal_v1.0.hap1.chr16	7599716	7653176	-	armadillo/beta-catenin repeat family protein
VITVvi_vMgal_v1.0.hap1.chr16.ver1.1.g231741	VITVvi_vMgal_v1.0.hap1.chr16	7691467	7694729		Uncharacterized protein
VITVvi_vMgal_v1.0.hap1.chr16.ver1.0.g231750	VITVvi_vMgal_v1.0.hap1.chr16	7696051	7696680	+	subtilisin-like protease SBT1.2
VITVvi_vMgal_v1.0.hap1.chr16.ver1.0.g231760	VITVvi_vMgal_v1.0.hap1.chr16	7722322	7729689	+	receptor like protein 56
VITVvi_vMgal_v1.0.hap1.chr16.ver1.1.g231761	VITVvi_vMgal_v1.0.hap1.chr16	7755145	7755972		LRR receptor-like kinase family protein
VITVvi_vMgal_v1.0.hap1.chr16.ver1.0.g231770	VITVvi_vMgal_v1.0.hap1.chr16	7765074	7778180	-	WD repeat-containing protein WRAP73
VITVvi_vMgal_v1.0.hap1.chr16.ver1.1.g231771	VITVvi_vMgal_v1.0.hap1.chr16	7787362	7787592		Uncharacterized protein
VITVvi_vMgal_v1.0.hap1.chr16.ver1.0.g231780	VITVvi_vMgal_v1.0.hap1.chr16	7791974	7870809	+	ARM repeat superfamily protein
VITVvi_vMgal_v1.0.hap1.chr16.ver1.0.g231790	VITVvi_vMgal_v1.0.hap1.chr16	7871654	7887515	+	ubiquinol-cytochrome-c reductase complex assembly factor 1
VITVvi_vMgal_v1.0.hap1.chr16.ver1.0.g231800	VITVvi_vMgal_v1.0.hap1.chr16	7889961	7895744	+	WD-40 repeat-containing protein MSI1
VITVvi_vMgal_v1.0.hap1.chr16.ver1.0.g231810	VITVvi_vMgal_v1.0.hap1.chr16	7898482	7899494	+	transcription factor MYB39-like
VITVvi_vMgal_v1.0.hap1.chr16.ver1.1.g231811	VITVvi_vMgal_v1.0.hap1.chr16	7969875	7970125		ATP synthase subunit epsilon, mitochondrial
VITVvi_vMgal_v1.0.hap1.chr16.ver1.0.g231820	VITVvi_vMgal_v1.0.hap1.chr16	8015901	8017967	+	6-phosphogluconate dehydrogenase, decarboxylating 1
VITVvi_vMgal_v1.0.hap1.chr16.ver1.0.g231830	VITVvi_vMgal_v1.0.hap1.chr16	8027587	8028254	-	transcription factor VOZ1-like protein
VITVvi_vMgal_v1.0.hap1.chr16.ver1.0.g231840	VITVvi_vMgal_v1.0.hap1.chr16	8038601	8038822	-	Sugar transporter ERD6-like 6
VITVvi_vMgal_v1.0.hap1.chr16.ver1.0.g231850	VITVvi_vMgal_v1.0.hap1.chr16	8039763	8062537	+	probable isoaspartyl peptidase/L-asparaginase 3 isoform X1
VITVvi_vMgal_v1.0.hap1.chr16.ver1.0.g231860	VITVvi_vMgal_v1.0.hap1.chr16	8065399	8068478	-	leucine-rich repeat family protein
VITVvi_vMgal_v1.0.hap1.chr16.ver1.0.g231870	VITVvi_vMgal_v1.0.hap1.chr16	8074830	8075318	-	leucine-rich repeat family protein
VITVvi_vMgal_v1.0.hap1.chr16.ver1.0.g231880	VITVvi_vMgal_v1.0.hap1.chr16	8093967	8094589	-	Nudix hydrolase 3
VITVvi_vMgal_v1.0.hap1.chr16.ver1.0.g231890	VITVvi_vMgal_v1.0.hap1.chr16	8119273	8142333	+	ceramide kinase
VITVvi_vMgal_v1.0.hap1.chr16.ver1.0.g231900	VITVvi_vMgal_v1.0.hap1.chr16	8184176	8187721	+	derlin-2 protein
VITVvi_vMgal_v1.0.hap1.chr16.ver1.0.g231910	VITVvi_vMgal_v1.0.hap1.chr16	8195998	8199548	+	derlin-2 protein
VITVvi_vMgal_v1.0.hap1.chr16.ver1.0.g231920	VITVvi_vMgal_v1.0.hap1.chr16	8268275	8268631	-	Tetratricopeptide repeat (TPR)-like superfamily protein
VITVvi_vMgal_v1.0.hap1.chr16.ver1.0.g231930	VITVvi_vMgal_v1.0.hap1.chr16	8291324	8291778	+	protein disulfide-isomerase precursor

## Sheet: Mg-hap2_Chr16_locus
Supplementary Table S5. List of candidate genes in a window of 0.5 Mb upstream and downstream the four SNPs associated to P. viticola and E. necator resistance trait. Genes have been identified on V. vinifera reference genome (PN40024v4) and Mgaloblishvili genome (haplotype 1 and haplotype 2).
GeneID	Chr	Start	End	Strand	Annotation
VITVvi_vMgal_v1.0.hap2.chr16.ver1.1.g524381	VITVvi_vMgal_v1.0.hap2.chr16	6272455	6273162		rust resistance kinase Lr10-like
VITVvi_vMgal_v1.0.hap2.chr16.ver1.0.g524390	VITVvi_vMgal_v1.0.hap2.chr16	6787352	6787624	+	octicosapeptide/phox/Bem1p domain kinase superfamily protein
VITVvi_vMgal_v1.0.hap2.chr16.ver1.0.g524400	VITVvi_vMgal_v1.0.hap2.chr16	6788469	6789035	+	NADP-dependent glyceraldehyde-3-phosphate dehydrogenase
VITVvi_vMgal_v1.0.hap2.chr16.ver1.0.g524410	VITVvi_vMgal_v1.0.hap2.chr16	6868585	6871971	+	stress-induced receptor-like kinase, putative
VITVvi_vMgal_v1.0.hap2.chr16.ver1.0.g524420	VITVvi_vMgal_v1.0.hap2.chr16	6873219	6874785	-	receptor-like kinase
VITVvi_vMgal_v1.0.hap2.chr16.ver1.0.g524430	VITVvi_vMgal_v1.0.hap2.chr16	6926349	6927152	-	putative receptor-like protein kinase
VITVvi_vMgal_v1.0.hap2.chr16.ver1.0.g524440	VITVvi_vMgal_v1.0.hap2.chr16	6953128	6963864	-	putative lipase YOR059C
VITVvi_vMgal_v1.0.hap2.chr16.ver1.1.g524441	VITVvi_vMgal_v1.0.hap2.chr16	6985097	6985571		hypothetical protein CK203_093623
VITVvi_vMgal_v1.0.hap2.chr16.ver1.0.g524450	VITVvi_vMgal_v1.0.hap2.chr16	7023814	7077035	-	armadillo/beta-catenin repeat family protein
VITVvi_vMgal_v1.0.hap2.chr16.ver1.0.g524460	VITVvi_vMgal_v1.0.hap2.chr16	7106367	7107194	+	LRR receptor-like kinase family protein
VITVvi_vMgal_v1.0.hap2.chr16.ver1.0.g524470	VITVvi_vMgal_v1.0.hap2.chr16	7112423	7113052	+	subtilisin-like protease SBT1.2
VITVvi_vMgal_v1.0.hap2.chr16.ver1.0.g524480	VITVvi_vMgal_v1.0.hap2.chr16	7130712	7165974	+	leucine-rich receptor-like kinase family protein, putative
VITVvi_vMgal_v1.0.hap2.chr16.ver1.0.g524490	VITVvi_vMgal_v1.0.hap2.chr16	7173342	7188067	-	WD repeat-containing protein WRAP73
VITVvi_vMgal_v1.0.hap2.chr16.ver1.1.g524491	VITVvi_vMgal_v1.0.hap2.chr16	7201448	7201678		Uncharacterized protein
VITVvi_vMgal_v1.0.hap2.chr16.ver1.0.g524500	VITVvi_vMgal_v1.0.hap2.chr16	7205336	7277612	+	ARM repeat superfamily protein
VITVvi_vMgal_v1.0.hap2.chr16.ver1.1.g524501	VITVvi_vMgal_v1.0.hap2.chr16	7278439	7295879		ubiquinol-cytochrome-c reductase complex assembly factor 1
VITVvi_vMgal_v1.0.hap2.chr16.ver1.0.g524510	VITVvi_vMgal_v1.0.hap2.chr16	7299221	7305344	+	WD-40 repeat-containing protein MSI1
VITVvi_vMgal_v1.0.hap2.chr16.ver1.0.g524520	VITVvi_vMgal_v1.0.hap2.chr16	7308051	7308825	+	transcription factor MYB39-like
VITVvi_vMgal_v1.0.hap2.chr16.ver1.0.g524530	VITVvi_vMgal_v1.0.hap2.chr16	7315674	7316934	+	myb domain protein 9
VITVvi_vMgal_v1.0.hap2.chr16.ver1.0.g524540	VITVvi_vMgal_v1.0.hap2.chr16	7331163	7331859	+	myb-related protein Zm1-like
VITVvi_vMgal_v1.0.hap2.chr16.ver1.0.g524550	VITVvi_vMgal_v1.0.hap2.chr16	7335826	7336176	+	hemolysin-III-like protein
VITVvi_vMgal_v1.0.hap2.chr16.ver1.0.g524560	VITVvi_vMgal_v1.0.hap2.chr16	7342077	7346034	+	60S acidic ribosomal protein P1
VITVvi_vMgal_v1.0.hap2.chr16.ver1.0.g524570	VITVvi_vMgal_v1.0.hap2.chr16	7350764	7351018	-	autoinhibited Ca2+-ATPase 1
VITVvi_vMgal_v1.0.hap2.chr16.ver1.1.g524571	VITVvi_vMgal_v1.0.hap2.chr16	7357160	7357510		DNA excision repair protein ERCC-8
VITVvi_vMgal_v1.0.hap2.chr16.ver1.0.g524580	VITVvi_vMgal_v1.0.hap2.chr16	7391608	7391814	+	hypothetical protein PRUPE_ppa022469mg
VITVvi_vMgal_v1.0.hap2.chr16.ver1.1.g524581	VITVvi_vMgal_v1.0.hap2.chr16	7414059	7414309		ATP synthase subunit epsilon, mitochondrial
VITVvi_vMgal_v1.0.hap2.chr16.ver1.0.g524590	VITVvi_vMgal_v1.0.hap2.chr16	7481142	7483208	+	6-phosphogluconate dehydrogenase, decarboxylating 1
VITVvi_vMgal_v1.0.hap2.chr16.ver1.1.g524591	VITVvi_vMgal_v1.0.hap2.chr16	7487069	7487736		transcription factor VOZ1-like protein
VITVvi_vMgal_v1.0.hap2.chr16.ver1.0.g524600	VITVvi_vMgal_v1.0.hap2.chr16	7522842	7557837	+	probable isoaspartyl peptidase/L-asparaginase 3 isoform X1
VITVvi_vMgal_v1.0.hap2.chr16.ver1.0.g524610	VITVvi_vMgal_v1.0.hap2.chr16	7535436	7535765	-	seven transmembrane MLO family protein
VITVvi_vMgal_v1.0.hap2.chr16.ver1.0.g524620	VITVvi_vMgal_v1.0.hap2.chr16	7548664	7550223	+	DUF4283 domain protein
VITVvi_vMgal_v1.0.hap2.chr16.ver1.0.g524630	VITVvi_vMgal_v1.0.hap2.chr16	7560747	7563686	-	leucine-rich repeat family protein
VITVvi_vMgal_v1.0.hap2.chr16.ver1.0.g524640	VITVvi_vMgal_v1.0.hap2.chr16	7570104	7570646	-	leucine-rich repeat family protein
VITVvi_vMgal_v1.0.hap2.chr16.ver1.0.g524650	VITVvi_vMgal_v1.0.hap2.chr16	7596607	7597854	+	probable isoaspartyl peptidase/L-asparaginase 3 isoform X2
VITVvi_vMgal_v1.0.hap2.chr16.ver1.0.g524660	VITVvi_vMgal_v1.0.hap2.chr16	7601937	7604585	-	Cf-4/9 disease resistance-like family protein
VITVvi_vMgal_v1.0.hap2.chr16.ver1.0.g524670	VITVvi_vMgal_v1.0.hap2.chr16	7626217	7626966	-	leucine-rich repeat family protein
VITVvi_vMgal_v1.0.hap2.chr16.ver1.0.g524680	VITVvi_vMgal_v1.0.hap2.chr16	7642067	7643980	+	probable isoaspartyl peptidase/L-asparaginase 3 isoform X2
VITVvi_vMgal_v1.0.hap2.chr16.ver1.0.g524690	VITVvi_vMgal_v1.0.hap2.chr16	7644480	7649493	-	receptor like protein 43
VITVvi_vMgal_v1.0.hap2.chr16.ver1.0.g524700	VITVvi_vMgal_v1.0.hap2.chr16	7670568	7670804	-	M28 Zn-peptidase nicastrin
VITVvi_vMgal_v1.0.hap2.chr16.ver1.0.g524710	VITVvi_vMgal_v1.0.hap2.chr16	7671139	7671571	-	transmembrane protein, putative
VITVvi_vMgal_v1.0.hap2.chr16.ver1.0.g524720	VITVvi_vMgal_v1.0.hap2.chr16	7691036	7714217	+	ceramide kinase
VITVvi_vMgal_v1.0.hap2.chr16.ver1.0.g524730	VITVvi_vMgal_v1.0.hap2.chr16	7761169	7764715	+	derlin-2 protein
VITVvi_vMgal_v1.0.hap2.chr16.ver1.0.g524740	VITVvi_vMgal_v1.0.hap2.chr16	7789572	7793117		derlin-2 protein
VITVvi_vMgal_v1.0.hap2.chr16.ver1.0.g524750	VITVvi_vMgal_v1.0.hap2.chr16	7865202	7865558		Tetratricopeptide repeat (TPR)-like superfamily protein
VITVvi_vMgal_v1.0.hap2.chr16.ver1.0.g524760	VITVvi_vMgal_v1.0.hap2.chr16	7886591	7887046		protein disulfide-isomerase precursor

## Sheet: PN40024v4_Chr17_locus
Supplementary Table S5. List of candidate genes in a window of 0.5 Mb upstream and downstream the four SNPs associated to P. viticola and E. necator resistance trait. Genes have been identified on V. vinifera reference genome (PN40024v4) and Mgaloblishvili genome (haplotype 1 and haplotype 2).
GeneID	Chr	Start	End	Strand	Annotation
Vitvi17g01220	chr17	17846788	17847209	+	XP_002281948.1 proteasome subunit alpha type-1-B
Vitvi17g04356	chr17	17847303	17847539	+	CAN64013.1hypothetical protein VITISV_026354
Vitvi17g01221	chr17	17852457	17857068	+	XP_010663929.1 sucrose synthase 7 isoform X2
Vitvi17g01223	chr17	17887775	17892097	+	nucleotide-diphospho-sugar transferase family protein
Unknown	chr17	17898815	17904241		nucleotide-diphospho-sugar transferase family protein
Vitvi17g01224	chr17	17902173	17931347	+	nucleotide-diphospho-sugar transferase family protein
Unknown	chr17	17930703	17931347		nucleotide-diphospho-sugar transferase family protein
Unknown	chr17	17945890	17946330		transcriptional corepressor SEUSS-like
Vitvi17g04357	chr17	17946801	17947016	-	DNA-binding protein, putative
Vitvi17g04358	chr17	17961556	17962352	-	hypothetical protein SORBIDRAFT_02g030500
Vitvi17g01227	chr17	17971671	17974911	+	XP_010663931.1 NAC domain-containing protein 86 isoform X2
Vitvi17g01228	chr17	17976408	18004852	-	DHHA1 domain protein
Vitvi17g01229	chr17	18036003	18054885	+	XP_002271224.1 glycine-rich RNA-binding protein 3, mitochondrial
Vitvi17g01232	chr17	18084427	18088262	-	homeobox-leucine zipper protein HDG11-like
Vitvi17g01656	chr17	18103065	18103319	+	CBI35304.3unnamed protein product, partial
Vitvi17g04359	chr17	18104671	18104868	-	RVW85013.1putative LRR receptor-like serine/threonine-protein kinase
Vitvi17g01233	chr17	18107753	18108886	-	XP_034701490.1lanC-like protein GCL2
Vitvi17g01234	chr17	18119862	18120848	-	XP_034701490.1lanC-like protein GCL2
Unknown	chr17	18189302	18189586		DNA polymerase theta
Unknown	chr17	18220465	18220707		Dihydrolipoyllysine-residue acetyltransferase component 3 of pyruvate dehydrogenase complex
Unknown	chr17	18232991	18309297		cyclic nucleotide-binding transporter 1
Vitvi17g04360	chr17	18138834	18140016	-	Uncharacterized protein
Vitvi17g01236	chr17	18187280	18311251	-	XP_010663937.1 probable cyclic nucleotide-gated ion channel 20, chloroplastic isoform X1
Unknown	chr17	18343774	18344244		RING/FYVE/PHD zinc finger superfamily protein
Vitvi17g04361	chr17	18377251	18377415	-	flavin containing amine oxidase
Vitvi17g01658	chr17	18377365	18378473	+	CBI35307.3unnamed protein product, partial
Vitvi17g04362	chr17	18377481	18377630	+	RVW31647.1putative polyamine oxidase 4
Unknown	chr17	18382074	18536712		probable cyclic nucleotide-gated ion channel 20, chloroplastic
Vitvi17g04363	chr17	18434377	18538181	-	XP_010663941.1 probable cyclic nucleotide-gated ion channel 20, chloroplastic isoform X1
Unknown	chr17	18457469	18457776		Uncharacterized protein LOC109704742, partial
Vitvi17g04364	chr17	18540531	18540755	+	XP_010246069.1 brefeldin A-inhibited guanine nucleotide-exchange protein 5 isoform X1
Vitvi17g04365	chr17	18549022	18549481	-	RVX20118.1Nuclear cap-binding protein subunit 1
Vitvi17g04366	chr17	18558562	18562186	-	Uncharacterized protein
Unknown	chr17	18584616	18584880		Phosphoenolpyruvate carboxylase
Vitvi17g01249	chr17	18589279	18606109	+	COP9 signalosome complex subunit 2
Unknown	chr17	18605305	18606109		Mitochondrial import inner membrane translocase subunit TIM14-3-like
Vitvi17g01250	chr17	18606779	18614629	-	XP_019082112.1PREDICTED: uncharacterized protein LOC100264734 isoform X1
Unknown	chr17	18609270	18611517		hAT transposon superfamily protein
Vitvi17g04368	chr17	18626392	18626752	+	Uncharacterized protein
Vitvi17g01251	chr17	18629174	18631101	-	XP_002269517.1 expansin-A10
Vitvi17g04369	chr17	18656039	18656802	-	Hypothetical protein POPTR_0001s039401g, partial
Vitvi17g01254	chr17	18664258	18664692	-	CAN74444.1hypothetical protein VITISV_031469
Unknown	chr17	18700728	18701453		Histidine kinase 1
Vitvi17g04370	chr17	18709981	18712123	+	Uncharacterized protein
Vitvi17g04371	chr17	18730724	18731074	+	RVW74065.1Ubiquitin-like-specific protease ESD4
Vitvi17g04372	chr17	18731132	18734536	+	Uncharacterized protein
Vitvi17g04373	chr17	18772131	18772600	-	Uncharacterized protein
Vitvi17g04374	chr17	18780795	18781788	-	Uncharacterized protein
Unknown	chr17	18833717	18839548		transcription initiation factor IIB
Unknown	chr17	18851138	18852142		DNA glycosylase
Unknown	chr17	18892767	18893300		amino-terminal domain cyclin

## Sheet: Mg-hap2_Chr17_locus
Supplementary Table S5. List of candidate genes in a window of 0.5 Mb upstream and downstream the four SNPs associated to P. viticola and E. necator resistance trait. Genes have been identified on V. vinifera reference genome (PN40024v4) and Mgaloblishvili genome (haplotype 1 and haplotype 2).
GeneID	Chr	Start	End	Strand	Annotation
VITVvi_vMgal_v1.0.hap2.chr17.ver1.0.g546100	VITVvi_vMgal_v1.0.hap2.chr17	18848855	18849606	+	proteasome subunit alpha type-1-A-like
VITVvi_vMgal_v1.0.hap2.chr17.ver1.1.g546101	VITVvi_vMgal_v1.0.hap2.chr17	18849370	18849606	+	hypothetical protein VITISV_026354
VITVvi_vMgal_v1.0.hap2.chr17.ver1.0.g546110	VITVvi_vMgal_v1.0.hap2.chr17	18864867	18869640	+	Sucrose synthase 2
VITVvi_vMgal_v1.0.hap2.chr17.ver1.0.g546120	VITVvi_vMgal_v1.0.hap2.chr17	18884895	18889293	+	nucleotide-diphospho-sugar transferase family protein
VITVvi_vMgal_v1.0.hap2.chr17.ver1.0.g546130	VITVvi_vMgal_v1.0.hap2.chr17	18896217	18924865	+	nucleotide-diphospho-sugar transferase family protein
VITVvi_vMgal_v1.0.hap2.chr17.ver1.0.g546140	VITVvi_vMgal_v1.0.hap2.chr17	18951421	18952064	+	nucleotide-diphospho-sugar transferase family protein
VITVvi_vMgal_v1.0.hap2.chr17.ver1.0.g546150	VITVvi_vMgal_v1.0.hap2.chr17	18966573	18967699	-	transcriptional corepressor SEUSS-like
VITVvi_vMgal_v1.0.hap2.chr17.ver1.1.g546151	VITVvi_vMgal_v1.0.hap2.chr17	18967143	18967465	-	DNA-binding protein, putative
VITVvi_vMgal_v1.0.hap1.chr17.ver1.0.g254170	VITVvi_vMgal_v1.0.hap2.chr17	18982808	18983008	-	hypothetical protein SORBIDRAFT_02g030500
VITVvi_vMgal_v1.0.hap2.chr17.ver1.0.g546160	VITVvi_vMgal_v1.0.hap2.chr17	18991994	18993131	+	Serine/Threonine kinase family protein
VITVvi_vMgal_v1.0.hap2.chr17.ver1.0.g546180	VITVvi_vMgal_v1.0.hap2.chr17	19002887	19006416	+	NAC domain-containing protein 86-like
VITVvi_vMgal_v1.0.hap2.chr17.ver1.0.g546190	VITVvi_vMgal_v1.0.hap2.chr17	19007711	19032199	-	DHHA1 domain protein
VITVvi_vMgal_v1.0.hap2.chr17.ver1.0.g546200	VITVvi_vMgal_v1.0.hap2.chr17	19062723	19069741	+	RNA recognition motif
VITVvi_vMgal_v1.0.hap2.chr17.ver1.0.g546210	VITVvi_vMgal_v1.0.hap2.chr17	19158487	19162691	-	homeobox-leucine zipper protein HDG11-like
VITVvi_vMgal_v1.0.hap2.chr17.ver1.1.g546211	VITVvi_vMgal_v1.0.hap2.chr17	19179026	19179223	-	putative LRR receptor-like serine/threonine-protein kinase
VITVvi_vMgal_v1.0.hap2.chr17.ver1.1.g546212	VITVvi_vMgal_v1.0.hap2.chr17	19187595	19188513	+	Hypothetical protein PHAVU_002G116000g
VITVvi_vMgal_v1.0.hap2.chr17.ver1.0.g546220	VITVvi_vMgal_v1.0.hap2.chr17	19252554	19316971	-	probable cyclic nucleotide-gated ion channel 20, chloroplastic
VITVvi_vMgal_v1.0.hap2.chr17.ver1.0.g546230	VITVvi_vMgal_v1.0.hap2.chr17	19254391	19255323	+	DNA polymerase theta
VITVvi_vMgal_v1.0.hap2.chr17.ver1.1.g546231	VITVvi_vMgal_v1.0.hap2.chr17	19264853	19336293	-	probable cyclic nucleotide-gated ion channel 20, chloroplastic isoform X1
VITVvi_vMgal_v1.0.hap2.chr17.ver1.1.g546232	VITVvi_vMgal_v1.0.hap2.chr17	19286104	19513634	-	cyclic nucleotide-binding transporter 1
VITVvi_vMgal_v1.0.hap2.chr17.ver1.0.g546240	VITVvi_vMgal_v1.0.hap2.chr17	19335323	19337887	-	cyclic nucleotide-gated ion channel 20 family protein
VITVvi_vMgal_v1.0.hap2.chr17.ver1.0.g546250	VITVvi_vMgal_v1.0.hap2.chr17	19375487	19376254	+	flavin containing amine oxidase
VITVvi_vMgal_v1.0.hap2.chr17.ver1.0.g546260	VITVvi_vMgal_v1.0.hap2.chr17	19380720	19515631	-	probable cyclic nucleotide-gated ion channel 20, chloroplastic
VITVvi_vMgal_v1.0.hap2.chr17.ver1.0.g546270	VITVvi_vMgal_v1.0.hap2.chr17	19434209	19434568	-	uncharacterized protein LOC109704742, partial
VITVvi_vMgal_v1.0.hap2.chr17.ver1.0.g546280	VITVvi_vMgal_v1.0.hap2.chr17	19501690	19502151	-	protein CHROMATIN REMODELING 5
VITVvi_vMgal_v1.0.hap2.chr17.ver1.0.g546290	VITVvi_vMgal_v1.0.hap2.chr17	19502224	19502844	-	hypothetical protein EUTSA_v10024067mg, partial
VITVvi_vMgal_v1.0.hap2.chr17.ver1.0.g546300	VITVvi_vMgal_v1.0.hap2.chr17	19517571	19517813	+	HOPM interactor 7
VITVvi_vMgal_v1.0.hap2.chr17.ver1.1.g546301	VITVvi_vMgal_v1.0.hap2.chr17	19537483	19541899	-	Uncharacterized protein
VITVvi_vMgal_v1.0.hap2.chr17.ver1.0.g546310	VITVvi_vMgal_v1.0.hap2.chr17	19554316	19554579	-	Phosphoenolpyruvate carboxylase
VITVvi_vMgal_v1.0.hap2.chr17.ver1.1.g546311	VITVvi_vMgal_v1.0.hap2.chr17	19569300	19569482	+	COP9 signalosome complex subunit 2
VITVvi_vMgal_v1.0.hap2.chr17.ver1.0.g546320	VITVvi_vMgal_v1.0.hap2.chr17	19577727	19585053	+	mitochondrial import inner membrane translocase subunit TIM14-3-like
VITVvi_vMgal_v1.0.hap2.chr17.ver1.0.g546330	VITVvi_vMgal_v1.0.hap2.chr17	19585365	19592898	-	hAT transposon superfamily protein
VITVvi_vMgal_v1.0.hap2.chr17.ver1.1.g546331	VITVvi_vMgal_v1.0.hap2.chr17	19605097	19605369	+	Uncharacterized protein
VITVvi_vMgal_v1.0.hap2.chr17.ver1.0.g546340	VITVvi_vMgal_v1.0.hap2.chr17	19607672	19609554	-	expansin 4 family protein
VITVvi_vMgal_v1.0.hap2.chr17.ver1.0.g546350	VITVvi_vMgal_v1.0.hap2.chr17	19669457	19669864	-	hypothetical protein PRUPE_ppa022931mg
VITVvi_vMgal_v1.0.hap2.chr17.ver1.1.g546351	VITVvi_vMgal_v1.0.hap2.chr17	19683451	19683801	+	Ubiquitin-like-specific protease ESD4
VITVvi_vMgal_v1.0.hap2.chr17.ver1.1.g546352	VITVvi_vMgal_v1.0.hap2.chr17	19734073	19734534	-	Uncharacterized protein
VITVvi_vMgal_v1.0.hap2.chr17.ver1.1.g546353	VITVvi_vMgal_v1.0.hap2.chr17	19735189	19739407	-	Uncharacterized protein
VITVvi_vMgal_v1.0.hap2.chr17.ver1.0.g546360	VITVvi_vMgal_v1.0.hap2.chr17	19786189	19792442	-	transcription initiation factor IIB
VITVvi_vMgal_v1.0.hap2.chr17.ver1.0.g546370	VITVvi_vMgal_v1.0.hap2.chr17	19798036	19799040	-	DNA glycosylase
VITVvi_vMgal_v1.0.hap2.chr17.ver1.0.g546380	VITVvi_vMgal_v1.0.hap2.chr17	19829154	19829687	-	amino-terminal domain cyclin

## Sheet: Mg-hap1_Chr17_locus
Supplementary Table S5. List of candidate genes in a window of 0.5 Mb upstream and downstream the four SNPs associated to P. viticola and E. necator resistance trait. Genes have been identified on V. vinifera reference genome (PN40024v4) and Mgaloblishvili genome (haplotype 1 and haplotype 2).
GeneID	Chr	Start	End	Strand	Annotation
VITVvi_vMgal_v1.0.hap1.chr17.ver1.0.g254100	VITVvi_vMgal_v1.0.hap1.chr17	18514273	18515024		Proteasome subunit alpha type-1-B
VITVvi_vMgal_v1.0.hap1.chr17.ver1.0.g254110	VITVvi_vMgal_v1.0.hap1.chr17	18529700	18534122	+	Sucrose synthase 2
VITVvi_vMgal_v1.0.hap1.chr17.ver1.0.g254120	VITVvi_vMgal_v1.0.hap1.chr17	18549606	18553993	+	nucleotide-diphospho-sugar transferase family protein
VITVvi_vMgal_v1.0.hap1.chr17.ver1.0.g254130	VITVvi_vMgal_v1.0.hap1.chr17	18560942	18589519	+	nucleotide-diphospho-sugar transferase family protein
VITVvi_vMgal_v1.0.hap1.chr17.ver1.1.g254131	VITVvi_vMgal_v1.0.hap1.chr17	18587922	18616726		nucleotide-diphospho-sugar transferase family protein
VITVvi_vMgal_v1.0.hap1.chr17.ver1.0.g254150	VITVvi_vMgal_v1.0.hap1.chr17	18631225	18631669	-	transcriptional corepressor SEUSS-like
VITVvi_vMgal_v1.0.hap1.chr17.ver1.0.g254160	VITVvi_vMgal_v1.0.hap1.chr17	18631807	18632363	-	DNA-binding protein, putative
VITVvi_vMgal_v1.0.hap1.chr17.ver1.0.g254170	VITVvi_vMgal_v1.0.hap1.chr17	18646896	18647683	-	hypothetical protein SORBIDRAFT_02g030500
VITVvi_vMgal_v1.0.hap1.chr17.ver1.1.g254171	VITVvi_vMgal_v1.0.hap1.chr17	18656793	18657687		Serine/Threonine kinase family protein
VITVvi_vMgal_v1.0.hap1.chr17.ver1.0.g254180	VITVvi_vMgal_v1.0.hap1.chr17	18667556	18671078	+	NAC domain-containing protein 86-like
VITVvi_vMgal_v1.0.hap1.chr17.ver1.0.g254190	VITVvi_vMgal_v1.0.hap1.chr17	18672373	18696937	-	DHHA1 domain protein
VITVvi_vMgal_v1.0.hap1.chr17.ver1.0.g254200	VITVvi_vMgal_v1.0.hap1.chr17	18727475	18734490	+	RNA recognition motif
VITVvi_vMgal_v1.0.hap1.chr17.ver1.0.g254210	VITVvi_vMgal_v1.0.hap1.chr17	18814364	18818414	-	homeobox-leucine zipper protein HDG11-like
VITVvi_vMgal_v1.0.hap1.chr17.ver1.1.g254211	VITVvi_vMgal_v1.0.hap1.chr17	18834862	18835059	-	LRR receptor-like serine/threonine-protein kinase
VITVvi_vMgal_v1.0.hap1.chr17.ver1.0.g254220	VITVvi_vMgal_v1.0.hap1.chr17	18843419	18844337	+	hypothetical protein PHAVU_002G116000g
VITVvi_vMgal_v1.0.hap1.chr17.ver1.0.g254230	VITVvi_vMgal_v1.0.hap1.chr17	18908504	18908820	-	probable cyclic nucleotide-gated ion channel 20, chloroplastic
VITVvi_vMgal_v1.0.hap1.chr17.ver1.1.g254231	VITVvi_vMgal_v1.0.hap1.chr17	18910471	18910755		probable cyclic nucleotide-gated ion channel 20, chloroplastic isoform X1
VITVvi_vMgal_v1.0.hap1.chr17.ver1.1.g254232	VITVvi_vMgal_v1.0.hap1.chr17	18921325	19003314		DNA polymerase theta
VITVvi_vMgal_v1.0.hap1.chr17.ver1.0.g254240	VITVvi_vMgal_v1.0.hap1.chr17	18954411	18955102	-	Dihydrolipoyllysine-residue acetyltransferase component 3 of pyruvate dehydrogenase complex
VITVvi_vMgal_v1.0.hap1.chr17.ver1.0.g254250	VITVvi_vMgal_v1.0.hap1.chr17	18961631	19033309	-	cyclic nucleotide-binding transporter 1
VITVvi_vMgal_v1.0.hap1.chr17.ver1.0.g254260	VITVvi_vMgal_v1.0.hap1.chr17	19068161	19068758	+	RING/FYVE/PHD zinc finger superfamily protein
VITVvi_vMgal_v1.0.hap1.chr17.ver1.0.g254270	VITVvi_vMgal_v1.0.hap1.chr17	19100435	19101202	+	flavin containing amine oxidase
VITVvi_vMgal_v1.0.hap1.chr17.ver1.0.g254280	VITVvi_vMgal_v1.0.hap1.chr17	19109849	19235823	-	probable cyclic nucleotide-gated ion channel 20, chloroplastic
VITVvi_vMgal_v1.0.hap1.chr17.ver1.0.g254290	VITVvi_vMgal_v1.0.hap1.chr17	19237764	19238006	+	HOPM interactor 7
VITVvi_vMgal_v1.0.hap1.chr17.ver1.1.g254291	VITVvi_vMgal_v1.0.hap1.chr17	19257676	19261310		Uncharacterized protein
VITVvi_vMgal_v1.0.hap1.chr17.ver1.1.g254292	VITVvi_vMgal_v1.0.hap1.chr17	19273796	19274063		Phosphoenolpyruvate carboxylase
VITVvi_vMgal_v1.0.hap1.chr17.ver1.0.g254300	VITVvi_vMgal_v1.0.hap1.chr17	19288813	19288995	+	COP9 signalosome complex subunit 2
VITVvi_vMgal_v1.0.hap1.chr17.ver1.0.g254310	VITVvi_vMgal_v1.0.hap1.chr17	19293471	19293809	+	scarecrow-like protein 23
VITVvi_vMgal_v1.0.hap1.chr17.ver1.0.g254320	VITVvi_vMgal_v1.0.hap1.chr17	19297091	19306801	+	mitochondrial import inner membrane translocase subunit TIM14-3-like
VITVvi_vMgal_v1.0.hap1.chr17.ver1.0.g254330	VITVvi_vMgal_v1.0.hap1.chr17	19307097	19314650	-	hAT transposon superfamily protein
VITVvi_vMgal_v1.0.hap1.chr17.ver1.1.g254331	VITVvi_vMgal_v1.0.hap1.chr17	19326871	19327143		Uncharacterized protein
VITVvi_vMgal_v1.0.hap1.chr17.ver1.0.g254340	VITVvi_vMgal_v1.0.hap1.chr17	19329412	19331082	-	expansin 4 family protein
VITVvi_vMgal_v1.0.hap1.chr17.ver1.0.g254350	VITVvi_vMgal_v1.0.hap1.chr17	19358114	19358344	-	hypothetical protein CICLE_v10001539mg
VITVvi_vMgal_v1.0.hap1.chr17.ver1.0.g254360	VITVvi_vMgal_v1.0.hap1.chr17	19373228	19373515	-	hypothetical protein POPTR_0001s039401g, partial
VITVvi_vMgal_v1.0.hap1.chr17.ver1.1.g254361	VITVvi_vMgal_v1.0.hap1.chr17	19379166	19379601		Hypothetical protein VITISV_031469
VITVvi_vMgal_v1.0.hap1.chr17.ver1.0.g254370	VITVvi_vMgal_v1.0.hap1.chr17	19411817	19412542	-	Histidine kinase 1
VITVvi_vMgal_v1.0.hap1.chr17.ver1.1.g254371	VITVvi_vMgal_v1.0.hap1.chr17	19426248	19426598		Ubiquitin-like-specific protease ESD4
VITVvi_vMgal_v1.0.hap1.chr17.ver1.1.g254372	VITVvi_vMgal_v1.0.hap1.chr17	19478336	19478805		Uncharacterized protein
VITVvi_vMgal_v1.0.hap1.chr17.ver1.1.g254373	VITVvi_vMgal_v1.0.hap1.chr17	19479460	19480453		Uncharacterized protein
VITVvi_vMgal_v1.0.hap1.chr17.ver1.0.g254380	VITVvi_vMgal_v1.0.hap1.chr17	19527751	19528238	-	transcription initiation factor IIB
VITVvi_vMgal_v1.0.hap1.chr17.ver1.1.g254381	VITVvi_vMgal_v1.0.hap1.chr17	19545788	19546792		DNA glycosylase
VITVvi_vMgal_v1.0.hap1.chr17.ver1.1.g254381	VITVvi_vMgal_v1.0.hap1.chr17	19576907	19577440		amino-terminal domain cyclin

## Sheet: PN40024v4_Chr06_locus
Supplementary Table S5. List of candidate genes in a window of 0.5 Mb upstream and downstream the four SNPs associated to P. viticola and E. necator resistance trait. Genes have been identified on V. vinifera reference genome (PN40024v4) and Mgaloblishvili genome (haplotype 1 and haplotype 2).
GeneID	Chr	Start	End	Strand	Annotation
Unknown	chr06	17637565	17637991	+	SNF1-related protein kinase regulatory subunit beta-3
Vitvi06g01299	chr06	17648606	17648920	+	RVW17518.1High affinity nitrate transporter 2.4
Vitvi06g04398	chr06	17649004	17650430	+	RVX19954.1High affinity nitrate transporter 2.4
Vitvi06g01301	chr06	17661068	17662927	+	XP_002277127.1 high affinity nitrate transporter 2.4
Vitvi06g01302	chr06	17665801	17671145	-	transmembrane protein
Vitvi06g04399	chr06	17672260	17672781	-	RVW17514.1Cell division cycle protein 48-like
Vitvi06g01303	chr06	17673165	17677359	-	XP_002276976.1 cell division cycle protein 48 homolog
Vitvi06g01306	chr06	17693369	17703573	+	XP_002273792.1 ABC transporter G family member 3
Unknown	chr06	17694298	17703567	-	ABC transporter G family member 3
Vitvi06g01307	chr06	17704355	17705998	+	XP_003632262.1 UDP-glycosyltransferase 86A1
Vitvi06g01309	chr06	17732159	17748219	+	XP_002273662.1 dolichol kinase EVAN
Vitvi06g01310	chr06	17756723	17757154	+	XP_002273631.1 auxin-responsive protein SAUR50
Vitvi06g01312	chr06	17775955	17776386	-	XP_002273603.1 auxin-responsive protein SAUR50
Vitvi06g01313	chr06	17785269	17792651	+	XP_010651804.1 ABC transporter F family member 1
Vitvi06g04400	chr06	17797143	17797787	+	RVW85396.1Glucan endo-1,3-beta-glucosidase 3
Vitvi06g01314	chr06	17801339	17814630	-	XP_002276584.3PREDICTED: uncharacterized protein LOC100256738 isoform X1
Vitvi06g04401	chr06	17804467	17806344	-	Uncharacterized protein
Unknown	chr06	17813735	17814118	-	Ribosomal L18p/L5e family protein
Vitvi06g01315	chr06	17818775	17821052	-	XP_002276537.1 heavy metal-associated isoprenylated plant protein 3
Vitvi06g04402	chr06	17849632	17849907	+	Uncharacterized protein
Vitvi06g01318	chr06	17852147	17859536	-	XP_002276353.1 4-coumarate--CoA ligase-like 7
Unknown	chr06	17856095	17859536	-	4-coumarate--CoA ligase-like 7
Vitvi06g01320	chr06	17869950	17880640	+	XP_002276276.1 lactoylglutathione lyase isoform X1
Vitvi06g01321	chr06	17882625	17884449	+	XP_002276209.1 transcription factor RAX2
Vitvi06g04403	chr06	17890345	17890849	+	CAN72079.1hypothetical protein VITISV_033657
Vitvi06g01322	chr06	17892948	17894289	-	XP_034688153.1self-incompatibility protein S1-like
Vitvi06g01323	chr06	17903123	17907057	-	XP_002276131.1 alpha-L-fucosidase 1
Vitvi06g01324	chr06	17908070	17915451	-	protein N-lysine methyltransferase METTL21A
Unknown	chr06	17926633	17927813	+	S-adenosylmethionine synthase 2
Unknown	chr06	17928599	17929943	+	replication factor-A carboxy-terminal domain protein
Unknown	chr06	17932633	17935248	-	serine carboxypeptidase-like precursor
Vitvi06g01925	chr06	17939473	17942095	+	serine carboxypeptidase-like precursor
Vitvi06g01328	chr06	17945246	17954079	-	XP_002275903.1 vacuolar protein sorting-associated protein 24 homolog 1
Vitvi06g01329	chr06	17975658	17977390	+	XP_002275862.1 probable xyloglucan endotransglucosylase/hydrolase protein 32
Vitvi06g01330	chr06	17981663	17984189	+	XP_002275679.1 probable glucuronoxylan glucuronosyltransferase IRX7 isoform X1
Unknown	chr06	18007040	18008510	-	protein FAR1-RELATED SEQUENCE 5-like
Vitvi06g01331	chr06	18025918	18026790	+	XP_010651838.1 vacuolar amino acid transporter 1
Vitvi06g04406	chr06	18036624	18037623	+	Uncharacterized protein
Vitvi06g01334	chr06	18047734	18050134	+	nodulin family protein
Vitvi06g01927	chr06	18054802	18056601	+	XP_002273103.2 protein NUCLEAR FUSION DEFECTIVE 4
Vitvi06g01335	chr06	18068264	18078550	+	XP_002273011.2PREDICTED: uncharacterized protein LOC100265349
Vitvi06g01928	chr06	18082426	18085779	+	XP_003632272.1 shugoshin-1 isoform X1
Vitvi06g01929	chr06	18086802	18088156	+	XP_034688289.1salutaridine reductase-like isoform X2
Vitvi06g01930	chr06	18089781	18129543	-	XP_019076204.1 (+)-neomenthol dehydrogenase-like
Unknown	chr06	18091203	18092770	+	NAD(P)-binding rossmann-fold protein
Unknown	chr06	18098411	18098929	-	hypothetical protein EUTSA_v10015409mg, partial
Unknown	chr06	18104076	18108210	+	(+)-neomenthol dehydrogenase-like
Unknown	chr06	18125217	18125875	+	calcineurin B-like protein 3
Unknown	chr06	18127749	18129390	+	(+)-neomenthol dehydrogenase-like isoform X2
Vitvi06g01340	chr06	18136576	18137625	+	DUF1635 family protein
Vitvi06g01341	chr06	18139724	18179076	+	XP_002272683.2 DNA ligase 1
Unknown	chr06	18155957	18161784	-	Uncharacterized protein
Unknown	chr06	18175308	18178899	-	DNA ligase 1
Vitvi06g01343	chr06	18185271	18189561	-	XP_002274821.1 protein UPSTREAM OF FLC isoform X1
Vitvi06g04407	chr06	18189594	18190005	+	Uncharacterized protein
Vitvi06g01344	chr06	18192038	18195464	-	XP_002274709.1 E3 ubiquitin-protein ligase MIEL1
Vitvi06g01345	chr06	18200592	18201834	-	XP_002272647.1 transcription factor FER-LIKE IRON DEFICIENCY-INDUCED TRANSCRIPTION FACTOR
Vitvi06g01346	chr06	18205832	18207048	-	XP_002274538.1 aquaporin TIP1-1
Vitvi06g04408	chr06	18210712	18215791	+	CAN59836.1hypothetical protein VITISV_017622
Vitvi06g01348	chr06	18215828	18222506	+	RVX20402.1Protein SMG8
Vitvi06g01349	chr06	18225204	18229193	-	NP_001268067.1superoxide dismutase [Cu-Zn], chloroplastic
Vitvi06g01350	chr06	18235635	18237082	-	Zinc finger protein ZAT5
Vitvi06g04409	chr06	18238041	18238435	+	50S ribosomal protein L9, chloroplastic
Vitvi06g01351	chr06	18239984	18246480	-	XP_002274311.1 50S ribosomal protein L9, chloroplastic
Unknown	chr06	18241152	18246388	-	50S ribosomal protein L9, chloroplastic
Vitvi06g01353	chr06	18260679	18261851	-	XP_010651763.1 protein SENSITIVE TO PROTON RHIZOTOXICITY 1
Vitvi06g01354	chr06	18269428	18275931	-	XP_002274210.1 pheophorbide a oxygenase, chloroplastic
Vitvi06g01932	chr06	18276284	18276913	-	transmembrane protein
Vitvi06g01355	chr06	18281370	18283217	-	cyclin-dependent kinases regulatory subunit 1
Vitvi06g01933	chr06	18291204	18301294	-	RVX20290.1Increased DNA methylation 1
Unknown	chr06	18298357	18299087	-	DNA-binding protein, putative
Vitvi06g04412	chr06	18304327	18306089	+	thymidylate kinase-like isoform X3
Vitvi06g01934	chr06	18307298	18317711	+	XP_010651761.1PREDICTED: uncharacterized protein LOC100260233 isoform X1
Unknown	chr06	18314596	18317581	-	RING/FYVE/PHD zinc finger protein
Vitvi06g01357	chr06	18334789	18335945	+	Late embryogenesis abundant (LEA) hydroxyproline-rich glycoprotein family
Vitvi06g04413	chr06	18336395	18341898	-	Uncharacterized protein
Vitvi06g01358	chr06	18342408	18349956	-	Protein neuralized
Vitvi06g01359	chr06	18350731	18351465	-	XP_002273630.1 RING-H2 finger protein ATL57
Vitvi06g04414	chr06	18351675	18352348	-	RVX20100.1RING-H2 finger protein ATL57
Vitvi06g01360	chr06	18362719	18363369	-	XP_002272312.1 histone H2B
Vitvi06g04415	chr06	18365556	18365879	+	CAN78956.1hypothetical protein VITISV_025690
Vitvi06g01361	chr06	18371350	18372129	-	PLATZ transcription factor family protein
Vitvi06g01362	chr06	18379298	18383435	-	XP_002273519.1 serine carboxypeptidase-like 51
Vitvi06g01363	chr06	18384552	18408425	-	coiled-coil protein
Vitvi06g04417	chr06	18409250	18409548	-	Uncharacterized protein
Vitvi06g04418	chr06	18426736	18428470	-	Uncharacterized protein
Vitvi06g04419	chr06	18445273	18453665	+	XP_010651748.1 syndetin
Vitvi06g04420	chr06	18457593	18457781	+	Uncharacterized protein
Vitvi06g01364	chr06	18461756	18486400	+	XP_002273250.3 vacuolar protein sorting-associated protein 41 homolog
Vitvi06g01365	chr06	18486977	18489351	+	XP_002272152.1 lysosomal Pro-X carboxypeptidase
Vitvi06g01367	chr06	18492481	18494828	+	XP_034687383.1lysosomal Pro-X carboxypeptidase-like
Unknown	chr06	18502737	18511283	+	lysosomal Pro-X carboxypeptidase-like
Vitvi06g01935	chr06	18508872	18511520	+	XP_002271961.1 lysosomal Pro-X carboxypeptidase isoform X1
Vitvi06g01936	chr06	18512134	18517946	+	CBI17111.3unnamed protein product, partial
Vitvi06g01371	chr06	18528404	18535725	+	Uncharacterized protein
Vitvi06g04422	chr06	18542845	18543301	+	RVW54418.1Lysosomal Pro-X carboxypeptidase
Vitvi06g01374	chr06	18553518	18555800	+	CBI17110.3unnamed protein product, partial
Unknown	chr06	18566020	18579956	+	lysosomal Pro-X carboxypeptidase-like
Vitvi06g01937	chr06	18570666	18573575	+	XP_002271797.1 lysosomal Pro-X carboxypeptidase
Vitvi06g01375	chr06	18577543	18580263	+	XP_002271733.2 lysosomal Pro-X carboxypeptidase isoform X2
Vitvi06g01376	chr06	18582026	18586050	-	XP_002272430.2PREDICTED: uncharacterized protein LOC100249926 isoform X1
Vitvi06g01377	chr06	18601545	18607413	+	XP_002272121.1 aspartic proteinase-like protein 2
Vitvi06g01378	chr06	18614226	18623666	-	XP_010651834.1 protein argonaute 5
Unknown	chr06	18652254	18655348	+	serine kinase-like protein
Unknown	chr06	18670540	18690172	-	magnesium transporter MRS2-11, chloroplastic isoform X1

[truncated: 2 more sheets: Mg-hap1_Chr06_locus, Mg-hap2_Chr06_locus]
